# Supplementary material for: Integrative analyses of proteomics and RNA transcriptomics implicate mitochondrial processes, protein folding pathways and GWAS loci in Parkinson disease
Source: BMC Med Genomics. 2016 Jan 21;9:5. doi: 10.1186/s12920-016-0164-y (PMC4722694; doi:10.1186/s12920-016-0164-y)
Supplement: Supplementary file 1 — Detailed information for the entire set of 29 PD cases and 44 controls studied by MS3 proteomics, RNA-Seq, and expression microarray. (XLSX 59 kb) [file 12920_2016_164_MOESM1_ESM.xlsx]

## Sheet: Full Sample Description
RNA-Seq Samples	Proteomics	Proteomics_SV1	Proteomics_SV2	Proteomics_SV3	Microarray study ID	Source	Condition	Age at death	PMI	RIN	Sex	Motor onset	Disease duration	Dementia	Braak score	Lewy Body pathology	ApoE	Cause of death
C_0002	yes	-0.152125	-0.228333	0.140255	C_2	BSHRI	Control	73	2	7.7	Male	N/A	N/A	no	III	None	e3/e2	Acute myocardial infarction
C_0003	yes	0.20173	0.339649	-0.12366	C_3	BSHRI	Control	91	2	7.9	Male	N/A	N/A	no	II	None	e3/e3	Metastatic bladder cancer
C_0004	yes	-0.179933	-0.0558187	0.025161	C_4	BSHRI	Control	82	2	8.6	Male	N/A	N/A	no	III	None	e3/e3	Cardiorespiratory arrest
C_0005	yes	-0.0810942	0.0498936	-0.14414	C_5	BSHRI	Control	97	2	9.1	Male	N/A	N/A	no	III	None	e3/e2	Metastatic colon cancer
C_0006	yes	-0.233299	0.0147785	-0.146839	C_6	BSHRI	Control	86	5	8.6	Male	N/A	N/A	no	I	None	e3/e3	Cardiac arrest
C_0008	yes	-0.172053	0.238165	0.0881491	C_8	BSHRI	Control	91	2	8.7	Male	N/A	N/A	no	IV	None	e4/e3	End stage renal disease
C_0009	yes	-0.10422	-0.201612	0.0914717	C_9	BSHRI	Control	81	3	6	Male	N/A	N/A	no	I	None	e3/e3	Cardiac and/or respiratory failure
C_0010	yes	0.0367335	0.0987465	-0.0241818	C_10	BSHRI	Control	79	2	8.4	Male	N/A	N/A	no	I	None	e3/e3	Cardiac and/or respiratory failure
C_0011	yes	-0.107526	-0.207275	0.132719	C_11	BSHRI	Control	63	2	6.5	Male	N/A	N/A	no	II	None	e3/e3	Acute intracerebral hemorrhage
C_0012	no	N/A	N/A	N/A	C_12	HBTRC	Control	66	19	7.1	Male	N/A	N/A	no	N/A	None	N/A	Myocardial infarction
C_0013	no	N/A	N/A	N/A	C_13	HBTRC	Control	69	15	7.8	Male	N/A	N/A	no	N/A	None	N/A	Respiratory failure / COPD
C_0014	no	N/A	N/A	N/A	C_14	HBTRC	Control	79	21	8	Male	N/A	N/A	no	N/A	None	N/A	Pancreatic cancer
C_0015	no	N/A	N/A	N/A	C_15 - failed QC	HBTRC	Control	61	10	8.2	Male	N/A	N/A	no	I	None	N/A	Myocardial infarction
C_0016	no	N/A	N/A	N/A	C_16	HBTRC	Control	58	20	8.4	Male	N/A	N/A	no	0	None	N/A	Cancer
C_0017	no	N/A	N/A	N/A	C_17	HBTRC	Control	70	21	8.2	Male	N/A	N/A	no	I	None	N/A	Myocardial infarction
C_0018	no	N/A	N/A	N/A	C_18	HBTRC	Control	66	17	8.5	Male	N/A	N/A	no	I	None	N/A	Myocardial infarction
C_0019	no	N/A	N/A	N/A	C_19	HBTRC	Control	73	19	7.5	Male	N/A	N/A	no	I	None	N/A	COPD
C_0020	no	N/A	N/A	N/A	C_20	HBTRC	Control	60	24	7.9	Male	N/A	N/A	no	N/A	None	N/A	Myocardial infarction
C_0021	no	N/A	N/A	N/A	C_21	HBTRC	Control	76	26	7.3	Male	N/A	N/A	no	I	None	N/A	Cardiac arrest
C_0022	yes	-0.0858235	-0.233032	0.449727	C_22	HBTRC	Control	61	17	7.8	Male	N/A	N/A	no	0	None	N/A	Cardiac arrest
C_0023	yes	-0.0374903	-0.341266	-0.330226	C_23	HBTRC	Control	62	18	6.6	Male	N/A	N/A	no	I	None	N/A	Myocardial infarction / pulmonary edema
C_0024	no	N/A	N/A	N/A	C_24	HBTRC	Control	69	26	8.7	Male	N/A	N/A	no	I	None	N/A	Myocardial infarction / coronary artery disease
C_0025	no	N/A	N/A	N/A	C_25	HBTRC	Control	61	25	8.1	Male	N/A	N/A	no	I	None	N/A	Cardiac arrest
C_0026	yes	0.224199	-0.0314914	0.157038	C_26	HBTRC	Control	88	11	7.1	Male	N/A	N/A	no	II	None	N/A	Cardiopulmonary arrest
C_0029	no	N/A	N/A	N/A	C_29	HBSFRC	Control	93	13	6.4	Male	N/A	N/A	no	N/A	None	N/A	Respiratory failure / COPD
C_0031	no	N/A	N/A	N/A	no	HBTRC	Control	53	24	7.3	Male	N/A	N/A	no	0	None	N/A	Myocardial infarction
C_0032	no	N/A	N/A	N/A	no	HBTRC	Control	57	24	8.3	Male	N/A	N/A	no	I	None	N/A	Myocardial infarction
C_0035	no	N/A	N/A	N/A	no	HBTRC	Control	46	21	7.6	Male	N/A	N/A	no	0	None	N/A	Cardiac arrest
C_0038	no	N/A	N/A	N/A	no	HBTRC	Control	57	20	7.7	Male	N/A	N/A	no	I	None	N/A	Myocardial infarction
C_0039	no	N/A	N/A	N/A	no	HBTRC	Control	80	15	7.3	Male	N/A	N/A	no	I	None	N/A	N/A
C_0050	no	N/A	N/A	N/A	no	BSHRI	Control	74	2	8.5	Male	N/A	N/A	no	II	None	e3/e3	Cardiac and/or respiratory failure
C_0053	no	N/A	N/A	N/A	no	BSHRI	Control	69	2	8.4	Male	N/A	N/A	no	I	None	e3/e3	Prostate cancer
C_0060	no	N/A	N/A	N/A	no	BSHRI	Control	76	2	7.5	Male	N/A	N/A	no	I	None	e3/e3	Pancreatic cancer
C_0061	no	N/A	N/A	N/A	no	BSHRI	Control	78	3	7.6	Male	N/A	N/A	no	II	None	e3/e3	Cardiac and/or respiratory failure
C_0062	no	N/A	N/A	N/A	no	BSHRI	Control	87	2	8.7	Male	N/A	N/A	no	IV	None	e3/e3	Ruptured aortic aneurysm
C_0065	no	N/A	N/A	N/A	no	BSHRI	Control	86	2	8.7	Male	N/A	N/A	no	II	None	e3/e3	CHF, ischemic cardiomyopathy
C_0069	no	N/A	N/A	N/A	no	HBTRC	Control	54	24	8.3	Male	N/A	N/A	no	N/A	None	N/A	Cardiac arrest / congestive heart failure
C_0070	no	N/A	N/A	N/A	no	HBTRC	Control	68	19	6.3	Male	N/A	N/A	no	0	None	N/A	Cancer
C_0075	no	N/A	N/A	N/A	no	HBTRC	Control	52	23	7.4	Male	N/A	N/A	no	0	None	N/A	Heart attack
C_0076	no	N/A	N/A	N/A	no	HBTRC	Control	46	30	8.2	Male	N/A	N/A	no	0	None	N/A	Viral "heart attack" / cardiac arrest
C_0081	no	N/A	N/A	N/A	no	HBTRC	Control	55	26	7.6	Male	N/A	N/A	no	N/A	None	N/A	Myocardial infarction / cardiopulmonary arrest
C_0082	no	N/A	N/A	N/A	no	HBTRC	Control	57	18	7.8	Male	N/A	N/A	no	I	None	N/A	N/A
C_0083	no	N/A	N/A	N/A	no	HBTRC	Control	66	32	8.4	Male	N/A	N/A	no	I-II	None	N/A	CPN
C_0087	no	N/A	N/A	N/A	no	HBTRC	Control	64	19	8.7	Male	N/A	N/A	no	I	None	N/A	N/A
P_0003	yes	0.179472	-0.0179549	-0.00326114	P_3	BSHRI	PD	74	3	7.2	Male	N/A	2	yes	I	Intermediate or limbic type	e3/e3	Cardiopulmonary arrest, respiratory failure
P_0006	no	N/A	N/A	N/A	P_6	BSHRI	PD	83	2	7.1	Male	N/A	7	yes	III	Brainstem predominant type	e3/e2	Pneumonia, hypertension, vascular dementia
P_0012	no	N/A	N/A	N/A	P_12	BSHRI	PD	80	2	8.5	Male	N/A	11	no	N/A	N/A	N/A	Probable myocardial infarction
P_0013	yes	0.199729	0.0762133	-0.121627	P_13	BSHRI	PD	83	2	7.3	Male	N/A	4	yes	III	N/A	N/A	End stage PD
P_0014	yes	-0.248872	-0.113756	0.0831335	P_14	BSHRI	PD	80	2	8.4	Male	N/A	25	no	II	N/A	N/A	End stage PD, inanition
P_0015	yes	0.538565	-0.32455	0.155508	P_15	BSHRI	PD	84	2	6.7	Male	N/A	4	yes	II	N/A	N/A	N/A
P_0016	yes	0.000954971	-0.12013	0.0622133	P_16	BSHRI	PD	88	2	8.1	Male	N/A	3	yes	II	N/A	e3/e3	End stage COPD
P_0018	yes	-0.0530743	0.141842	-0.0148926	P_18	BSHRI	PD	81	2	5.8	Male	N/A	8	no	I	Diffuse (neocortical) type	e3/e2	Small cell carcinoma of lung
P_0019	yes	-0.157566	0.0549885	-0.2551	P_19	BSHRI	PD	77	4	6.1	Male	N/A	4	no	III	Diffuse (neocortical) type	e3/e3	Cardiac and/or respiratory failure, severe myocardial infarction
P_0020	yes	0.464741	0.0163911	-0.135942	P_20	BSHRI	PD	64	4	8.1	Male	N/A	5	no	II	Intermediate or limbic type	e4/e2	Complications of lung cancer
P_0021	yes	-0.132162	0.238761	0.191033	P_21	BSHRI	PD	85	3	6.1	Male	N/A	0	yes	III	Intermediate or limbic type	e3/e3	Dementia, PD, DVD
P_0022	no	N/A	N/A	N/A	P_22	HBTRC	PD	94	9	6.4	Male	N/A	N/A	N/A	III	Lewy Bodies observed in the 1) cerebral cortex, 2) subcortical nuclei, 3) midbrain, pons and medula	N/A	Respiratory arrest / PD
P_0023	no	N/A	N/A	N/A	P_23 - failed QC	HBTRC	PD	80	27	6.5	Male	60	N/A	yes	I	Lewy Bodies observed in the 1) cerebral cortex, 2) midbrain, pons and medula	N/A	Pneumonia / PD
P_0026	no	N/A	N/A	N/A	P_26	HBTRC	PD	85	16	6.9	Male	65	N/A	no	II-III	Lewy Bodies observed in the 1) cerebral cortex, 2) subcortical nuclei, 3) midbrain, pons and medula	N/A	PD
P_0027	yes	-0.16836	-0.12336	-0.482173	P_27	HBTRC	PD	75	7	8	Male	N/A	N/A	N/A	I	Lewy Bodies observed in the 1) midbrain, pons and medula	N/A	Cardiac arrest
P_0028	no	N/A	N/A	N/A	P_28	HBTRC	PD	74	15	7.1	Male	N/A	N/A	N/A	II	Lewy Bodies observed in the 1) cerebral cortex, 2) midbrain, pons and medula	N/A	End stage PD / bladder infection
P_0029	no	N/A	N/A	N/A	P_29	HBTRC	PD	89	31	6.1	Male	72	N/A	no	II	Lewy Bodies observed in the 1) cerebral cortex, 2) subcortical nuclei, 3) midbrain, pons and medula	N/A	End stage PD
P_0030	yes	-0.0515914	0.412204	0.35589	P_30	HBTRC	PD	66	11	7.7	Male	55	N/A	no	I	Lewy Bodies observed in the 1) cerebral cortex, 2) subcortical nuclei, 3) midbrain, pons and medula	N/A	PD
P_0031	yes	0.119066	0.316945	-0.150256	P_31	HBTRC	PD	65	8	6.8	Male	N/A	N/A	N/A	I	Lewy Bodies observed in the 1) midbrain, pons and medula	N/A	N/A
P_0033	no	N/A	N/A	N/A	P_33	HBSFRC	PD	85	19	6.1	Male	71	N/A	N/A	N/A	N/A	N/A	Cardiovascular failure
P_0034	no	N/A	N/A	N/A	no	BSHRI	PD	64	4	7.8	Male	N/A	15	yes	II	Intermediate or limbic type	e3/e3	Failure to thrive secondary to PD, coronary artery disease
P_0063	no	N/A	N/A	N/A	no	BSHRI	PD	64	1	6.1	Male	N/A	11	no	I	Intermediate or limbic type	e3/e3	CVA, cardiac and/or respiratory failure
P_0126	no	N/A	N/A	N/A	no	HBTRC	PD	75	30	6.9	Male	61	N/A	yes	II	Lewy Bodies observed in the 1) cerebral cortex, 2) subcortical nuclei, 3) midbrain, pons and medula	N/A	Aspiration pneumonia
P_0130	no	N/A	N/A	N/A	no	HBTRC	PD	68	18	7.3	Male	62	N/A	yes	I	Lewy Bodies observed in the 1) cerebral cortex, 2) subcortical nuclei, 3) midbrain, pons and medula	N/A	Myocardial infarction
P_0132	no	N/A	N/A	N/A	no	HBTRC	PD	95	16	7	Male	80	N/A	yes	I-II	Lewy Bodies observed in the 1) cerebral cortex, 2) midbrain, pons and medula	N/A	PD / dementia
P_0133	no	N/A	N/A	N/A	no	HBTRC	PD	74	23	7.5	Male	66	N/A	no	II	Lewy Bodies observed in the 1) cerebral cortex, 2) midbrain, pons and medula	N/A	PD
P_0134	no	N/A	N/A	N/A	no	HBTRC	PD	68	23	7.9	Male	63	N/A	N/A	II	Lewy Bodies observed in the 1) subcortical nuclei, 2) midbrain, pons and medula	N/A	Cardiac arrest
P_0135	no	N/A	N/A	N/A	no	HBTRC	PD	79	12	6.9	Male	66	N/A	no	II	Lewy Bodies observed in the 1) cerebral cortex, 2) subcortical nuclei, 3) midbrain, pons and medula	N/A	Aspiration pneumonia
P_0136	no	N/A	N/A	N/A	no	HBTRC	PD	70	25	6.7	Male	N/A	N/A	no	III	Lewy Bodies observed in the 1) cerebral cortex, 2) subcortical nuclei, 3) midbrain, pons and medula	N/A	N/A
