# Supplementary material for: Integrative analyses of proteomics and RNA transcriptomics implicate mitochondrial processes, protein folding pathways and GWAS loci in Parkinson disease
Source: BMC Med Genomics. 2016 Jan 21;9:5. doi: 10.1186/s12920-016-0164-y (PMC4722694; doi:10.1186/s12920-016-0164-y)
Supplement: Supplementary file 2 — Results for the protein abundance comparison between 12 PD and 12 control samples for the 3558 proteins from the MS3 proteomics study. (XLSX 336 kb) [file 12920_2016_164_MOESM2_ESM.xlsx]

## Sheet: Proteomics All Results
Symbol	log2FoldChange PD vs. C	FoldChange PD vs. C	p-value	FDR adjusted p-value (Benjamini-Hochberg method)	Adjusted p-value (q-value method)
CRIP2	0.222368	1.16665	7.82675e-08	0.000163522	0.000105078
SYT12	-0.190957	0.876025	9.19179e-08	0.000163522	0.000105078
DPYSL3	0.221558	1.16599	1.5735e-07	0.000186617	0.000119919
SYT1	-0.324413	0.798623	2.69413e-07	0.000203369	0.000130684
RPH3A	-0.185331	0.879447	2.85791e-07	0.000203369	0.000130684
RAP2B	0.166368	1.12223	4.69766e-07	0.000262749	0.000168841
DAZAP1	-0.161622	0.894019	5.16932e-07	0.000262749	0.000168841
MAPK1	0.185216	1.13699	6.18185e-07	0.000274938	0.000176674
SLC25A5	-0.163352	0.892948	1.12209e-06	0.000443598	0.000285054
MAPK3	0.255332	1.19361	2.78868e-06	0.000992212	0.00063759
ACTA2	0.106885	1.0769	3.21192e-06	0.00103891	0.000667598
NEK7	0.132257	1.09601	3.55795e-06	0.00105493	0.000677894
HCN1	-0.156791	0.897018	3.93488e-06	0.00107695	0.000692039
LYRM4	-0.153229	0.899236	4.68565e-06	0.00114212	0.000733921
ISOC1	0.209073	1.15595	4.81501e-06	0.00114212	0.000733921
NDUFA8	-0.137068	0.909366	5.67988e-06	0.00126306	0.000811637
KIAA1107	-0.165208	0.8918	8.64556e-06	0.00180947	0.00116275
TXN2	-0.227477	0.854127	9.24089e-06	0.00182662	0.00117377
NFS1	-0.13535	0.910449	1.37577e-05	0.00257632	0.00165553
KCNB1	-0.18254	0.881151	1.82843e-05	0.0032314	0.00207648
LRRC59	-0.116329	0.922532	1.90723e-05	0.0032314	0.00207648
GAD1	-0.179035	0.883294	2.43817e-05	0.00394319	0.00253387
NDUFC2	-0.170667	0.888432	2.57859e-05	0.00398897	0.00256329
ISCU	-0.126723	0.91591	3.6656e-05	0.00518018	0.00332875
YWHAZ	0.0988711	1.07094	3.66737e-05	0.00518018	0.00332875
ATP2B2	-0.143609	0.905252	3.7854e-05	0.00518018	0.00332875
BTF3	-0.10873	0.927404	4.32827e-05	0.00570369	0.00366516
ESD	0.0933482	1.06684	4.56855e-05	0.00580533	0.00373047
SHROOM2	-0.140753	0.907046	4.80199e-05	0.00589155	0.00378588
AMIGO1	-0.163303	0.892978	5.01379e-05	0.00594636	0.0038211
NDUFA12	-0.0988808	0.933757	5.90127e-05	0.00638901	0.00410554
MTMR12	0.130982	1.09504	5.95373e-05	0.00638901	0.00410554
ATP8A1	0.184017	1.13604	5.99833e-05	0.00638901	0.00410554
TBCB	0.125906	1.09119	6.10529e-05	0.00638901	0.00410554
CPLX1	-0.357264	0.780644	6.61609e-05	0.00672573	0.00432192
TESC	-0.206625	0.866562	7.13333e-05	0.00701485	0.0045077
GDA	0.174273	1.1284	7.33326e-05	0.00701485	0.0045077
NT5C	0.195499	1.14512	7.49197e-05	0.00701485	0.0045077
ACOT13	-0.110542	0.92624	8.45974e-05	0.00771789	0.00495947
DIRAS1	-0.155024	0.898117	8.96525e-05	0.0079383	0.00510111
DKC1	0.131912	1.09574	9.14756e-05	0.0079383	0.00510111
G6PD	0.0979971	1.07029	9.98226e-05	0.0083579	0.00537074
MOCS1	-0.133095	0.911873	0.000101754	0.0083579	0.00537074
SCN3B	0.218901	1.16385	0.000103358	0.0083579	0.00537074
ASAP2	-0.131117	0.913124	0.000110907	0.00876903	0.00563493
VAT1L	0.227902	1.17113	0.000116389	0.00899583	0.00578067
NDUFS5	-0.140925	0.906937	0.000118832	0.00899583	0.00578067
GSTP1	0.157313	1.11521	0.000149014	0.011006	0.0070724
DLAT	-0.0892649	0.940002	0.000155621	0.011006	0.0070724
MFN2	-0.102	0.93174	0.000160221	0.011006	0.0070724
SLC25A25	-0.10654	0.928813	0.000160903	0.011006	0.0070724
NAGK	0.130839	1.09493	0.000164654	0.011006	0.0070724
CXADR	0.181413	1.13399	0.000167545	0.011006	0.0070724
ZYX	-0.217055	0.86032	0.000168774	0.011006	0.0070724
VDAC1	-0.0785936	0.94698	0.000170132	0.011006	0.0070724
ATP2B4	0.109885	1.07914	0.000199561	0.0126793	0.00814763
PLCB1	-0.114471	0.923721	0.000211977	0.0128566	0.00826156
ARHGAP1	0.120384	1.08702	0.000213063	0.0128566	0.00826156
NOVA1	-0.100896	0.932453	0.000213192	0.0128566	0.00826156
CNTNAP2	-0.0854312	0.942503	0.00021693	0.012864	0.00826631
NDUFA4	-0.119132	0.920742	0.000235358	0.0136395	0.00876467
MPP1	-0.127312	0.915536	0.000242397	0.0136395	0.00876467
CACNG2	-0.146974	0.903143	0.000244714	0.0136395	0.00876467
TUBB	0.121368	1.08777	0.000245342	0.0136395	0.00876467
GMPS	-0.0795416	0.946358	0.00027187	0.0148818	0.00956295
PRUNE2	-0.115702	0.922933	0.000285589	0.0153958	0.00989328
CUL2	0.0880651	1.06294	0.000294358	0.0156317	0.0100449
PSPC1	-0.142115	0.906189	0.0003056	0.0159901	0.0102751
ARHGDIA	0.0816776	1.05825	0.0003216	0.0164577	0.0105757
MRPL9	-0.11847	0.921164	0.000323789	0.0164577	0.0105757
CAST	-0.173852	0.886473	0.00033686	0.0168809	0.0108476
OLFM1	-0.14289	0.905703	0.000373512	0.0184577	0.0118608
TPPP3	0.245978	1.1859	0.000427157	0.0208195	0.0133785
NDUFA7	-0.143381	0.905395	0.000439282	0.0211212	0.0135724
RFTN1	-0.191701	0.875573	0.000449169	0.0213086	0.0136928
ACTB	0.0798513	1.05691	0.000462762	0.0216646	0.0139216
STXBP5L	-0.0897744	0.93967	0.000512729	0.0235337	0.0151226
GDI1	0.0618265	1.04379	0.000515916	0.0235337	0.0151226
VGF	-0.257052	0.836796	0.000537937	0.0238112	0.0153009
NDUFV1	-0.112094	0.925244	0.000541105	0.0238112	0.0153009
ALDH1A1	-0.241008	0.846154	0.000547611	0.0238112	0.0153009
SLC4A8	-0.193625	0.874406	0.000548768	0.0238112	0.0153009
COQ9	-0.130093	0.913773	0.000565564	0.0242443	0.0155793
NUCB1	-0.162171	0.893679	0.000599654	0.0252444	0.0162219
SUCLA2	-0.136572	0.909678	0.000608445	0.0252444	0.0162219
ACSL6	-0.124485	0.917332	0.00061631	0.0252444	0.0162219
TMEM55B	0.0982491	1.07047	0.000617274	0.0252444	0.0162219
GK	-0.0891511	0.940076	0.000649525	0.0259948	0.0167041
SLC43A2	-0.173688	0.886573	0.000650235	0.0259948	0.0167041
PVALB	-0.497074	0.708542	0.000662749	0.0261696	0.0168164
NAP1L5	-0.195435	0.87331	0.000669317	0.0261696	0.0168164
NDUFA9	-0.0968138	0.935096	0.000687518	0.026589	0.017086
CPE	0.143938	1.10492	0.000716516	0.0274125	0.0176151
TUBB2A	0.0713404	1.05069	0.000789641	0.0297091	0.0190909
CPLX2	-0.280933	0.823059	0.000797146	0.0297091	0.0190909
NDUFB5	-0.126062	0.916329	0.000801595	0.0297091	0.0190909
PEX19	-0.151263	0.900462	0.000812478	0.029802	0.0191506
ACTR3	0.0997724	1.0716	0.000824315	0.0299277	0.0192314
MT3	-0.324155	0.798766	0.000850493	0.0300794	0.0193289
GPR158	-0.128682	0.914667	0.000852945	0.0300794	0.0193289
PODXL	-0.0887829	0.940316	0.000853856	0.0300794	0.0193289
AKR1B1	0.0609965	1.04319	0.000884509	0.0305653	0.0196411
PSMF1	0.105289	1.07571	0.000884829	0.0305653	0.0196411
CALB2	0.247695	1.18731	0.000893682	0.0305742	0.0196468
PDHX	-0.0896366	0.939759	0.000941533	0.0314801	0.020229
BLVRB	0.189012	1.13998	0.000949863	0.0314801	0.020229
TCEAL5	-0.198538	0.871433	0.000959473	0.0314801	0.020229
GPC4	0.119807	1.08659	0.000965472	0.0314801	0.020229
NDUFS4	-0.103041	0.931068	0.000965902	0.0314801	0.020229
KCNA2	-0.180538	0.882374	0.000973247	0.0314801	0.020229
CYCS	-0.103156	0.930994	0.0010062	0.0322526	0.0207254
ATP2B3	-0.0831102	0.94402	0.00106617	0.0335051	0.0215302
RPS6KB1	-0.0873067	0.941278	0.00107781	0.0335051	0.0215302
RAB21	0.0874237	1.06247	0.00108489	0.0335051	0.0215302
TMEM30A	0.121812	1.0881	0.00108546	0.0335051	0.0215302
VAMP1	-0.228358	0.853606	0.00110029	0.0335051	0.0215302
RGS7	-0.0944439	0.936633	0.00110177	0.0335051	0.0215302
CADM1	0.154513	1.11305	0.00111277	0.0335528	0.0215608
HMGB2	-0.131498	0.912883	0.0011322	0.0338518	0.021753
GLUD1	0.107536	1.07739	0.00114907	0.0340701	0.0218932
ATPIF1	-0.391989	0.762078	0.00119319	0.0350857	0.0225459
GAB2	-0.140629	0.907124	0.00123348	0.0356899	0.0229342
SYT2	-0.405021	0.755225	0.0012338	0.0356899	0.0229342
CAMKV	0.10422	1.07491	0.00124928	0.0358464	0.0230347
EEF1A1	0.0678644	1.04816	0.00128399	0.0361989	0.0232612
CRELD1	-0.107293	0.928328	0.00128693	0.0361989	0.0232612
NDUFB3	-0.128332	0.914888	0.00130019	0.0361989	0.0232612
GNB5	-0.0841371	0.943349	0.00132772	0.0361989	0.0232612
COX4I1	-0.10112	0.932309	0.00133181	0.0361989	0.0232612
BAIAP3	0.220192	1.16489	0.00133628	0.0361989	0.0232612
AUH	-0.0990588	0.933642	0.00134149	0.0361989	0.0232612
USP5	0.0652314	1.04625	0.00134296	0.0361989	0.0232612
CORO2B	-0.064417	0.956332	0.00135411	0.0362249	0.0232779
PHB	-0.0745092	0.949665	0.00137713	0.0365658	0.023497
NDUFB1	-0.144582	0.904641	0.00140339	0.036987	0.0237676
AQP1	0.38298	1.30403	0.00142432	0.0371849	0.0238948
CHM	0.0943901	1.06761	0.00143179	0.0371849	0.0238948
GUCY1A2	-0.0888607	0.940265	0.00151204	0.0389844	0.0250512
PDCD6IP	-0.0706426	0.952214	0.00155312	0.0397554	0.0255466
YWHAE	0.0538545	1.03803	0.00156527	0.0397802	0.0255625
RPLP0	-0.0796706	0.946274	0.00157698	0.0397936	0.0255712
MLYCD	-0.108521	0.927539	0.001689	0.0423201	0.0271947
NPTX2	-0.225256	0.855443	0.00174879	0.0435118	0.0279605
ATAD1	-0.129065	0.914424	0.00177512	0.0437109	0.0280884
CMBL	0.105165	1.07562	0.00178136	0.0437109	0.0280884
PDXK	0.116987	1.08447	0.00180376	0.0439574	0.0282468
RPS14	-0.0811711	0.94529	0.0018189	0.0439678	0.0282535
NUDT3	0.138633	1.10086	0.00183944	0.0439678	0.0282535
GJB1	-0.17956	0.882972	0.00184126	0.0439678	0.0282535
ELAVL2	-0.102627	0.931336	0.00186251	0.0441491	0.02837
PURA	-0.0700115	0.95263	0.00187899	0.0441491	0.02837
ACTN4	-0.0823965	0.944487	0.0018951	0.0441491	0.02837
ERP44	-0.0651206	0.955865	0.00189849	0.0441491	0.02837
SGTA	0.0901856	1.06451	0.00194737	0.0449918	0.0289115
NDUFAB1	-0.262984	0.833362	0.00198518	0.0455695	0.0292827
YARS2	-0.151546	0.900285	0.00201467	0.0459499	0.0295272
UQCRC1	-0.105601	0.929417	0.00203817	0.0460369	0.0295831
KPNB1	0.115725	1.08352	0.00204436	0.0460369	0.0295831
LONP1	-0.0830556	0.944056	0.00206858	0.0462893	0.0297453
SYAP1	-0.0814458	0.94511	0.00211902	0.0471218	0.0302802
UMPS	0.0904867	1.06473	0.00222984	0.0491702	0.0315965
PSMA4	0.0529765	1.0374	0.00223878	0.0491702	0.0315965
NRBF2	-0.0776424	0.947605	0.00226345	0.049218	0.0316272
IMPA1	0.0784371	1.05587	0.00228669	0.049218	0.0316272
FAM171B	0.0885017	1.06327	0.00228968	0.049218	0.0316272
CA1	0.308048	1.23803	0.00229629	0.049218	0.0316272
COX7A2L	-0.0863733	0.941888	0.00232888	0.0494952	0.0318054
HSCB	-0.119298	0.920635	0.00233704	0.0494952	0.0318054
VAPB	-0.0977983	0.934458	0.00240223	0.0499411	0.0320919
NNT	-0.0828855	0.944167	0.00241258	0.0499411	0.0320919
PCP4L1	-0.289721	0.81806	0.00241423	0.0499411	0.0320919
CNKSR2	0.0871513	1.06227	0.00241424	0.0499411	0.0320919
RPLP2	-0.138222	0.908638	0.00253374	0.0518596	0.0333247
VDAC2	-0.0717005	0.951516	0.00253668	0.0518596	0.0333247
FUNDC2	-0.0957131	0.93581	0.00255071	0.0518596	0.0333247
SEPT4	-0.088211	0.940689	0.0025803	0.0521631	0.0335197
DIP2B	-0.0865801	0.941753	0.00260807	0.0524192	0.0336843
GFM1	-0.0984312	0.934048	0.00262712	0.0524192	0.0336843
RNPEP	0.10425	1.07494	0.00264417	0.0524192	0.0336843
GABRA3	0.123876	1.08966	0.00266183	0.0524192	0.0336843
GSTK1	-0.108876	0.92731	0.00266663	0.0524192	0.0336843
SLC22A23	-0.0938546	0.937016	0.00268278	0.0524468	0.033702
UQCRFS1	-0.0799502	0.94609	0.00274821	0.0534324	0.0343353
TARDBP	-0.145074	0.904333	0.00279641	0.0540741	0.0347477
MRPL46	-0.104792	0.929939	0.00285896	0.0549142	0.0352876
TRAPPC5	0.113894	1.08215	0.00288792	0.0549142	0.0352876
NDUFV2	-0.0862754	0.941951	0.00290792	0.0549142	0.0352876
GNB4	0.177681	1.13106	0.0029152	0.0549142	0.0352876
TUBB6	0.0846814	1.06045	0.00291703	0.0549142	0.0352876
XPO7	0.0809685	1.05773	0.00295926	0.0550602	0.0353814
GRIA1	0.140143	1.10201	0.00296776	0.0550602	0.0353814
PHB2	-0.0739711	0.950019	0.00297121	0.0550602	0.0353814
ASS1	0.123809	1.08961	0.00300477	0.0553936	0.0355956
NPEPPS	0.073447	1.05223	0.003122	0.0572581	0.0367937
SYK	-0.182194	0.881362	0.00319171	0.0582364	0.0374224
CNTN2	-0.079121	0.946634	0.00326212	0.0591295	0.0379963
SLC2A13	0.14166	1.10317	0.0032739	0.0591295	0.0379963
WDFY1	0.142267	1.10364	0.00331348	0.0595421	0.0382615
VAT1	0.0912026	1.06526	0.00337271	0.0599662	0.038534
NDUFB7	-0.0777773	0.947516	0.00338663	0.0599662	0.038534
INF2	-0.103418	0.930825	0.00338763	0.0599662	0.038534
CNRIP1	0.108453	1.07807	0.00345827	0.0609135	0.0391427
CNTN1	0.0844158	1.06026	0.00350861	0.0612557	0.0393626
DNAJC11	-0.0832456	0.943932	0.00351213	0.0612557	0.0393626
NDUFS1	-0.103463	0.930796	0.00352969	0.0612617	0.0393664
MTX3	-0.117924	0.921513	0.00355384	0.0613813	0.0394433
SMIM20	-0.0850054	0.942781	0.0035888	0.0616858	0.039639
CYFIP2	0.0903372	1.06462	0.00360626	0.0616878	0.0396403
CARM1	0.100302	1.072	0.00364856	0.0618694	0.0397569
CCDC58	-0.0985541	0.933969	0.00365165	0.0618694	0.0397569
PTPRA	0.0955979	1.06851	0.00369288	0.062221	0.0399829
CNTN5	0.149586	1.10925	0.00371432	0.062221	0.0399829
APOA1BP	0.108894	1.0784	0.00372487	0.062221	0.0399829
ADAM23	-0.0963303	0.935409	0.00376325	0.0623628	0.040074
SEPT10	0.0942949	1.06754	0.00377568	0.0623628	0.040074
SCN1A	-0.205877	0.867011	0.00379693	0.0623628	0.040074
CS	-0.075342	0.949117	0.00380346	0.0623628	0.040074
MYO1D	-0.130613	0.913443	0.00386127	0.0629573	0.040456
RAB23	0.097451	1.06988	0.00389781	0.0629573	0.040456
RPL10P16	-0.0745229	0.949656	0.00389899	0.0629573	0.040456
PFKL	0.0832637	1.05941	0.0039105	0.0629573	0.040456
ATP5H	-0.112765	0.924814	0.00395194	0.0631302	0.0405671
SYNJ2	-0.145131	0.904297	0.00397252	0.0631302	0.0405671
VIM	0.253675	1.19224	0.00397447	0.0631302	0.0405671
NDUFB11	-0.0836258	0.943683	0.0040404	0.0638922	0.0410568
DLD	-0.063471	0.956959	0.00410679	0.0646547	0.0415468
SFXN1	-0.108058	0.927836	0.00413213	0.064767	0.0416189
FAM21C	-0.141838	0.906364	0.0041786	0.0651787	0.0418835
ARHGEF12	0.0599375	1.04242	0.00419503	0.0651787	0.0418835
CDV3	-0.181188	0.881976	0.00433029	0.0669878	0.043046
NRN1	-0.105549	0.929451	0.00437125	0.0671094	0.0431241
KPNA6	0.0894816	1.06399	0.00437588	0.0671094	0.0431241
SMS	0.0869709	1.06214	0.00449986	0.0687147	0.0441557
MAP2K6	0.0812973	1.05797	0.00460511	0.0695252	0.0446766
EPB42	0.239139	1.18029	0.00461726	0.0695252	0.0446766
SLC8A2	0.102846	1.07389	0.00463952	0.0695252	0.0446766
UQCRC2	-0.111935	0.925346	0.00468681	0.0695252	0.0446766
KRT9	-0.470754	0.721587	0.00469575	0.0695252	0.0446766
VCP	0.0457671	1.03223	0.00469858	0.0695252	0.0446766
TMX2	-0.114924	0.923431	0.00472078	0.0695252	0.0446766
PYGB	0.0819135	1.05842	0.00472675	0.0695252	0.0446766
COX6C	-0.108584	0.927498	0.00475107	0.0695252	0.0446766
PPM1L	-0.17773	0.884093	0.00480467	0.0695252	0.0446766
RPS20	-0.0654736	0.955632	0.00480667	0.0695252	0.0446766
PLXNC1	0.171998	1.12662	0.00482395	0.0695252	0.0446766
FHL1	0.112306	1.08095	0.00482513	0.0695252	0.0446766
UQCRB	-0.104347	0.930226	0.00484278	0.0695252	0.0446766
SNCA	0.0901255	1.06446	0.00484605	0.0695252	0.0446766
GNB2L1	-0.0627737	0.957422	0.00498307	0.070252	0.0451436
RPS3A	-0.0547678	0.962749	0.00499069	0.070252	0.0451436
ATAD3A	-0.0837215	0.94362	0.0050198	0.070252	0.0451436
CHMP6	0.102268	1.07346	0.00503131	0.070252	0.0451436
EML2	-0.151655	0.900217	0.00503457	0.070252	0.0451436
GSS	0.0656956	1.04659	0.00504214	0.070252	0.0451436
TPP2	-0.0869883	0.941486	0.00505605	0.070252	0.0451436
HNRNPC	-0.114789	0.923517	0.00508291	0.070252	0.0451436
RPS6	-0.06676	0.95478	0.00509391	0.070252	0.0451436
OPA1	-0.0689773	0.953314	0.00510936	0.070252	0.0451436
FAF1	-0.0689323	0.953343	0.0051139	0.070252	0.0451436
BCAT1	-0.114926	0.92343	0.00518673	0.070966	0.0456023
SUMO2	-0.0921393	0.938131	0.00523799	0.070966	0.0456023
LUZP1	-0.153517	0.899056	0.00524517	0.070966	0.0456023
CNTN3	0.116989	1.08447	0.00526498	0.070966	0.0456023
PEBP1	0.0549568	1.03883	0.0052656	0.070966	0.0456023
ATPAF1	-0.0805354	0.945707	0.00534423	0.0717538	0.0461086
MCU	-0.0917466	0.938386	0.00541232	0.0723948	0.0465205
GPM6B	0.117889	1.08515	0.00543798	0.0724656	0.046566
ATP1A2	-0.123689	0.917837	0.00546508	0.0725551	0.0466235
SUGP2	-0.115394	0.92313	0.00552926	0.0731342	0.0469957
MICU1	-0.0795953	0.946323	0.00559491	0.0737284	0.0473775
HBA1	0.42985	1.34709	0.00565927	0.0743015	0.0477457
IPO9	0.104625	1.07522	0.00568914	0.0744189	0.0478212
SYN1	0.149011	1.10881	0.00572924	0.074669	0.0479819
DPYSL5	0.0921972	1.06599	0.00583616	0.0757848	0.0486989
ZMYM3	0.109927	1.07917	0.00591714	0.0764219	0.0491083
SUCLG1	-0.131403	0.912943	0.00592817	0.0764219	0.0491083
CST3	-0.196061	0.87293	0.00598328	0.0768538	0.0493859
SRP14	-0.0841719	0.943326	0.00602177	0.0770699	0.0495247
PTMS	-0.154193	0.898635	0.0060638	0.0772178	0.0496197
NTM	-0.0937667	0.937073	0.00607795	0.0772178	0.0496197
OTUB1	0.0510541	1.03602	0.00611687	0.0772178	0.0496197
PRKAB1	-0.083754	0.943599	0.00613097	0.0772178	0.0496197
S100A1	-0.205186	0.867427	0.00614183	0.0772178	0.0496197
DDHD1	-0.133021	0.91192	0.0062777	0.078648	0.0505388
L1CAM	0.0901185	1.06446	0.00638715	0.0797385	0.0512396
NPTXR	0.173988	1.12817	0.00647041	0.0804956	0.051726
GNB1	0.0763428	1.05434	0.00649465	0.0805156	0.0517389
CDC42BPA	-0.0609493	0.958633	0.00655717	0.0808745	0.0519695
AGK	-0.0699994	0.952638	0.00656906	0.0808745	0.0519695
PDE2A	0.131084	1.09512	0.00667179	0.0818559	0.0526002
PRDX5	-0.0738955	0.950069	0.00670132	0.0819358	0.0526515
ETFDH	-0.0690956	0.953235	0.00677024	0.0824188	0.0529619
SRR	0.166116	1.12203	0.00680571	0.0824188	0.0529619
ATP6V1H	0.046425	1.0327	0.00681033	0.0824188	0.0529619
GPM6A	0.17377	1.128	0.00686844	0.0825149	0.0530236
ATP1A1	-0.0957224	0.935804	0.00686987	0.0825149	0.0530236
SYNRG	-0.0700554	0.952601	0.00688783	0.0825149	0.0530236
PGAM1	0.203599	1.15157	0.00698315	0.0827672	0.0531858
GNAI1	-0.121188	0.91943	0.0069854	0.0827672	0.0531858
RPS3	-0.0638766	0.95669	0.00700154	0.0827672	0.0531858
HSPA9	-0.0687769	0.953446	0.00700195	0.0827672	0.0531858
CTSL	-0.101486	0.932072	0.00704389	0.0829873	0.0533272
FAM169A	-0.0791309	0.946628	0.00709402	0.0833021	0.0535295
RPRD1B	-0.102337	0.931523	0.00727102	0.0850996	0.0546846
NDUFS6	-0.104166	0.930343	0.0073568	0.0855572	0.0549786
GMFB	0.0693495	1.04924	0.00735827	0.0855572	0.0549786
PPA1	-0.0809679	0.945423	0.00738225	0.0855572	0.0549786
STRBP	-0.102491	0.931423	0.00753005	0.0867367	0.0557365
IST1	0.0775737	1.05524	0.00754436	0.0867367	0.0557365
FAM114A1	0.166059	1.12199	0.00755716	0.0867367	0.0557365
TSN	0.126115	1.09135	0.00766349	0.0873832	0.056152
SNAP29	0.100756	1.07234	0.00766468	0.0873832	0.056152
GRM5	0.140164	1.10203	0.00768716	0.0873832	0.056152
ATP1B3	0.136913	1.09955	0.00779828	0.088364	0.0567822
SEPT2	0.0798717	1.05692	0.00791318	0.0893813	0.057436
SPECC1L	0.0618386	1.0438	0.00795819	0.0896052	0.0575798
SCN1B	-0.167829	0.890181	0.00798968	0.089676	0.0576253
ATP5F1	-0.0739732	0.950018	0.00802277	0.0897642	0.057682
ARHGAP35	0.0621567	1.04403	0.00808676	0.0901966	0.0579598
RPL10A	-0.0547754	0.962744	0.00819131	0.0910771	0.0585257
RPL12	-0.0606648	0.958822	0.00833334	0.0922188	0.0592593
SLC25A10	-0.144787	0.904513	0.00834583	0.0922188	0.0592593
RABGGTA	0.062392	1.0442	0.00838364	0.0922636	0.0592881
RPL22	-0.0630643	0.957229	0.00840174	0.0922636	0.0592881
SNPH	-0.0574631	0.960952	0.00843449	0.0923382	0.0593361
EPB41L3	-0.118113	0.921392	0.00849082	0.0925087	0.0594456
SLC6A7	0.381332	1.30254	0.00854589	0.0925087	0.0594456
ACY1	-0.112301	0.925111	0.00855335	0.0925087	0.0594456
VAMP3	0.133929	1.09728	0.00856269	0.0925087	0.0594456
TPPP	0.0783331	1.0558	0.00858007	0.0925087	0.0594456
DGKA	0.0714041	1.05074	0.00860895	0.0925397	0.0594655
N4BP1	-0.165853	0.891401	0.00876049	0.0938851	0.06033
MTDH	-0.0960911	0.935564	0.00884937	0.0945528	0.0607591
VARS	-0.0701156	0.952562	0.00888331	0.0946312	0.0608095
DNM1L	-0.0853633	0.942547	0.00895738	0.0949453	0.0610113
OSBPL6	-0.0729215	0.950711	0.00899611	0.0949453	0.0610113
MBNL1	-0.081647	0.944978	0.00904995	0.0949453	0.0610113
IGSF9B	-0.106117	0.929085	0.00905795	0.0949453	0.0610113
YWHAB	0.0780483	1.05559	0.00908461	0.0949453	0.0610113
UBA1	0.0648307	1.04596	0.00911084	0.0949453	0.0610113
TMED9	0.0900508	1.06441	0.00916232	0.0949453	0.0610113
RDH14	0.0667227	1.04733	0.00916964	0.0949453	0.0610113
NANS	0.0943883	1.06761	0.0091899	0.0949453	0.0610113
PSMD8	0.0739081	1.05256	0.00925149	0.0949453	0.0610113
CHMP1A	0.0965681	1.06923	0.0092564	0.0949453	0.0610113
PREPL	-0.0782864	0.947182	0.00926213	0.0949453	0.0610113
GABRA1	-0.115477	0.923077	0.00929572	0.0949453	0.0610113
HNRNPH1	-0.0867261	0.941657	0.0093313	0.0949453	0.0610113
KCNC2	-0.159258	0.895486	0.00933595	0.0949453	0.0610113
STRIP1	0.0495835	1.03497	0.00936606	0.0949453	0.0610113
PAM16	-0.0627738	0.957422	0.00936644	0.0949453	0.0610113
TPMT	0.272687	1.20806	0.00946374	0.0956591	0.06147
DNAJC16	-0.0959884	0.935631	0.00958375	0.0965977	0.0620732
UPF2	0.122639	1.08872	0.00963723	0.0968272	0.0622206
NDUFB6	-0.113999	0.924023	0.00966094	0.0968272	0.0622206
NID1	0.152772	1.1117	0.00986091	0.0984341	0.0632532
OSBPL3	-0.103019	0.931083	0.00987661	0.0984341	0.0632532
PSMD9	0.0728325	1.05178	0.0099286	0.098596	0.0633573
ATP5L	-0.0956179	0.935871	0.00997554	0.098596	0.0633573
PDIA6	-0.0787607	0.946871	0.009977	0.098596	0.0633573
RPL4	-0.0661842	0.955161	0.0100226	0.098596	0.0633573
MKKS	-0.0793005	0.946516	0.0100476	0.098596	0.0633573
DGKG	0.215117	1.1608	0.010065	0.098596	0.0633573
GFER	-0.149103	0.901811	0.0100868	0.098596	0.0633573
CIAPIN1	-0.0936977	0.937118	0.0102398	0.0998168	0.0641417
WDR1	0.0510395	1.03601	0.0103082	0.10009	0.0643172
MAP2K7	-0.0859563	0.94216	0.0103241	0.10009	0.0643172
DPP6	0.0873504	1.06242	0.010395	0.100384	0.0645065
SLC25A46	-0.0781534	0.947269	0.0104109	0.100384	0.0645065
MRRF	-0.0725918	0.950928	0.0105292	0.101252	0.0650637
OCRL	0.0949179	1.068	0.0105993	0.10165	0.0653198
GGT7	0.184227	1.13621	0.0106561	0.10181	0.0654226
GMDS	0.0655111	1.04646	0.0106776	0.10181	0.0654226
RPS19	-0.0825624	0.944379	0.0107018	0.10181	0.0654226
ITPK1	-0.0827247	0.944273	0.0108451	0.102323	0.0657524
KIAA1244	0.0437132	1.03076	0.0108573	0.102323	0.0657524
RAB8A	0.06683	1.04741	0.0108677	0.102323	0.0657524
ME1	0.0878983	1.06282	0.0108708	0.102323	0.0657524
LCMT1	0.0489372	1.0345	0.0109427	0.102729	0.0660131
BCAS1	-0.191972	0.875408	0.0110411	0.103131	0.0662714
EGFR	-0.112389	0.925055	0.0110435	0.103131	0.0662714
AK1	0.0744678	1.05297	0.0111674	0.104015	0.0668396
RGS6	-0.0755211	0.948999	0.0112254	0.104282	0.0670111
PCSK2	0.110922	1.07992	0.0113475	0.105142	0.0675635
TSSC1	0.0776896	1.05533	0.0114394	0.105535	0.067816
PTGES2	0.0529304	1.03737	0.0114492	0.105535	0.067816
BASP1	-0.125829	0.916477	0.0114833	0.105575	0.0678421
PDHB	-0.0636466	0.956843	0.0115591	0.105625	0.0678739
PICALM	-0.0626709	0.95749	0.011604	0.105625	0.0678739
CORO7	-0.0977556	0.934486	0.011643	0.105625	0.0678739
RAB27B	0.187939	1.13914	0.0116536	0.105625	0.0678739
PABPC4	-0.0552022	0.96246	0.0116596	0.105625	0.0678739
NDUFA2	-0.0994193	0.933409	0.0116668	0.105625	0.0678739
AHNAK	0.138479	1.10074	0.0117778	0.106359	0.0683457
ABI2	0.0949688	1.06804	0.0118347	0.106602	0.0685018
ATL3	0.0810363	1.05778	0.0119294	0.107184	0.0688759
TRAPPC2L	0.0687032	1.04877	0.0119662	0.107244	0.0689144
CHCHD4	-0.109202	0.927101	0.0120227	0.107479	0.0690656
ENTPD3	0.134976	1.09807	0.0120682	0.107615	0.069153
RPL11	-0.0631294	0.957186	0.0122319	0.108571	0.0697673
ATP1B1	-0.0813798	0.945153	0.0122364	0.108571	0.0697673
C1orf123	0.115167	1.0831	0.012297	0.108677	0.0698351
PLCXD3	0.133248	1.09676	0.0123094	0.108677	0.0698351
TRIM28	-0.0446345	0.969535	0.0123613	0.108706	0.069854
RAP2A	0.101915	1.0732	0.0123843	0.108706	0.069854
PTPRE	-0.0700273	0.95262	0.0124043	0.108706	0.069854
MAGI1	-0.0575282	0.960909	0.0125123	0.109383	0.0702887
PTPRT	0.104523	1.07514	0.0125624	0.109533	0.0703855
MACROD2	0.0933571	1.06685	0.012599	0.109533	0.0703855
MYBBP1A	-0.0940944	0.93686	0.0126219	0.109533	0.0703855
TACO1	-0.0635783	0.956888	0.0126605	0.109601	0.070429
NCDN	0.0539821	1.03813	0.0127172	0.109825	0.0705727
NDUFS3	-0.091523	0.938531	0.0127662	0.109981	0.0706733
GNG7	-0.142108	0.906194	0.0128147	0.110025	0.0707014
PAIP1	0.0662773	1.04701	0.0128331	0.110025	0.0707014
TBC1D10B	0.0484549	1.03416	0.0129201	0.110504	0.0710091
KPNA1	0.0478598	1.03373	0.0130078	0.110987	0.07132
OTUD7B	-0.0603545	0.959028	0.0131938	0.111555	0.0716848
LPHN3	0.0786021	1.05599	0.0131982	0.111555	0.0716848
INPP4A	0.0549169	1.0388	0.0132356	0.111555	0.0716848
ALDOA	0.045508	1.03205	0.0132512	0.111555	0.0716848
IMMT	-0.0626888	0.957478	0.0132606	0.111555	0.0716848
ATP1A3	-0.0819361	0.944789	0.0132625	0.111555	0.0716848
DOC2A	0.100772	1.07235	0.0133011	0.111616	0.071724
RRAGC	0.109023	1.0785	0.0133686	0.111859	0.0718798
C2CD4C	0.172995	1.1274	0.0134107	0.111859	0.0718798
VPS33B	0.0489049	1.03448	0.0134243	0.111859	0.0718798
APOO	-0.112886	0.924736	0.0136422	0.113409	0.072876
EVL	-0.0871952	0.941351	0.0137059	0.113476	0.0729192
HAGH	0.0656444	1.04655	0.0137141	0.113476	0.0729192
CNPY3	-0.209173	0.865033	0.0137472	0.113486	0.0729255
FKBP8	-0.0729986	0.95066	0.0138042	0.113693	0.0730585
AFG3L2	-0.0459451	0.968655	0.0138488	0.113797	0.0731255
SYN2	0.154341	1.11291	0.0139912	0.114389	0.0735056
OGDHL	-0.0700265	0.95262	0.0140005	0.114389	0.0735056
EXOC1	0.045221	1.03184	0.0140173	0.114389	0.0735056
USP9X	0.0442544	1.03115	0.0141054	0.114845	0.0737985
AP3D1	0.0490619	1.03459	0.0141758	0.115154	0.0739975
CLTA	-0.0900085	0.939517	0.0143222	0.115834	0.0744345
GSTM1	-1.03136	0.48925	0.0143331	0.115834	0.0744345
AIFM1	-0.081355	0.94517	0.0143912	0.115834	0.0744345
PHPT1	0.150796	1.11018	0.0144104	0.115834	0.0744345
RABGAP1	0.0466389	1.03286	0.0144425	0.115834	0.0744345
SMYD3	0.102029	1.07328	0.0144549	0.115834	0.0744345
RAB39B	0.065838	1.04669	0.0145306	0.115992	0.0745359
SQRDL	-0.119485	0.920516	0.0145398	0.115992	0.0745359
ATP2A2	-0.0580213	0.960581	0.0146362	0.1165	0.0748622
PPAT	-0.0830108	0.944085	0.0147335	0.117013	0.075192
RNF214	-0.0499612	0.965962	0.0148211	0.11724	0.0753377
UCHL1	0.0894097	1.06393	0.0148467	0.11724	0.0753377
FAHD2B	-0.116824	0.922215	0.0148609	0.11724	0.0753377
IDH3A	-0.079395	0.946454	0.0149834	0.117945	0.0757906
COQ5	-0.118186	0.921345	0.0150475	0.118188	0.0759468
COA6	-0.120824	0.919662	0.0151179	0.118189	0.0759478
HDHD2	-0.0729187	0.950713	0.0151315	0.118189	0.0759478
ZC3H7A	0.0742038	1.05278	0.0151607	0.118189	0.0759478
PPP1R9A	-0.0483356	0.967051	0.0151806	0.118189	0.0759478
AHCY	0.0599244	1.04241	0.0153116	0.118807	0.0763447
ATP5D	-0.091392	0.938617	0.0153267	0.118807	0.0763447
NUCKS1	-0.184073	0.880214	0.0154747	0.119693	0.0769144
SLC25A4	-0.0615101	0.958261	0.0155676	0.120151	0.0772084
RALY	-0.112947	0.924697	0.0156867	0.120808	0.0776304
CSNK2A2	0.0757273	1.05389	0.0159607	0.122319	0.0786013
RAPGEF2	0.0741024	1.05271	0.0159744	0.122319	0.0786013
PSMC4	0.0479837	1.03382	0.015986	0.122319	0.0786013
FABP5	0.0796739	1.05678	0.0161174	0.122883	0.0789638
HEBP2	0.0939973	1.06732	0.0161581	0.122883	0.0789638
ZPR1	-0.0891256	0.940092	0.0162308	0.122883	0.0789638
PREP	-0.0520197	0.964585	0.0162534	0.122883	0.0789638
PHACTR1	0.0958128	1.06867	0.0162657	0.122883	0.0789638
GGCT	0.12365	1.08949	0.0162669	0.122883	0.0789638
ASAP1	-0.0496892	0.966144	0.0163669	0.123376	0.0792807
FTH1	-0.155711	0.89769	0.0165756	0.124685	0.0801217
RMND1	-0.0834469	0.9438	0.0166709	0.125137	0.0804125
WIPI2	0.0864932	1.06179	0.0167591	0.125322	0.0805314
IARS2	-0.0561915	0.9618	0.0168036	0.125322	0.0805314
SPTA1	0.217863	1.16301	0.0168299	0.125322	0.0805314
CCT7	0.0378606	1.02659	0.0168432	0.125322	0.0805314
HDAC11	-0.118759	0.92098	0.0168717	0.125322	0.0805314
TSC22D1	-0.0658697	0.955369	0.0169259	0.125463	0.0806219
RPL18A	-0.116286	0.92256	0.0169664	0.125486	0.0806367
C14orf2	-0.113181	0.924547	0.0170033	0.125486	0.0806367
COL6A2	-0.391667	0.762248	0.0170348	0.125486	0.0806367
CAPZA2	0.0689699	1.04897	0.0173958	0.127881	0.0821757
EPN1	0.0706094	1.05016	0.0174724	0.128068	0.0822957
ADAM22	-0.0778647	0.947459	0.0175065	0.128068	0.0822957
NGLY1	0.117546	1.08489	0.0175393	0.128068	0.0822957
RPS11	-0.0542703	0.963081	0.0175652	0.128068	0.0822957
CDH13	0.138179	1.10052	0.0176143	0.128163	0.082357
C11orf58	-0.0858508	0.942229	0.0178153	0.129361	0.0831268
HSP90B1	-0.0449858	0.969299	0.0179124	0.129402	0.0831531
TINAGL1	-0.139328	0.907942	0.0179172	0.129402	0.0831531
ARPP19	0.165367	1.12145	0.0179301	0.129402	0.0831531
DLG2	0.0577472	1.04084	0.0182478	0.131429	0.0844554
PGM2	0.116506	1.08411	0.0185183	0.133107	0.0855341
TMEM11	0.110225	1.0794	0.0185985	0.133414	0.0857314
ABCB1	-0.0870034	0.941476	0.0186439	0.133471	0.0857677
PALM	-0.0745971	0.949607	0.0187365	0.133864	0.0860206
ATP5C1	-0.0730247	0.950643	0.0188356	0.134303	0.0863023
GSK3B	-0.0518672	0.964687	0.0190743	0.135728	0.0872183
PNMAL2	-0.150701	0.900812	0.0191296	0.135728	0.0872183
VPS26A	0.085996	1.06142	0.0191678	0.135728	0.0872183
RNMT	-0.0608512	0.958698	0.0191881	0.135728	0.0872183
SLC17A7	0.0933909	1.06687	0.0193598	0.13646	0.0876887
CCDC6	0.0542738	1.03834	0.0193683	0.13646	0.0876887
SERAC1	-0.0785552	0.947006	0.0196548	0.138205	0.0888097
IPCEF1	-0.0800532	0.946023	0.0198216	0.139103	0.0893867
EHD1	0.0577079	1.04081	0.0199255	0.139557	0.0896784
NEMF	-0.0437853	0.970106	0.0199966	0.139606	0.0897098
ELFN2	0.0924536	1.06618	0.0200109	0.139606	0.0897098
MXD3	-0.115782	0.922882	0.0201351	0.140197	0.0900898
SRPRB	-0.0764161	0.948411	0.0202626	0.140745	0.0904421
MPP6	0.0811322	1.05785	0.0202995	0.140745	0.0904421
DHRS4	0.232608	1.17496	0.0203325	0.140745	0.0904421
STOM	0.155174	1.11356	0.0204002	0.14094	0.0905672
LDHB	-0.0554824	0.962273	0.0205588	0.14175	0.0910878
ABCB7	-0.0754825	0.949025	0.0206414	0.14175	0.0910878
RPS18	-0.0504926	0.965607	0.0206923	0.14175	0.0910878
P4HB	-0.0377267	0.974189	0.0207894	0.14175	0.0910878
ENPP6	-0.133801	0.911427	0.020814	0.14175	0.0910878
RPL18	-0.0529736	0.963947	0.0208211	0.14175	0.0910878
GUCY1A3	0.0670705	1.04759	0.0208609	0.14175	0.0910878
RPS6KA5	0.115624	1.08344	0.0208762	0.14175	0.0910878
BIRC2	0.0779894	1.05555	0.0208874	0.14175	0.0910878
MDH2	-0.0586765	0.960145	0.0209159	0.14175	0.0910878
HCFC1	-0.0622973	0.957738	0.0210941	0.142686	0.0916894
EIF3J	-0.0427267	0.970818	0.0211361	0.142699	0.0916974
RIMS3	-0.0714999	0.951648	0.0212164	0.142796	0.0917599
ADH5	0.0816629	1.05824	0.0212475	0.142796	0.0917599
ATXN2L	-0.0691803	0.953179	0.0212709	0.142796	0.0917599
PRPF3	-0.0588112	0.960055	0.0213118	0.142801	0.0917633
LY6H	0.140362	1.10218	0.0213847	0.14302	0.0919041
NDEL1	0.060798	1.04304	0.021601	0.144109	0.0926039
STXBP5	0.0737908	1.05248	0.0216574	0.144109	0.0926039
TCEAL3	-0.130948	0.913231	0.021669	0.144109	0.0926039
MTFR1L	-0.0744653	0.949694	0.0217236	0.144203	0.0926639
RPS23	-0.0564259	0.961644	0.021843	0.144725	0.0929996
ARHGAP26	-0.102426	0.931466	0.0218874	0.14475	0.0930154
CAMK4	-0.0941394	0.936831	0.0220329	0.145137	0.0932642
KCNAB2	-0.0774927	0.947703	0.0220508	0.145137	0.0932642
BPNT1	0.0457193	1.0322	0.0220683	0.145137	0.0932642
SLC25A13	-0.0884429	0.940537	0.0223535	0.146741	0.0942951
PITPNM2	0.103796	1.0746	0.0224347	0.146851	0.0943657
GPD1	0.141525	1.10307	0.0224687	0.146851	0.0943657
HDGFRP2	-0.0790468	0.946683	0.0224941	0.146851	0.0943657
MYCBP2	0.0548969	1.03878	0.0225366	0.14686	0.0943712
BCL2L13	-0.12896	0.914491	0.0226094	0.147064	0.0945028
RBM26	-0.049654	0.966168	0.0227269	0.147495	0.0947795
HDAC2	0.0484289	1.03414	0.0227585	0.147495	0.0947795
LRRC4B	0.11907	1.08603	0.0228492	0.147814	0.0949843
SLC12A5	-0.0776378	0.947608	0.0231215	0.14913	0.09583
ATP5O	-0.0594863	0.959606	0.0231396	0.14913	0.09583
RAB12	0.0694057	1.04928	0.0232492	0.14913	0.09583
PSMC5	0.0386999	1.02719	0.0232579	0.14913	0.09583
SMAP2	-0.0528396	0.964037	0.0232654	0.14913	0.09583
DOCK9	0.0537311	1.03795	0.0233042	0.14913	0.09583
ACO2	-0.0569611	0.961287	0.0234993	0.149864	0.096302
TFRC	-0.142187	0.906144	0.0235032	0.149864	0.096302
TCOF1	-0.0532967	0.963732	0.0237088	0.150905	0.0969706
PRNP	0.138899	1.10106	0.0238156	0.151314	0.0972337
KRT2	-0.315225	0.803726	0.0239041	0.151558	0.0973906
ATP2B1	-0.0503755	0.965685	0.0239815	0.151558	0.0973906
RDH13	-0.109918	0.92664	0.024038	0.151558	0.0973906
ANKRD29	-0.116378	0.922501	0.0240606	0.151558	0.0973906
ELAVL4	-0.132668	0.912143	0.024067	0.151558	0.0973906
SCFD1	0.0414647	1.02916	0.0241507	0.151817	0.0975566
PTPN11	0.0461647	1.03252	0.0242298	0.152045	0.0977033
RHOB	-0.0436875	0.970172	0.0242898	0.152154	0.0977731
MTMR1	0.049601	1.03498	0.0243706	0.152391	0.0979257
SLC30A9	-0.0779097	0.947429	0.0244506	0.152623	0.0980749
TAX1BP3	0.115272	1.08318	0.0246494	0.153336	0.0985326
GLCCI1	-0.0852282	0.942635	0.0246716	0.153336	0.0985326
EEF1G	-0.0443292	0.969741	0.024694	0.153336	0.0985326
AKR1C2	0.141677	1.10319	0.024744	0.153378	0.09856
LOC100996825	-0.0882034	0.940693	0.0248721	0.153904	0.0988981
NOMO1	-0.0626738	0.957488	0.0249193	0.153927	0.0989128
SLC9A1	-0.0613228	0.958385	0.0249623	0.153927	0.0989128
HNRNPA2B1	-0.0600762	0.959213	0.0250842	0.154411	0.0992238
DNAJA4	0.10892	1.07842	0.0251692	0.154667	0.099388
UFC1	0.0616957	1.04369	0.0254626	0.1562	0.100373
NARS2	-0.0664289	0.954999	0.0255141	0.156246	0.100403
WASF2	0.110893	1.0799	0.0256975	0.157099	0.100951
EEA1	-0.0445427	0.969597	0.0259991	0.15867	0.101961
CTPS2	-0.140039	0.907495	0.0261055	0.158773	0.102027
MRPL37	-0.0838294	0.94355	0.0261592	0.158773	0.102027
ZNF512	0.0525894	1.03712	0.0261709	0.158773	0.102027
SUCLG2	-0.101018	0.932375	0.0261945	0.158773	0.102027
XRN2	0.0945317	1.06772	0.0262645	0.158927	0.102126
PLEC	0.078711	1.05607	0.026318	0.15898	0.10216
GRK6	0.144126	1.10506	0.0263652	0.158995	0.10217
KRT1	-0.360304	0.779	0.0265732	0.159979	0.102802
UBE2F	0.082782	1.05906	0.0266819	0.160362	0.103048
PIN4	0.107263	1.07718	0.0267777	0.160666	0.103243
MXRA7	-0.115839	0.922845	0.0268375	0.160754	0.1033
MRPS36	-0.154487	0.898451	0.0269624	0.161089	0.103515
TCEB1	-0.0705398	0.952282	0.026984	0.161089	0.103515
LAMB2	-0.0825863	0.944363	0.0271049	0.16123	0.103606
NDUFB10	-0.0634541	0.95697	0.0271268	0.16123	0.103606
UPF1	0.0650234	1.0461	0.0271436	0.16123	0.103606
METAP1	0.0630847	1.0447	0.0272168	0.161396	0.103712
USP24	0.0500221	1.03528	0.027323	0.161756	0.103943
FSD1L	0.064943	1.04604	0.0274144	0.162027	0.104118
SERPINB9	-0.103992	0.930455	0.0275152	0.162354	0.104328
LTA4H	0.0593207	1.04198	0.0276135	0.162664	0.104527
PRKAG2	0.0519459	1.03666	0.0279888	0.164398	0.105641
TXNL1	0.0448849	1.0316	0.0280003	0.164398	0.105641
BIRC6	-0.0716178	0.95157	0.0280571	0.16446	0.105681
HNRNPUL1	-0.0733065	0.950457	0.0282714	0.16507	0.106073
RAE1	0.0719523	1.05114	0.0282946	0.16507	0.106073
CCAR2	-0.0516897	0.964806	0.0283004	0.16507	0.106073
ALDH5A1	-0.0652439	0.955784	0.028815	0.167275	0.10749
CD9	-0.126738	0.9159	0.0288247	0.167275	0.10749
LRPPRC	-0.0616624	0.958159	0.0288427	0.167275	0.10749
H1FX	-0.0767314	0.948203	0.0288869	0.167275	0.10749
C4BPA	0.244158	1.1844	0.0289135	0.167275	0.10749
GPI	0.0506292	1.03572	0.0291089	0.168021	0.107969
PSD	0.183138	1.13535	0.0291368	0.168021	0.107969
LIMCH1	-0.0438659	0.970052	0.02924	0.168342	0.108176
CUL4A	0.0526831	1.03719	0.0292871	0.168342	0.108176
KIAA1045	-0.0679299	0.954006	0.0295213	0.169224	0.108742
PLEKHA2	0.0882593	1.06309	0.0295357	0.169224	0.108742
SRSF11	-0.136934	0.90945	0.0296047	0.169346	0.108821
GNG2	0.153291	1.1121	0.0297291	0.169785	0.109103
PPP2R5C	0.0596949	1.04225	0.0297929	0.169877	0.109162
KCTD12	0.0798699	1.05692	0.0304367	0.172531	0.110867
ZADH2	-0.123253	0.918115	0.0304809	0.172531	0.110867
PNPO	0.0671303	1.04763	0.0304817	0.172531	0.110867
STIP1	0.0533439	1.03767	0.0305225	0.172531	0.110867
HIBADH	-0.119065	0.920784	0.0305387	0.172531	0.110867
DDX46	-0.0716855	0.951526	0.0305889	0.172531	0.110867
HPCAL1	0.207949	1.15505	0.0305977	0.172531	0.110867
HAPLN4	-0.10525	0.929644	0.0307017	0.172843	0.111068
GC	0.163261	1.11982	0.0307581	0.172887	0.111096
PSMD12	0.0497059	1.03505	0.0309037	0.173345	0.111391
CTNND1	-0.0628205	0.957391	0.0309371	0.173345	0.111391
EPB41L1	-0.0540661	0.963218	0.0310792	0.173838	0.111707
GLS	-0.0645966	0.956213	0.0311228	0.173838	0.111707
ENO1	0.0495651	1.03495	0.0314623	0.175459	0.112749
VPS13C	0.0608953	1.04311	0.0317168	0.1763	0.11329
LARP6	-0.0713576	0.951742	0.0317792	0.1763	0.11329
TFAM	-0.0696662	0.952858	0.031824	0.1763	0.11329
PSAT1	0.100739	1.07232	0.0318491	0.1763	0.11329
RPS24	0.076905	1.05475	0.0318609	0.1763	0.11329
LSM14A	-0.0762894	0.948494	0.0321536	0.177402	0.113998
CNTN4	0.0895203	1.06402	0.0321597	0.177402	0.113998
FKBP1A	0.0953853	1.06835	0.032475	0.178864	0.114937
ASRGL1	-0.104618	0.930051	0.0326669	0.179414	0.115291
GAPDH	0.0440705	1.03102	0.0326758	0.179414	0.115291
CSTB	0.119824	1.0866	0.032952	0.18058	0.11604
SNX3	-0.0369121	0.974739	0.0329896	0.18058	0.11604
AGO2	0.081642	1.05822	0.0331305	0.180647	0.116083
PDPK1	0.0597282	1.04227	0.0331468	0.180647	0.116083
IRGQ	-0.075132	0.949255	0.0331541	0.180647	0.116083
FBXO41	-0.075331	0.949124	0.0332424	0.180851	0.116214
CELF4	0.076837	1.0547	0.0333341	0.181073	0.116356
MARCKSL1	-0.138528	0.908446	0.0334505	0.181428	0.116585
ACBD6	0.0889113	1.06357	0.0335455	0.181667	0.116738
PMM1	0.11093	1.07992	0.0336693	0.181946	0.116918
TPRG1L	0.0885048	1.06327	0.0337642	0.181946	0.116918
CYFIP1	0.0558362	1.03946	0.0337809	0.181946	0.116918
VPS29	0.0510952	1.03605	0.0338167	0.181946	0.116918
SRRM2	-0.0630594	0.957232	0.0339193	0.181946	0.116918
RAB24	0.0564983	1.03994	0.0339357	0.181946	0.116918
MLC1	0.127657	1.09252	0.0339671	0.181946	0.116918
CCT5	0.0456274	1.03213	0.0340062	0.181946	0.116918
RRAS	-0.0797632	0.946213	0.0341471	0.182188	0.117073
SF3A1	-0.118291	0.921279	0.0341538	0.182188	0.117073
RBMX	-0.0558102	0.962054	0.0343971	0.183211	0.11773
NUMBL	0.0832679	1.05942	0.0345336	0.183663	0.118021
RPS10	-0.0498009	0.96607	0.035076	0.186269	0.119696
CACNA2D1	0.0728723	1.05181	0.0351491	0.186379	0.119766
MAP7D1	-0.0714704	0.951668	0.0352393	0.18658	0.119895
SH3GL3	0.0598688	1.04237	0.0354048	0.187177	0.120279
DPP10	0.0741621	1.05275	0.0357145	0.188535	0.121151
RAB3B	0.0983448	1.07054	0.0358459	0.188948	0.121417
ATP5S	-0.0743238	0.949787	0.0360102	0.189533	0.121793
LANCL2	0.0643263	1.0456	0.0360766	0.189585	0.121827
DLST	-0.0581463	0.960497	0.0361267	0.189585	0.121827
FLOT2	0.164923	1.12111	0.0363552	0.190503	0.122416
SLC16A1	-0.164399	0.8923	0.0364371	0.190548	0.122445
ANXA1	0.152275	1.11132	0.0364707	0.190548	0.122445
SRPK2	-0.0495313	0.96625	0.0367052	0.191491	0.123051
NRCAM	0.0825236	1.05887	0.0369475	0.192473	0.123682
TMEM106B	0.35338	1.27755	0.0371696	0.19325	0.124182
DDX58	-0.126837	0.915837	0.0372471	0.19325	0.124182
GRIN2A	-0.0716992	0.951517	0.0372596	0.19325	0.124182
UBAP2L	-0.0992441	0.933522	0.037317	0.193266	0.124192
CNTFR	0.0667773	1.04737	0.0374196	0.193387	0.12427
AIDA	0.0489777	1.03453	0.0374491	0.193387	0.12427
CCDC104	0.0768238	1.05469	0.0375572	0.193493	0.124338
PRKAG1	0.0820387	1.05851	0.0375784	0.193493	0.124338
SRC	0.0623898	1.04419	0.0377346	0.194017	0.124674
CRYZL1	0.0537613	1.03797	0.0378241	0.194157	0.124764
PIN1	0.042572	1.02995	0.0378709	0.194157	0.124764
ALDH1B1	-0.292051	0.81674	0.0380667	0.19488	0.125229
PFDN2	0.0416107	1.02926	0.0384661	0.196641	0.126361
COPS7A	-0.0564639	0.961618	0.0385908	0.196996	0.126588
CALB1	0.151494	1.11072	0.0387316	0.197258	0.126757
OXR1	-0.0463229	0.968401	0.0387531	0.197258	0.126757
SEP15	-0.0640945	0.956546	0.0388639	0.1974	0.126848
C11orf54	-0.10505	0.929772	0.0388918	0.1974	0.126848
BDH1	-0.0931646	0.937464	0.0389973	0.197624	0.126992
PRKCA	-0.0435696	0.970251	0.0390616	0.197624	0.126992
NDUFC1	-0.0736931	0.950202	0.0391027	0.197624	0.126992
PSMD2	0.0390157	1.02741	0.0392255	0.197964	0.12721
RAB9A	0.073892	1.05255	0.0394163	0.198645	0.127648
OPTN	0.0496872	1.03504	0.0395914	0.199245	0.128034
UFL1	0.0451027	1.03176	0.0397268	0.199644	0.12829
TMEM181	0.116897	1.0844	0.0397967	0.199713	0.128335
PDK2	-0.0622437	0.957773	0.0399137	0.199959	0.128492
LMCD1	0.105444	1.07583	0.039958	0.199959	0.128492
SYNJ1	-0.0541774	0.963143	0.0401166	0.200471	0.128821
PRDX3	-0.0457884	0.96876	0.0402248	0.200729	0.128988
MYEF2	-0.0512558	0.965096	0.0404727	0.201683	0.129601
RAD23B	0.0351825	1.02469	0.0405525	0.201728	0.129629
CPNE7	0.0817238	1.05828	0.040595	0.201728	0.129629
KIAA1279	-0.0791112	0.946641	0.0407744	0.202336	0.13002
SRM	0.0666953	1.04731	0.0408531	0.202445	0.13009
PRPF6	-0.0519026	0.964663	0.040935	0.202568	0.130169
CD200	0.0731696	1.05203	0.0410706	0.202933	0.130404
STRN3	0.0327379	1.02295	0.0411227	0.202933	0.130404
GRIA2	0.103323	1.07424	0.0412893	0.203045	0.130476
MRPL1	-0.11155	0.925593	0.0413076	0.203045	0.130476
SERPINH1	-0.136902	0.90947	0.0413269	0.203045	0.130476
STX5	-0.0714957	0.951651	0.0414223	0.203045	0.130476
PSMA1	0.0360288	1.02529	0.0414307	0.203045	0.130476
UBL4A	-0.0610079	0.958594	0.0419552	0.204976	0.131716
RPL28	-0.0440769	0.96991	0.0419808	0.204976	0.131716
PSMB5	0.064682	1.04585	0.042036	0.204976	0.131716
ATG16L1	-0.0523077	0.964392	0.0420657	0.204976	0.131716
DIRAS2	-0.0945861	0.936541	0.0421128	0.204976	0.131716
ATP5B	-0.0480886	0.967217	0.0422621	0.205346	0.131955
TCEAL6	-0.152499	0.899691	0.0423044	0.205346	0.131955
CLTB	-0.0969865	0.934984	0.042377	0.205419	0.132001
CYLD	0.0521671	1.03682	0.0429403	0.207378	0.13326
WFS1	0.105531	1.07589	0.0429543	0.207378	0.13326
SRI	-0.0550771	0.962543	0.0429561	0.207378	0.13326
FLOT1	0.141275	1.10288	0.0430288	0.207448	0.133305
ARPC3	0.062828	1.04451	0.0433705	0.2087	0.13411
RAB3C	0.077555	1.05523	0.0434608	0.2087	0.13411
CRHBP	0.136384	1.09915	0.0434989	0.2087	0.13411
SNX4	0.0515399	1.03637	0.0435232	0.2087	0.13411
NDUFS2	-0.0914362	0.938588	0.0437476	0.209212	0.134439
ARF5	0.068827	1.04886	0.0437476	0.209212	0.134439
SPRYD4	0.0905782	1.0648	0.0438951	0.209448	0.13459
AHCYL1	-0.0706606	0.952202	0.0439659	0.209448	0.13459
SH3GLB2	0.0480638	1.03388	0.0439736	0.209448	0.13459
SELENBP1	0.0778058	1.05541	0.0442025	0.210258	0.13511
ADAP1	0.0488047	1.03441	0.04438	0.21082	0.135472
SLC25A24	0.0811385	1.05785	0.0444981	0.211099	0.135651
CAP1	0.0410921	1.02889	0.0446308	0.211446	0.135874
CLPB	-0.0746305	0.949585	0.0447573	0.211571	0.135955
ST13	-0.0447472	0.96946	0.0447761	0.211571	0.135955
NDUFA3	-0.0851625	0.942678	0.0448807	0.211784	0.136092
ACSL4	0.0530832	1.03748	0.0452158	0.213083	0.136926
GJB6	-0.178922	0.883363	0.0454215	0.21377	0.137367
DLGAP2	-0.0987507	0.933841	0.0458302	0.215408	0.13842
TBC1D24	0.0912409	1.06529	0.0461207	0.216192	0.138924
CASK	0.0559248	1.03953	0.0461843	0.216192	0.138924
KLC2	-0.0591771	0.959811	0.0462306	0.216192	0.138924
MARK2	0.0580749	1.04108	0.04624	0.216192	0.138924
FAAH	0.213031	1.15912	0.046536	0.217198	0.13957
RPL37A	-0.0662204	0.955137	0.0465928	0.217198	0.13957
FAM210A	-0.0472358	0.967789	0.0466399	0.217198	0.13957
STX6	-0.0650153	0.955935	0.0467251	0.217198	0.13957
TSG101	0.042881	1.03017	0.0467605	0.217198	0.13957
PCDH19	-0.100312	0.932831	0.0469636	0.217603	0.13983
MTOR	0.0368908	1.0259	0.0469699	0.217603	0.13983
HSPB1	0.13453	1.09774	0.0471501	0.217919	0.140033
C16orf70	0.0740708	1.05268	0.0471917	0.217919	0.140033
LHPP	0.0660547	1.04685	0.0473747	0.217919	0.140033
PSAP	-0.0899884	0.93953	0.0473878	0.217919	0.140033
GGA3	-0.0580112	0.960587	0.0474326	0.217919	0.140033
LSM14B	-0.0934788	0.93726	0.0474636	0.217919	0.140033
MAP2	-0.098078	0.934277	0.0474668	0.217919	0.140033
OSBP	0.0531533	1.03753	0.0476109	0.218298	0.140277
TRAPPC4	0.0661266	1.0469	0.0477487	0.218299	0.140278
KNDC1	-0.0749754	0.949358	0.0477571	0.218299	0.140278
KCTD16	0.0504799	1.03561	0.0477951	0.218299	0.140278
LMBRD2	0.0700621	1.04976	0.0480735	0.219289	0.140914
NCAN	-0.101972	0.931759	0.0486709	0.22173	0.142482
USE1	-0.0757131	0.948873	0.0487887	0.221878	0.142578
CBR4	-0.0921951	0.938094	0.0488561	0.221878	0.142578
ATIC	0.0844059	1.06025	0.0488906	0.221878	0.142578
CACNG3	-0.0727107	0.95085	0.049125	0.222596	0.143039
EDC3	-0.0858302	0.942242	0.0491738	0.222596	0.143039
GLG1	-0.0621383	0.957843	0.0493369	0.22305	0.143331
DCX	0.0970006	1.06955	0.0494949	0.223248	0.143458
LRPAP1	-0.0738492	0.9501	0.0495061	0.223248	0.143458
CAPG	0.16007	1.11734	0.0496946	0.223517	0.143631
THNSL1	-0.0397722	0.972809	0.0497347	0.223517	0.143631
CYC1	-0.0682073	0.953823	0.0497542	0.223517	0.143631
ABHD10	-0.0583373	0.96037	0.0498718	0.223763	0.143789
LRFN5	-0.0567791	0.961408	0.0500009	0.22406	0.143979
FAM213B	0.0882124	1.06305	0.0503909	0.225494	0.144901
RPL7A	-0.047988	0.967284	0.0504478	0.225494	0.144901
MAP3K5	0.0542299	1.0383	0.0506179	0.22591	0.145169
EIF4A3	-0.046256	0.968446	0.0506933	0.22591	0.145169
SLITRK4	0.0883018	1.06312	0.0507313	0.22591	0.145169
GPCPD1	-0.157461	0.896602	0.0508654	0.226056	0.145263
COPS3	0.0303682	1.02127	0.0509376	0.226056	0.145263
TOM1L2	-0.156568	0.897157	0.0510709	0.226056	0.145263
IDE	-0.0353496	0.975795	0.051075	0.226056	0.145263
UVRAG	-0.0489575	0.966635	0.0510866	0.226056	0.145263
GNG10	0.178494	1.1317	0.0512345	0.226056	0.145263
NGEF	-0.100298	0.93284	0.0512607	0.226056	0.145263
DCXR	-0.0932875	0.937384	0.0512893	0.226056	0.145263
NDUFA11	-0.0762411	0.948526	0.051336	0.226056	0.145263
RHOG	-0.0807539	0.945563	0.0514719	0.226375	0.145467
PSMB3	0.0623578	1.04417	0.051568	0.226426	0.1455
OLFM2	-0.1414	0.906639	0.0516109	0.226426	0.1455
PDE1C	-0.101683	0.931945	0.0516878	0.226484	0.145537
SYP	0.0654393	1.0464	0.0517838	0.226584	0.145602
NUP50	-0.0573484	0.961029	0.051838	0.226584	0.145602
SPAG9	-0.0465645	0.968239	0.0519216	0.226671	0.145658
NUDT5	0.0738442	1.05252	0.052026	0.226849	0.145772
GABRB2	-0.0696711	0.952855	0.0522114	0.227378	0.146112
HSPA4L	-0.0515844	0.964876	0.0528321	0.229759	0.147642
CTNNA3	-0.0717605	0.951476	0.0529434	0.229759	0.147642
FAM175B	0.0494159	1.03485	0.0529897	0.229759	0.147642
TMEM9B	0.0534248	1.03773	0.0530163	0.229759	0.147642
CDK14	-0.0881612	0.940721	0.0530889	0.229794	0.147664
NECAB2	0.221793	1.16618	0.0533783	0.230643	0.14821
GRPEL1	-0.0573588	0.961022	0.0534789	0.230643	0.14821
LGI3	-0.115445	0.923098	0.0534796	0.230643	0.14821
RASA1	0.0575622	1.04071	0.0537008	0.230703	0.148249
OS9	-0.045559	0.968914	0.0537807	0.230703	0.148249
PECAM1	0.05787	1.04093	0.053808	0.230703	0.148249
TTR	0.231587	1.17413	0.0538808	0.230703	0.148249
PPME1	-0.0401009	0.972587	0.0538819	0.230703	0.148249
ACOT2	0.168572	1.12395	0.0538826	0.230703	0.148249
TTC37	0.0627588	1.04446	0.0540122	0.23087	0.148356
TBC1D4	-0.0500093	0.96593	0.0540514	0.23087	0.148356
STK39	-0.0392848	0.973137	0.0542128	0.231282	0.148621
ASNS	-0.15244	0.899727	0.0544257	0.231912	0.149026
GLOD4	0.0608131	1.04305	0.0545026	0.231962	0.149058
PTRHD1	0.057758	1.04085	0.054861	0.233208	0.149858
MAOB	0.093949	1.06729	0.054973	0.233275	0.149901
CSNK1D	0.0957771	1.06864	0.0550077	0.233275	0.149901
NDUFAF7	-0.0654527	0.955645	0.0550889	0.233318	0.149929
HNRNPA3	-0.0461771	0.968499	0.0551492	0.233318	0.149929
FSD1	-0.0623736	0.957687	0.0555218	0.234331	0.15058
PLP1	-0.0752785	0.949159	0.0555448	0.234331	0.15058
ACBD3	-0.042798	0.97077	0.0555861	0.234331	0.15058
ATP6V0D1	0.0616271	1.04364	0.0556821	0.234458	0.150661
GABRG2	-0.0672998	0.954423	0.0559119	0.234934	0.150968
TXNRD1	0.0614278	1.0435	0.0559273	0.234934	0.150968
COL6A1	-0.262206	0.833812	0.0560619	0.235222	0.151152
LMAN2	-0.0571931	0.961132	0.0564248	0.236298	0.151844
AK3	0.0965594	1.06922	0.0564512	0.236298	0.151844
NUMA1	-0.0463365	0.968392	0.0569024	0.237907	0.152878
ANKIB1	0.0568026	1.04016	0.0571195	0.238534	0.153281
PSMC1	0.0353721	1.02482	0.0574814	0.239764	0.154071
PRDX1	0.0594174	1.04204	0.0575573	0.239797	0.154093
USP4	-0.0459945	0.968622	0.0576882	0.239797	0.154093
ZFR	-0.0470125	0.967939	0.0576916	0.239797	0.154093
ARF1	0.0652462	1.04626	0.0578145	0.240028	0.154241
HYOU1	-0.0520408	0.964571	0.0580382	0.240643	0.154636
PLXNA4	-0.0713442	0.951751	0.0582042	0.240643	0.154636
HNRNPA1	-0.0493758	0.966354	0.0582044	0.240643	0.154636
BSCL2	-0.126547	0.916021	0.058295	0.240643	0.154636
OAT	-0.0675343	0.954268	0.0583444	0.240643	0.154636
SMPD3	-0.154235	0.898609	0.0583685	0.240643	0.154636
RASAL1	0.11343	1.0818	0.058631	0.241407	0.155127
KIF5A	-0.0804508	0.945762	0.0586894	0.241407	0.155127
MRPL32	-0.0849794	0.942798	0.0589683	0.242274	0.155684
EXOC4	0.0284993	1.01995	0.0590614	0.242376	0.15575
NID2	-0.0911031	0.938805	0.0595803	0.244224	0.156937
UBE2V1	0.0565548	1.03998	0.0596504	0.24423	0.156941
IMPDH2	0.052924	1.03737	0.0599672	0.245245	0.157593
ATXN2	-0.0627056	0.957467	0.0601887	0.245868	0.157994
MTMR2	0.0509193	1.03592	0.0602775	0.245949	0.158045
CD63	-0.0642404	0.956449	0.0604091	0.246104	0.158145
MAGI3	-0.0440064	0.969958	0.0604538	0.246104	0.158145
CISD1	-0.0544932	0.962933	0.0611717	0.248478	0.159671
HSD17B4	0.0454787	1.03203	0.0611767	0.248478	0.159671
MPST	0.0787593	1.05611	0.0615681	0.249634	0.160413
CDC42BPB	0.0299953	1.02101	0.0616822	0.249634	0.160413
SERPINE2	-0.153582	0.899015	0.0617055	0.249634	0.160413
PDE10A	0.0756692	1.05385	0.061742	0.249634	0.160413
DHX29	-0.0826671	0.94431	0.0619329	0.250122	0.160727
ERMN	-0.0662408	0.955124	0.0622994	0.251317	0.161495
CDC16	0.0618242	1.04378	0.0624933	0.251746	0.161771
LAMA4	-0.114423	0.923752	0.0625473	0.251746	0.161771
CAMKK2	-0.0691316	0.953212	0.062952	0.253088	0.162633
TARS	0.056468	1.03992	0.0637233	0.255687	0.164303
C2orf47	-0.052602	0.964196	0.063742	0.255687	0.164303
ATL1	0.0350186	1.02457	0.064169	0.256913	0.165091
SORCS2	-0.0704976	0.95231	0.0641921	0.256913	0.165091
CCDC92	-0.0776635	0.947591	0.0644337	0.257138	0.165235
CAB39	-0.0426548	0.970867	0.0644931	0.257138	0.165235
DNAJB14	-0.0588551	0.960026	0.0647003	0.257138	0.165235
MAP2K1	0.0682253	1.04843	0.0648322	0.257138	0.165235
ATP6V0C	0.108507	1.07811	0.0648366	0.257138	0.165235
EXOC7	0.0337278	1.02365	0.0648829	0.257138	0.165235
CALCOCO1	-0.0718709	0.951403	0.0649106	0.257138	0.165235
ENOPH1	0.0471075	1.03319	0.0649484	0.257138	0.165235
CHCHD3	-0.0614978	0.958269	0.0649514	0.257138	0.165235
CPNE5	0.0623899	1.04419	0.0649711	0.257138	0.165235
MVK	0.0987881	1.07087	0.0650865	0.257308	0.165345
CETN2	0.0879144	1.06283	0.0652325	0.2576	0.165532
ATG4B	0.063479	1.04498	0.0657095	0.258286	0.165973
MPP5	0.112958	1.08144	0.0657276	0.258286	0.165973
PRDX2	0.0365607	1.02567	0.0657316	0.258286	0.165973
CD44	0.230249	1.17304	0.0657392	0.258286	0.165973
PPP2R2A	0.0443747	1.03124	0.0657693	0.258286	0.165973
PTPN1	0.0657035	1.0466	0.065894	0.258491	0.166105
TMOD1	0.0797806	1.05686	0.0660655	0.25869	0.166233
UBE2Z	0.0542619	1.03833	0.0660903	0.25869	0.166233
CYB5R2	0.129506	1.09392	0.0664053	0.259448	0.16672
H2AFV	-0.0542004	0.963128	0.0664298	0.259448	0.16672
PACS2	0.107741	1.07754	0.0665423	0.259603	0.166819
ADCYAP1R1	0.0885824	1.06332	0.0668512	0.260522	0.16741
SSR1	-0.0318572	0.97816	0.0671324	0.261048	0.167748
GSTM3	-0.232051	0.851423	0.0673085	0.261048	0.167748
EIF4G2	-0.0419599	0.971334	0.0673154	0.261048	0.167748
UBE2M	-0.0290724	0.98005	0.0673186	0.261048	0.167748
MAP2K4	0.0525134	1.03707	0.0673531	0.261048	0.167748
CAMLG	-0.095745	0.935789	0.0675724	0.261613	0.168111
TSPO	0.36019	1.28359	0.0677713	0.262098	0.168423
PLEKHM2	-0.0464087	0.968344	0.0682271	0.262988	0.168994
PBDC1	-0.0366767	0.974898	0.0684061	0.262988	0.168994
ACYP1	0.0425081	1.0299	0.0684143	0.262988	0.168994
PSMA6	0.0429032	1.03018	0.0684232	0.262988	0.168994
PRRC2C	-0.051482	0.964945	0.0684416	0.262988	0.168994
INPPL1	0.076692	1.0546	0.0684448	0.262988	0.168994
WARS2	-0.163202	0.893041	0.0685346	0.263049	0.169034
SCAMP1	0.0459119	1.03234	0.0687158	0.26346	0.169298
G3BP2	-0.0723658	0.951077	0.0688414	0.263517	0.169335
CCZ1	0.086697	1.06194	0.068937	0.263517	0.169335
CRYAB	-0.0730515	0.950625	0.0689529	0.263517	0.169335
ALDH7A1	0.0711143	1.05053	0.0690937	0.263707	0.169457
COPE	0.064743	1.0459	0.0691508	0.263707	0.169457
PDHA1	-0.0497222	0.966122	0.0693878	0.264327	0.169855
TOMM40	-0.124906	0.917064	0.0700493	0.266562	0.171291
UBE2N	0.0498065	1.03513	0.0702971	0.267021	0.171586
GSPT2	0.0440231	1.03098	0.0703831	0.267021	0.171586
IGHM	0.44385	1.36023	0.0703951	0.267021	0.171586
ITIH4	0.21645	1.16187	0.0709249	0.268624	0.172616
NOVA2	-0.0589665	0.959952	0.0710388	0.268624	0.172616
PUF60	-0.0448206	0.96941	0.0710441	0.268624	0.172616
SPG7	-0.0321989	0.977929	0.0711272	0.268653	0.172635
SAMM50	-0.0480401	0.967249	0.0712962	0.268803	0.172731
SH3GL2	0.0543842	1.03842	0.0713182	0.268803	0.172731
SLC16A7	-0.0690358	0.953275	0.0718663	0.270582	0.173875
CEND1	-0.0681447	0.953864	0.0719934	0.270774	0.173998
DNAJB11	-0.0481243	0.967193	0.0721083	0.27092	0.174092
RPS9	-0.0475374	0.967587	0.0724018	0.271576	0.174513
FKBP2	-0.0490732	0.966557	0.0725523	0.271576	0.174513
CAPZB	0.0316673	1.02219	0.07259	0.271576	0.174513
RTN4	-0.0412757	0.971795	0.0726007	0.271576	0.174513
FXYD6	0.197146	1.14643	0.0726663	0.271576	0.174513
USP46	0.0623264	1.04415	0.0727476	0.271576	0.174513
HARS2	-0.112386	0.925057	0.072863	0.271576	0.174513
COL1A1	-0.511182	0.701647	0.0729206	0.271576	0.174513
SF3B3	-0.0422308	0.971152	0.0729698	0.271576	0.174513
SPRED2	-0.0691186	0.95322	0.0730708	0.271668	0.174572
PCBP1	-0.097439	0.934691	0.0733095	0.272127	0.174867
LRRC8A	-0.055849	0.962028	0.0733876	0.272127	0.174867
CPNE6	0.107302	1.07721	0.0734325	0.272127	0.174867
OXA1L	-0.0939187	0.936974	0.0736029	0.272127	0.174867
NDUFA6	-0.0464103	0.968343	0.0736771	0.272127	0.174867
PSMA3	0.0466953	1.0329	0.0737175	0.272127	0.174867
PHYHIPL	-0.053945	0.963299	0.0737297	0.272127	0.174867
SLC25A6	-0.0409327	0.972026	0.0741218	0.273291	0.175615
TNRC6B	-0.0455193	0.968941	0.0743223	0.273746	0.175908
THSD7A	-0.124941	0.917042	0.074582	0.274222	0.176214
UROD	0.0695305	1.04938	0.0746057	0.274222	0.176214
ADA	-0.167454	0.890412	0.0749981	0.27538	0.176958
EIF5B	-0.0317559	0.978229	0.0751442	0.275632	0.17712
HSPE1	-0.051351	0.965032	0.075325	0.275709	0.177169
SMARCA5	-0.0429636	0.970659	0.0753395	0.275709	0.177169
SKP1	-0.072123	0.951237	0.0755363	0.275709	0.177169
CCT2	0.0402862	1.02832	0.0755383	0.275709	0.177169
RAB1B	0.085641	1.06116	0.0755525	0.275709	0.177169
NDUFAF4	-0.112994	0.924667	0.0759199	0.276765	0.177848
P2RX7	-0.200045	0.870523	0.0763774	0.278148	0.178737
VTA1	0.0442529	1.03115	0.0766792	0.278962	0.179259
HEPACAM	0.085478	1.06104	0.0767987	0.279111	0.179355
DPYSL4	0.0567799	1.04014	0.0769756	0.279267	0.179456
LZIC	0.0735562	1.05231	0.0769986	0.279267	0.179456
VPS39	0.0533504	1.03767	0.077242	0.279429	0.17956
DIAPH1	0.0473145	1.03334	0.0772667	0.279429	0.17956
NDUFA10	-0.0524344	0.964308	0.0772789	0.279429	0.17956
MBP	-0.0972345	0.934823	0.0777291	0.280772	0.180423
DNAJB12	-0.0639357	0.956651	0.0781711	0.282	0.181211
ISCA1	-0.0621134	0.95786	0.0783052	0.282	0.181211
PCSK1	-0.0735072	0.950325	0.0784207	0.282	0.181211
TRAF3	-0.0973381	0.934756	0.0784577	0.282	0.181211
WDR44	0.0395408	1.02779	0.0784992	0.282	0.181211
SNRPB2	-0.0538801	0.963342	0.0785446	0.282	0.181211
ARPC5	0.0488629	1.03445	0.0791677	0.28395	0.182465
PCMT1	0.247244	1.18694	0.079461	0.283998	0.182495
KIAA1109	-0.0445577	0.969587	0.0795318	0.283998	0.182495
AQP4	0.125066	1.09056	0.079576	0.283998	0.182495
HS1BP3	0.0876447	1.06263	0.079577	0.283998	0.182495
MPV17	-0.0447836	0.969435	0.079652	0.283998	0.182495
ANO10	0.0549283	1.03881	0.079743	0.283998	0.182495
ICA1	-0.0584191	0.960316	0.0797577	0.283998	0.182495
ALDH1L2	0.0969583	1.06952	0.0798836	0.283998	0.182495
NCKAP1	0.0366935	1.02576	0.0799213	0.283998	0.182495
ATP1B2	-0.0495246	0.966255	0.0799791	0.283998	0.182495
MAP4	-0.0725764	0.950938	0.0801273	0.28424	0.182651
RPL6	-0.0438718	0.970048	0.0802361	0.284343	0.182717
PPP6R3	-0.0385509	0.973632	0.080372	0.284541	0.182844
RASGRF1	-0.0655066	0.95561	0.0807219	0.285361	0.183372
TYRO3	0.0690925	1.04906	0.0807903	0.285361	0.183372
LAMA5	-0.0790684	0.946669	0.0808571	0.285361	0.183372
ATOX1	0.108444	1.07807	0.0809794	0.285361	0.183372
CPNE3	0.0530747	1.03747	0.0810048	0.285361	0.183372
BAG2	0.154064	1.1127	0.0811797	0.285695	0.183586
CBX5	-0.0408307	0.972095	0.0813143	0.2858	0.183654
PGBD5	0.0663418	1.04706	0.0814646	0.2858	0.183654
HMGN1	-0.100966	0.932409	0.0814876	0.2858	0.183654
ROGDI	-0.0378583	0.9741	0.081531	0.2858	0.183654
TROVE2	0.0416161	1.02927	0.0817473	0.286277	0.18396
TNPO2	0.0569996	1.0403	0.0822393	0.287716	0.184885
HIBCH	-0.0741908	0.949875	0.0826722	0.288947	0.185676
COPS4	0.0338299	1.02373	0.0827584	0.288964	0.185687
ACIN1	-0.0673391	0.954397	0.0835891	0.291272	0.18717
FMN2	-0.0640397	0.956582	0.0836028	0.291272	0.18717
NMRAL1	0.252632	1.19138	0.0836649	0.291272	0.18717
IDH3G	-0.0609301	0.958646	0.0839085	0.291834	0.187531
COX11	-0.0923021	0.938025	0.0840359	0.291992	0.187633
OSTF1	-0.0534605	0.963622	0.084278	0.292112	0.18771
STX1B	-0.0617311	0.958114	0.0843078	0.292112	0.18771
PPIF	-0.0521369	0.964507	0.0843168	0.292112	0.18771
WDR47	0.045977	1.03238	0.0845126	0.292506	0.187963
UBE2O	-0.0430466	0.970603	0.0846364	0.292616	0.188033
SFPQ	-0.0541684	0.963149	0.0847088	0.292616	0.188033
PDP1	-0.0469129	0.968005	0.0850698	0.293577	0.188651
CACNA1A	0.0955207	1.06845	0.0852888	0.294048	0.188954
STAM2	0.0506228	1.03571	0.0854303	0.294251	0.189084
ALCAM	0.0795994	1.05672	0.0860835	0.295925	0.19016
ME2	0.046418	1.0327	0.0861394	0.295925	0.19016
SCAMP4	0.0443768	1.03124	0.0862534	0.295925	0.19016
SLC6A11	-0.114769	0.92353	0.0862655	0.295925	0.19016
OPHN1	0.0503231	1.0355	0.0863323	0.295925	0.19016
CHMP5	0.0388349	1.02728	0.0867694	0.297137	0.190939
COX7B	-0.225149	0.855507	0.0870715	0.297885	0.191419
LYPLA1	-0.0520217	0.964584	0.0872715	0.298246	0.191651
ADK	-0.0377335	0.974184	0.0873446	0.298246	0.191651
RTN1	0.0519438	1.03666	0.0879139	0.299902	0.192715
ATP9A	0.0392353	1.02757	0.0880717	0.300152	0.192876
SH3BGRL3	0.096454	1.06914	0.0883228	0.300443	0.193063
UGT8	0.234185	1.17624	0.0883258	0.300443	0.193063
PAPSS1	0.0862964	1.06164	0.0885076	0.300774	0.193276
OPALIN	-0.11755	0.921751	0.0886448	0.300952	0.19339
VPS37B	0.106483	1.0766	0.0890146	0.30192	0.194012
NUCB2	-0.088182	0.940707	0.0894703	0.302654	0.194484
FHIT	0.122489	1.08861	0.0894771	0.302654	0.194484
TNKS1BP1	0.0377563	1.02652	0.0894861	0.302654	0.194484
CAPRIN1	-0.0387764	0.97348	0.0897701	0.303326	0.194916
ACTR2	0.0307733	1.02156	0.0900795	0.304083	0.195402
VASP	0.0484268	1.03414	0.0903548	0.304574	0.195718
TPM4	-0.0516549	0.964829	0.0904614	0.304574	0.195718
PPP2R5E	0.0584124	1.04132	0.090482	0.304574	0.195718
NT5C1A	-0.139565	0.907793	0.0907603	0.305129	0.196074
FKBP4	-0.0522226	0.964449	0.0908184	0.305129	0.196074
LRSAM1	0.0766671	1.05458	0.0909352	0.305173	0.196103
Histone H2B type 1-C/E/F/G/I	0.0544456	1.03846	0.0910031	0.305173	0.196103
SPARCL1	-0.115627	0.922981	0.091138	0.305338	0.196209
FAM81A	0.0970904	1.06961	0.091231	0.305362	0.196224
MCAT	-0.0622209	0.957789	0.0913378	0.305432	0.196269
SIRT2	-0.0756273	0.948929	0.0922419	0.308166	0.198026
CHMP4A	-0.119687	0.920387	0.0925785	0.309	0.198562
AKAP5	-0.0656222	0.955533	0.0927802	0.309383	0.198808
DMWD	0.0735434	1.0523	0.0932595	0.31069	0.199648
ACSS3	0.0683425	1.04851	0.0935619	0.311406	0.200108
CTSA	-0.0648358	0.956054	0.0939852	0.312523	0.200825
FBXO2	0.109678	1.07899	0.0941408	0.312748	0.20097
SRCIN1	-0.0369028	0.974745	0.0943091	0.313015	0.201142
PHACTR3	-0.0579525	0.960626	0.094498	0.31335	0.201357
MYLK	-0.0761558	0.948582	0.0946108	0.313431	0.201409
CAV1	-0.0704624	0.952333	0.0950722	0.314566	0.202139
NDRG4	0.0394007	1.02769	0.0952318	0.314566	0.202139
VWA5A	0.0670536	1.04758	0.0953027	0.314566	0.202139
PUM1	-0.06085	0.958699	0.095307	0.314566	0.202139
HARS	-0.0438975	0.970031	0.0957626	0.315777	0.202917
GOLM1	0.0928346	1.06646	0.0960005	0.316003	0.203062
ARHGAP23	0.0480143	1.03384	0.0960087	0.316003	0.203062
PPP1R2	-0.0511076	0.965195	0.0961626	0.316217	0.203199
RAB6B	0.0591854	1.04188	0.0962649	0.316261	0.203228
TIAL1	-0.0464506	0.968316	0.0967749	0.317643	0.204116
ACTR3B	0.0568314	1.04018	0.0970435	0.318231	0.204494
MYO1B	-0.0662576	0.955112	0.0971704	0.318354	0.204573
OLFM3	-0.0535788	0.963543	0.0977194	0.319822	0.205516
RBBP4	-0.0486979	0.966809	0.0979469	0.319822	0.205516
UBA6	0.0327691	1.02297	0.0979666	0.319822	0.205516
SLC32A1	-0.0651624	0.955838	0.097978	0.319822	0.205516
UBR2	0.0971667	1.06967	0.0987569	0.322069	0.20696
FLAD1	-0.0632274	0.957121	0.0991542	0.323069	0.207602
CADM3	0.038914	1.02734	0.0994081	0.323185	0.207677
DYNC1I1	0.040244	1.02829	0.0995125	0.323185	0.207677
NDRG3	-0.0355828	0.975638	0.0995192	0.323185	0.207677
MCCC2	0.08298	1.0592	0.0995532	0.323185	0.207677
CFL1	0.0325901	1.02285	0.0997481	0.323411	0.207822
GPX1	-0.0604005	0.958998	0.0998048	0.323411	0.207822
RPL9	-0.0368425	0.974786	0.100095	0.324055	0.208236
CRYM	0.0670708	1.04759	0.100566	0.324997	0.208841
PHKA2	0.0661732	1.04694	0.100568	0.324997	0.208841
BCKDHA	0.0692903	1.0492	0.100741	0.325114	0.208916
SPTBN1	0.0231621	1.01618	0.100837	0.325114	0.208916
OLA1	0.043372	1.03052	0.100878	0.325114	0.208916
SYNPR	0.159122	1.11661	0.101041	0.325342	0.209063
HGS	0.0266193	1.01862	0.101255	0.325486	0.209155
PCLO	-0.0347166	0.976223	0.101331	0.325486	0.209155
TXN	0.0440922	1.03103	0.10136	0.325486	0.209155
PGM2L1	0.0857396	1.06123	0.101468	0.325541	0.209191
NEGR1	0.0417777	1.02938	0.102846	0.329063	0.211454
DGKE	0.235992	1.17772	0.102905	0.329063	0.211454
CPNE4	0.109777	1.07906	0.103025	0.329063	0.211454
VTI1B	-0.0428856	0.970711	0.103168	0.329063	0.211454
RPS27	0.0553419	1.03911	0.103187	0.329063	0.211454
SSRP1	-0.0932014	0.93744	0.103205	0.329063	0.211454
PCNA	0.395294	1.31521	0.103214	0.329063	0.211454
FAM120C	0.0538389	1.03802	0.103544	0.329821	0.211941
SARNP	-0.0521784	0.964479	0.10379	0.330059	0.212094
FYN	0.0309898	1.02171	0.103885	0.330059	0.212094
PSMB7	0.0427335	1.03006	0.103897	0.330059	0.212094
PIP4K2A	-0.125456	0.916714	0.104368	0.331259	0.212865
CSNK1G3	0.0325112	1.02279	0.104504	0.331396	0.212954
PIK3C2A	-0.0586627	0.960154	0.104631	0.331504	0.213023
COG3	-0.0483196	0.967062	0.104848	0.331895	0.213274
ATP5A1	-0.0519851	0.964608	0.105022	0.33215	0.213438
ARAP2	-0.0681388	0.953868	0.105499	0.333361	0.214216
HSD17B12	-0.0589871	0.959938	0.105685	0.333653	0.214404
CEP41	-0.0480097	0.96727	0.105797	0.33371	0.214441
VSNL1	-0.0444583	0.969654	0.106131	0.334467	0.214927
CBR3	0.0872965	1.06238	0.106387	0.334979	0.215256
EXOC8	0.0321726	1.02255	0.106694	0.335367	0.215505
PTRF	-0.0749815	0.949354	0.106699	0.335367	0.215505
SF3B2	-0.0342783	0.97652	0.10705	0.336174	0.216024
EHD4	-0.101965	0.931763	0.10759	0.337571	0.216921
HSDL2	0.0405318	1.02849	0.107989	0.338421	0.217467
DYNC1H1	0.0313184	1.02195	0.108105	0.338421	0.217467
ARFGAP2	-0.053302	0.963728	0.108222	0.338421	0.217467
IGL	0.222526	1.16677	0.108283	0.338421	0.217467
LOH12CR1	-0.052428	0.964312	0.108337	0.338421	0.217467
RALBP1	0.0377021	1.02648	0.108474	0.338553	0.217553
PC	-0.0673924	0.954361	0.108649	0.338572	0.217565
H2AFY	-0.0462326	0.968462	0.10867	0.338572	0.217565
TAB1	0.0522035	1.03685	0.10889	0.338959	0.217813
PACSIN2	0.0554432	1.03918	0.109015	0.339017	0.21785
TUBB4A	0.0372368	1.02615	0.109099	0.339017	0.21785
PPIL3	0.152819	1.11174	0.109249	0.339185	0.217959
HSP90AB1	-0.0493975	0.96634	0.109411	0.339201	0.217969
CIAO1	0.192429	1.14269	0.109444	0.339201	0.217969
TAGLN3	-0.044589	0.969566	0.109668	0.339425	0.218112
KHSRP	-0.0529301	0.963977	0.109707	0.339425	0.218112
AIMP2	-0.0636037	0.956871	0.109849	0.33952	0.218174
GNG3	-0.0546495	0.962828	0.109929	0.33952	0.218174
PSMD1	0.0389209	1.02735	0.110096	0.339671	0.218271
UQCC1	-0.0641745	0.956492	0.110256	0.339671	0.218271
UPF3B	0.0745538	1.05304	0.110264	0.339671	0.218271
PET100	-0.0617473	0.958103	0.110495	0.339843	0.218381
TALDO1	-0.0445082	0.96962	0.110522	0.339843	0.218381
SEPT6	-0.0399556	0.972685	0.110606	0.339843	0.218381
NPTX1	0.0526247	1.03715	0.110959	0.340482	0.218792
SYN3	0.0889215	1.06357	0.111006	0.340482	0.218792
KSR2	-0.0742643	0.949826	0.111347	0.341051	0.219158
ACAD8	0.0803126	1.05725	0.111383	0.341051	0.219158
TOLLIP	0.0298457	1.0209	0.111633	0.341523	0.219461
VPS26B	0.0436216	1.0307	0.111812	0.341776	0.219623
GABBR1	0.0442143	1.03112	0.112021	0.34212	0.219844
EPS15	-0.0486487	0.966842	0.112498	0.343284	0.220592
PBXIP1	0.09377	1.06716	0.11346	0.34592	0.222287
TNFAIP8L3	0.0803537	1.05728	0.113577	0.345983	0.222327
NEBL	-0.0595869	0.959539	0.113964	0.346834	0.222874
HSPD1	-0.0412293	0.971827	0.114052	0.346834	0.222874
BPHL	-0.113873	0.924104	0.11444	0.347717	0.223441
GLS2	-0.0450149	0.96928	0.114646	0.348047	0.223653
ANP32A	-0.0417593	0.97147	0.114962	0.348709	0.224078
HPCAL4	0.080827	1.05762	0.115236	0.349129	0.224348
AHCYL2	-0.0469455	0.967984	0.11536	0.349129	0.224348
CACNB3	0.0586661	1.0415	0.115395	0.349129	0.224348
USP32	-0.0514312	0.964979	0.115571	0.349364	0.2245
PRUNE	0.0433581	1.03051	0.11578	0.34956	0.224626
CNP	-0.0628939	0.957342	0.115836	0.34956	0.224626
ATP6AP2	0.116254	1.08392	0.115931	0.34956	0.224626
NOP58	0.0572465	1.04048	0.116069	0.349682	0.224704
ALYREF	-0.0633936	0.95701	0.11656	0.350864	0.225463
FAM98A	-0.0668329	0.954732	0.116708	0.351013	0.225559
ATG12	-0.0403694	0.972406	0.117187	0.352154	0.226292
KIF5C	-0.0323742	0.97781	0.1174	0.352497	0.226513
ALS2	0.0471146	1.0332	0.11758	0.35274	0.226669
KIFAP3	0.0483572	1.03409	0.11771	0.352833	0.226728
PPID	-0.0756147	0.948938	0.117845	0.35294	0.226798
PSMA7	0.029399	1.02059	0.117967	0.353007	0.22684
HAPLN2	-0.181676	0.881678	0.118079	0.353046	0.226865
EXOC6	0.0544176	1.03844	0.118206	0.353106	0.226904
EARS2	0.0763558	1.05435	0.118348	0.353106	0.226904
SIAE	-0.0990258	0.933663	0.118397	0.353106	0.226904
ERI3	0.0282701	1.01979	0.118664	0.353607	0.227226
ITPKB	0.105871	1.07614	0.118904	0.354025	0.227495
HK1	-0.0266021	0.98173	0.119481	0.355445	0.228407
PYGM	-0.0787501	0.946878	0.119686	0.355758	0.228608
GRAMD1B	-0.0630021	0.95727	0.120791	0.358744	0.230527
CACNA2D2	-0.0481322	0.967188	0.121283	0.359561	0.231052
NSDHL	0.0830715	1.05927	0.121411	0.359561	0.231052
SIPA1L1	-0.0475489	0.967579	0.121425	0.359561	0.231052
ABCF2	-0.053539	0.96357	0.121471	0.359561	0.231052
RPS25	0.165385	1.12147	0.12164	0.359764	0.231182
CNTNAP1	-0.0581304	0.960508	0.122333	0.361514	0.232307
SF1	-0.0426585	0.970864	0.122812	0.362383	0.232866
MPI	0.0511451	1.03609	0.122871	0.362383	0.232866
OCIAD2	-0.0879688	0.940846	0.122933	0.362383	0.232866
AGAP1	-0.0864157	0.94186	0.123248	0.362758	0.233106
JAK1	-0.0480444	0.967247	0.12335	0.362758	0.233106
CASKIN1	-0.0442474	0.969796	0.123366	0.362758	0.233106
CALM1	-0.0564258	0.961644	0.123635	0.363247	0.23342
UBE2K	0.0321492	1.02253	0.124625	0.365392	0.234799
L2HGDH	-0.0581458	0.960498	0.124633	0.365392	0.234799
MRPS5	0.0733992	1.05219	0.124673	0.365392	0.234799
LZTS1	-0.0483729	0.967026	0.12503	0.366137	0.235277
PSMC6	0.0319046	1.02236	0.125876	0.368312	0.236675
LYNX1	-0.0646343	0.956188	0.126057	0.368539	0.236821
DHRS7	-0.0397958	0.972793	0.126163	0.368546	0.236826
SGPL1	0.0446509	1.03143	0.126293	0.368621	0.236874
GNAO1	-0.0379931	0.974009	0.126405	0.368648	0.236891
ATP6V1E1	0.0311424	1.02182	0.126653	0.369066	0.23716
GAS7	-0.0562794	0.961741	0.126798	0.369187	0.237238
MAP9	-0.119168	0.920718	0.126917	0.369233	0.237267
CSE1L	0.0352527	1.02474	0.127192	0.369649	0.237535
SNTB2	0.0607204	1.04299	0.127268	0.369649	0.237535
CTNNA1	0.0482333	1.034	0.127459	0.369901	0.237697
PRKAR1A	0.0377325	1.0265	0.127871	0.370683	0.238199
RPL13	0.178873	1.132	0.128031	0.370683	0.238199
FAM171A1	0.0409078	1.02876	0.128041	0.370683	0.238199
PRKAR1B	-0.044941	0.969329	0.12846	0.37118	0.238518
C6orf203	-0.0467782	0.968096	0.128469	0.37118	0.238518
CUTA	-0.102649	0.931322	0.128874	0.37118	0.238518
NTNG1	-0.0819387	0.944787	0.128911	0.37118	0.238518
PLBD2	0.0661749	1.04694	0.128931	0.37118	0.238518
MLLT4	0.0523343	1.03694	0.129008	0.37118	0.238518
TMPO	0.0530075	1.03743	0.129025	0.37118	0.238518
NDUFS7	0.0712769	1.05065	0.129047	0.37118	0.238518
HINT1	-0.0861196	0.942053	0.129313	0.371565	0.238766
EPN2	0.0444288	1.03127	0.12939	0.371565	0.238766
SEC13	-0.0680064	0.953955	0.129517	0.371631	0.238808
DYRK1A	0.0366486	1.02573	0.130496	0.374138	0.240419
PRKCG	0.0964749	1.06916	0.131133	0.375481	0.241282
ZMYND8	-0.0595371	0.959572	0.131182	0.375481	0.241282
SBF1	0.0307069	1.02151	0.131281	0.375481	0.241282
GUCY1B3	-0.0371651	0.974568	0.131576	0.376021	0.241629
CADM2	0.048825	1.03442	0.131759	0.376036	0.241639
GYS1	-0.0699594	0.952665	0.131804	0.376036	0.241639
PPP2R4	0.0405655	1.02852	0.131898	0.376036	0.241639
HBD	0.156232	1.11437	0.132075	0.376239	0.241769
SORBS2	0.063699	1.04514	0.132442	0.376982	0.242246
PPM1B	-0.073065	0.950616	0.132653	0.377282	0.242439
AMPH	0.0333498	1.02339	0.132893	0.377662	0.242683
ARPC1A	0.0369845	1.02597	0.133291	0.378291	0.243088
GID8	-0.0659057	0.955345	0.133327	0.378291	0.243088
UBE3B	0.0499907	1.03526	0.134595	0.381311	0.245029
FAH	0.0618906	1.04383	0.134665	0.381311	0.245029
NPLOC4	0.0309312	1.02167	0.134713	0.381311	0.245029
L3HYPDH	0.24101	1.18182	0.135192	0.382362	0.245704
RABL6	0.0387299	1.02721	0.135442	0.382704	0.245923
EEF1E1	-0.042854	0.970733	0.135527	0.382704	0.245923
SORT1	-0.0277937	0.980919	0.135635	0.382705	0.245924
RPL19	-0.0457648	0.968776	0.136009	0.382948	0.246081
PLXND1	0.0916294	1.06557	0.136077	0.382948	0.246081
MGEA5	0.0598803	1.04238	0.1361	0.382948	0.246081
TFG	-0.0338918	0.976782	0.136179	0.382948	0.246081
GFAP	0.21375	1.1597	0.13626	0.382948	0.246081
ANXA4	0.0459344	1.03235	0.136456	0.383197	0.246241
ANXA3	-0.0980586	0.934289	0.136986	0.384381	0.247001
NT5E	-0.0736392	0.950238	0.137223	0.384744	0.247234
CBX1	0.0535155	1.03779	0.137364	0.384836	0.247294
TMOD3	0.0537723	1.03798	0.137511	0.384945	0.247363
PTPRN2	0.081766	1.05831	0.13776	0.385338	0.247616
GOT2	-0.0385973	0.973601	0.137984	0.385543	0.247748
FCER1G	0.085528	1.06108	0.138153	0.385543	0.247748
TLN2	-0.0374508	0.974375	0.138158	0.385543	0.247748
S100A11	0.163143	1.11972	0.13876	0.386919	0.248632
DNAL1	-0.085843	0.942234	0.139127	0.387637	0.249094
KIAA1468	-0.0421302	0.97122	0.139795	0.389109	0.25004
RPL14	-0.0797863	0.946198	0.139874	0.389109	0.25004
GOLGA7B	0.0502511	1.03545	0.14034	0.390101	0.250677
NUTF2	0.0294067	1.02059	0.140561	0.390411	0.250876
DNAJB1	-0.0433908	0.970372	0.141201	0.390909	0.251196
SYNE1	-0.0258822	0.98222	0.141211	0.390909	0.251196
RDH11	-0.0402685	0.972474	0.141239	0.390909	0.251196
HSPBP1	-0.0672639	0.954446	0.141313	0.390909	0.251196
RPL7	-0.0361034	0.975286	0.141338	0.390909	0.251196
CUL4B	0.02749	1.01924	0.14147	0.390909	0.251196
BTF3L4	-0.0639817	0.95662	0.141509	0.390909	0.251196
NDRG2	-0.118634	0.921059	0.141869	0.391597	0.251638
ARFIP1	0.0915323	1.0655	0.142158	0.392093	0.251957
MTX2	-0.0501151	0.965859	0.142287	0.392145	0.25199
KIAA1211L	-0.0325921	0.977662	0.143215	0.394236	0.253334
POR	0.0335708	1.02354	0.143268	0.394236	0.253334
OXCT1	0.0528174	1.03729	0.143475	0.3945	0.253503
RAB18	-0.0337188	0.976899	0.144249	0.395621	0.254224
LRRC16A	0.0734156	1.0522	0.144344	0.395621	0.254224
LSAMP	0.0453567	1.03194	0.144417	0.395621	0.254224
SCP2	-0.0476337	0.967522	0.144487	0.395621	0.254224
SNAP25	-0.0523418	0.96437	0.144539	0.395621	0.254224
UHRF1BP1	-0.0734267	0.950378	0.14455	0.395621	0.254224
DDOST	-0.0487806	0.966753	0.144816	0.396009	0.254473
KIAA0196	0.0392718	1.0276	0.145016	0.396009	0.254473
ACO1	-0.0481384	0.967184	0.14513	0.396009	0.254473
ANXA11	0.0581805	1.04115	0.145137	0.396009	0.254473
ACAT2	0.0747062	1.05315	0.145779	0.397431	0.255387
HERC4	0.0390871	1.02746	0.145881	0.397431	0.255387
SDSL	-0.0573435	0.961032	0.146431	0.398272	0.255927
NTRK3	0.0629811	1.04462	0.146461	0.398272	0.255927
APPL1	-0.0386506	0.973565	0.146525	0.398272	0.255927
SPG20	-0.0449725	0.969308	0.147252	0.399778	0.256895
EEF1A2	0.049827	1.03514	0.147304	0.399778	0.256895
PTPN23	0.0325156	1.02279	0.147669	0.400461	0.257334
PDE1A	0.0602599	1.04265	0.148161	0.401413	0.257946
SYT5	0.041715	1.02934	0.148245	0.401413	0.257946
CEP170B	0.0523603	1.03696	0.148593	0.402049	0.258355
ITGAV	0.0515915	1.03641	0.148943	0.402451	0.258613
ACYP2	-0.0577698	0.960748	0.148968	0.402451	0.258613
EXOC3	0.029996	1.02101	0.149264	0.402945	0.25893
OCIAD1	-0.0539134	0.96332	0.150014	0.404662	0.260034
TMLHE	-0.111241	0.925792	0.150923	0.406627	0.261297
GNAQ	0.0358359	1.02515	0.150971	0.406627	0.261297
HSD17B10	-0.056885	0.961338	0.151344	0.407025	0.261552
TMEM192	0.0756348	1.05382	0.151348	0.407025	0.261552
YES1	0.0796885	1.05679	0.152306	0.409294	0.26301
DDX42	-0.0413681	0.971733	0.152736	0.409677	0.263256
NUDCD3	-0.0500823	0.965881	0.152752	0.409677	0.263256
TUFM	-0.035972	0.975374	0.152794	0.409677	0.263256
KATNAL1	0.0259569	1.01815	0.152915	0.409693	0.263267
FN3K	0.0611231	1.04328	0.153274	0.410346	0.263686
RPL34	-0.0520644	0.964555	0.153598	0.410905	0.264045
AGAP3	0.0389944	1.0274	0.154076	0.411873	0.264667
WDFY3	0.0362924	1.02548	0.154253	0.412036	0.264772
XPOT	0.0428219	1.03013	0.154373	0.412047	0.264779
MAP6D1	-0.0760819	0.94863	0.154631	0.412175	0.264861
SERPINB1	0.0761956	1.05423	0.154845	0.412175	0.264861
FXYD7	-0.0958547	0.935718	0.15486	0.412175	0.264861
CDH6	0.067922	1.04821	0.155021	0.412175	0.264861
FRY	0.0295032	1.02066	0.155184	0.412175	0.264861
GBA2	0.059059	1.04179	0.155192	0.412175	0.264861
ACOX1	-0.107599	0.928131	0.155232	0.412175	0.264861
HPRT1	0.0348809	1.02447	0.155748	0.413236	0.265543
SLC25A12	-0.0511672	0.965155	0.156175	0.414063	0.266075
YWHAG	0.0276708	1.01937	0.15656	0.414286	0.266218
ANXA5	0.0734346	1.05222	0.156632	0.414286	0.266218
GLRX	-0.0921508	0.938123	0.156674	0.414286	0.266218
PXK	-0.0554744	0.962278	0.156725	0.414286	0.266218
BSN	-0.0477656	0.967433	0.156913	0.414474	0.266339
MRPS15	0.0628414	1.04452	0.157342	0.415056	0.266713
FECH	-0.0586967	0.960131	0.157367	0.415056	0.266713
RABGEF1	0.0246385	1.01722	0.15801	0.416424	0.267592
SPATA2	0.0767507	1.05464	0.158119	0.416424	0.267592
NACA	-0.0333553	0.977145	0.158499	0.417115	0.268036
SEC31A	-0.0258284	0.982256	0.158658	0.417224	0.268106
SLC12A2	-0.0453122	0.96908	0.159375	0.418801	0.269119
TTC21B	-0.0775622	0.947658	0.159855	0.419086	0.269302
FUBP1	-0.0369055	0.974743	0.15997	0.419086	0.269302
CYTH3	0.055843	1.03947	0.15998	0.419086	0.269302
STAU2	-0.058101	0.960528	0.160037	0.419086	0.269302
HOMER1	-0.0409945	0.971985	0.160072	0.419086	0.269302
ABCD3	-0.0429378	0.970676	0.160407	0.41933	0.269459
EIF3H	-0.037226	0.974527	0.160472	0.41933	0.269459
DCTN5	-0.0272568	0.981284	0.160519	0.41933	0.269459
RPS6KA1	-0.0500923	0.965875	0.160748	0.419621	0.269646
NENF	-0.0632004	0.957139	0.161439	0.420876	0.270453
SETD3	-0.10273	0.931269	0.161482	0.420876	0.270453
MECR	-0.0489171	0.966662	0.161688	0.420876	0.270453
PTK2B	0.0481699	1.03395	0.161703	0.420876	0.270453
NDRG1	-0.0514086	0.964994	0.161908	0.421104	0.270599
NRAS	0.0367471	1.0258	0.162544	0.421893	0.271106
CDIP1	0.104659	1.07524	0.162546	0.421893	0.271106
DIP2C	0.0322328	1.02259	0.162567	0.421893	0.271106
PIP4K2C	-0.0384794	0.973681	0.16273	0.42193	0.27113
STK32C	0.0527209	1.03722	0.162867	0.42193	0.27113
HABP4	-0.0622228	0.957787	0.163051	0.42193	0.27113
LRRC47	0.0445524	1.03136	0.163235	0.42193	0.27113
LPCAT4	-0.0526769	0.964146	0.163277	0.42193	0.27113
MRPL47	-0.0618366	0.958044	0.163293	0.42193	0.27113
TPT1	0.0472441	1.03329	0.163689	0.422341	0.271394
NUAK1	-0.0571452	0.961164	0.16369	0.422341	0.271394
MCUR1	0.0513541	1.03624	0.163898	0.422572	0.271542
ECI2	-0.0908774	0.938952	0.164032	0.42261	0.271567
SPTBN4	-0.0392841	0.973138	0.164273	0.422925	0.27177
HPCA	0.0639927	1.04535	0.16444	0.42305	0.27185
CNDP1	-0.121346	0.91933	0.164634	0.423223	0.271961
ERGIC3	-0.0422931	0.97111	0.164881	0.423223	0.271961
GOLGB1	-0.0364762	0.975034	0.164943	0.423223	0.271961
PTPRD	-0.0367022	0.974881	0.164983	0.423223	0.271961
SLC24A2	-0.0817166	0.944933	0.165259	0.423625	0.272219
PSME1	0.044834	1.03156	0.165388	0.423626	0.27222
KRT10	-0.233239	0.850723	0.165589	0.423626	0.27222
MAP6	-0.0446443	0.969529	0.165714	0.423626	0.27222
RAB3GAP2	-0.0300783	0.979367	0.165741	0.423626	0.27222
LMNB2	-0.0377295	0.974187	0.165855	0.423626	0.27222
PSMD3	0.0222179	1.01552	0.166475	0.424906	0.273043
KHDRBS1	-0.0427392	0.97081	0.166922	0.425741	0.273579
QPRT	0.157067	1.11502	0.167406	0.426604	0.274133
RTCA	-0.0525338	0.964241	0.1675	0.426604	0.274133
IGBP1	0.0340311	1.02387	0.167825	0.427125	0.274468
PMP2	-0.069676	0.952852	0.168026	0.427332	0.274601
GNG4	0.122641	1.08873	0.168705	0.428486	0.275343
EIF4G1	-0.0290008	0.980099	0.168774	0.428486	0.275343
PIP4K2B	-0.0364726	0.975036	0.168841	0.428486	0.275343
RPL26L1	-0.0299989	0.979421	0.169104	0.428847	0.275575
SNN	0.0528506	1.03731	0.169779	0.429932	0.276272
TCP11L1	0.0402794	1.02831	0.169837	0.429932	0.276272
RMDN3	-0.0412044	0.971843	0.169905	0.429932	0.276272
ECSIT	-0.0718149	0.95144	0.170015	0.429932	0.276272
WNK1	-0.0295169	0.979748	0.170199	0.43009	0.276374
MSN	0.0422545	1.02972	0.17043	0.430369	0.276553
FBN1	-0.291546	0.817026	0.170642	0.4306	0.276701
ALDH1L1	0.0788569	1.05618	0.170946	0.431061	0.276997
PSMD4	0.0260605	1.01823	0.171102	0.431147	0.277053
CCDC93	0.08187	1.05839	0.171312	0.431371	0.277197
APEH	-0.0349647	0.976056	0.172269	0.432356	0.27783
DMXL2	0.0298192	1.02088	0.172389	0.432356	0.27783
FAM49B	-0.0342481	0.976541	0.172424	0.432356	0.27783
FUK	0.0606167	1.04291	0.172439	0.432356	0.27783
USP8	0.0527931	1.03727	0.172462	0.432356	0.27783
UBFD1	-0.0324483	0.97776	0.172497	0.432356	0.27783
VPS28	0.0614841	1.04354	0.172554	0.432356	0.27783
RGN	0.126908	1.09195	0.172807	0.432526	0.277939
CORO1A	0.0475851	1.03353	0.172865	0.432526	0.277939
HECTD4	0.0298295	1.02089	0.173835	0.434069	0.278931
SNRPD2	-0.0347518	0.9762	0.173957	0.434069	0.278931
RAB6A	-0.0495179	0.966259	0.174096	0.434069	0.278931
PRPSAP2	0.0364632	1.0256	0.174236	0.434069	0.278931
RBM12	-0.0399814	0.972667	0.174239	0.434069	0.278931
CCT3	0.0283934	1.01988	0.174298	0.434069	0.278931
UBE4A	0.0265118	1.01855	0.174335	0.434069	0.278931
LSM2	-0.0406588	0.972211	0.17471	0.434223	0.279029
RSL1D1	-0.0383221	0.973787	0.175093	0.434223	0.279029
DNAJB6	-0.0451853	0.969165	0.175512	0.434223	0.279029
SV2A	0.0787906	1.05613	0.17556	0.434223	0.279029
DECR1	-0.0576904	0.960801	0.175749	0.434223	0.279029
CAT	0.0790755	1.05634	0.175834	0.434223	0.279029
GIGYF2	-0.0430746	0.970584	0.176049	0.434223	0.279029
SETD7	-0.055882	0.962006	0.176077	0.434223	0.279029
ARFIP2	0.0429418	1.03021	0.176185	0.434223	0.279029
PTK2	0.0295409	1.02069	0.176411	0.434223	0.279029
DDX19A	-0.0418554	0.971405	0.176562	0.434223	0.279029
GAPVD1	0.0387395	1.02722	0.17664	0.434223	0.279029
SPIRE1	0.0405006	1.02847	0.17671	0.434223	0.279029
CSNK2B	0.0290595	1.02035	0.176842	0.434223	0.279029
RTKN	-0.0783503	0.94714	0.176958	0.434223	0.279029
CAND2	-0.0914307	0.938591	0.177025	0.434223	0.279029
DNAJB2	0.0470754	1.03317	0.177098	0.434223	0.279029
LRRC57	0.0419493	1.0295	0.177225	0.434223	0.279029
ERLIN2	0.0370657	1.02602	0.177373	0.434223	0.279029
QKI	-0.0377901	0.974146	0.177459	0.434223	0.279029
SLC6A17	0.059436	1.04206	0.177671	0.434223	0.279029
AP1G1	0.0304789	1.02135	0.177763	0.434223	0.279029
IARS	-0.0380463	0.973973	0.177769	0.434223	0.279029
BCR	0.0492338	1.03472	0.177791	0.434223	0.279029
SGCB	0.0771759	1.05495	0.177937	0.434223	0.279029
RPL31	-0.0384796	0.973681	0.177944	0.434223	0.279029
MTURN	-0.0716645	0.95154	0.177963	0.434223	0.279029
CAND1	0.021239	1.01483	0.178008	0.434223	0.279029
CLCC1	-0.0475755	0.967561	0.178026	0.434223	0.279029
MESDC2	0.0430094	1.03026	0.178124	0.434223	0.279029
COX6A1	0.0931699	1.06671	0.17818	0.434223	0.279029
TACC1	-0.02902	0.980086	0.178628	0.435016	0.279539
TF	-0.0742265	0.949851	0.178809	0.435159	0.279631
SULT4A1	-0.0277053	0.980979	0.179189	0.435698	0.279977
ANK2	0.0226369	1.01581	0.179275	0.435698	0.279977
GNPDA1	0.0392017	1.02755	0.179463	0.435856	0.280079
UBE3C	0.0298642	1.02092	0.179823	0.436432	0.280449
NUP214	-0.0261194	0.982058	0.180807	0.438522	0.281792
RFK	-0.0614145	0.958324	0.181001	0.438692	0.281901
DTD1	-0.0396629	0.972882	0.181529	0.439674	0.282532
PSMG1	-0.0467977	0.968083	0.182088	0.440511	0.28307
DLGAP4	0.0277468	1.01942	0.182122	0.440511	0.28307
CSNK1A1	-0.043021	0.97062	0.18226	0.440545	0.283092
FBLN1	0.184929	1.13676	0.182536	0.440911	0.283327
COX5B	-0.10388	0.930527	0.18268	0.44096	0.283359
UBE2Q1	0.0561054	1.03966	0.183184	0.441783	0.283887
HPR	0.237893	1.17927	0.183269	0.441783	0.283887
U2AF2	-0.0296192	0.979679	0.183418	0.441842	0.283925
AGFG1	-0.0325735	0.977675	0.183624	0.441989	0.28402
CSDE1	-0.0272555	0.981285	0.183727	0.441989	0.28402
RAB37	-0.0667214	0.954805	0.184934	0.444589	0.285691
ANXA2	0.0902457	1.06455	0.185058	0.444589	0.285691
AKT3	-0.0390628	0.973287	0.185649	0.445709	0.28641
RNH1	0.0463544	1.03265	0.186128	0.446378	0.28684
NAA35	0.0378077	1.02655	0.186179	0.446378	0.28684
EIF2B3	-0.0333758	0.977131	0.186344	0.446399	0.286854
TCERG1	-0.0364904	0.975024	0.186439	0.446399	0.286854
DYNC1LI1	0.030069	1.02106	0.186814	0.446997	0.287238
CFL2	-0.0638328	0.956719	0.187037	0.447229	0.287387
CPSF6	-0.0473939	0.967683	0.187699	0.448511	0.288211
TSNAX	0.0647788	1.04592	0.18806	0.449073	0.288572
KBTBD3	-0.0567936	0.961398	0.188454	0.449711	0.288982
KPNA3	0.0208286	1.01454	0.18913	0.451008	0.289815
INA	-0.077093	0.947966	0.189251	0.451008	0.289815
ACSBG1	-0.0642868	0.956418	0.189719	0.451821	0.290338
RPS8	-0.0290441	0.980069	0.19002	0.452234	0.290603
DNAJC8	-0.0380266	0.973986	0.190713	0.453581	0.291469
DHRS11	-0.0893912	0.939919	0.190924	0.453779	0.291596
IDH3B	-0.0475085	0.967606	0.191637	0.455026	0.292397
UTRN	0.0388233	1.02728	0.191929	0.455026	0.292397
SEPT5	0.0483719	1.0341	0.191946	0.455026	0.292397
NCAM2	0.0470556	1.03315	0.19196	0.455026	0.292397
FOLH1	0.108995	1.07848	0.192307	0.455544	0.29273
TAOK3	0.0640052	1.04536	0.193152	0.457134	0.293752
DAAM1	0.0360415	1.0253	0.193235	0.457134	0.293752
DGKB	0.0670366	1.04756	0.193388	0.457191	0.293789
UNC45A	-0.0600079	0.959259	0.193626	0.457295	0.293855
DNAJC13	-0.0259725	0.982158	0.193688	0.457295	0.293855
GART	0.0659817	1.0468	0.193985	0.457532	0.294008
ACTN2	0.0481855	1.03396	0.194046	0.457532	0.294008
FLRT2	-0.0621923	0.957808	0.19418	0.457544	0.294016
PAG1	-0.0492309	0.966451	0.194815	0.458737	0.294782
APLP2	0.0688165	1.04886	0.195467	0.459736	0.295424
GDI2	0.023928	1.01672	0.195498	0.459736	0.295424
CLASP1	-0.026667	0.981686	0.195906	0.460392	0.295846
CLIP3	-0.0319386	0.978105	0.196548	0.461511	0.296565
TRIM36	0.0441038	1.03104	0.196642	0.461511	0.296565
ACSF2	0.0582663	1.04121	0.196874	0.461512	0.296565
BPGM	0.0449391	1.03164	0.19717	0.461512	0.296565
KIF21A	-0.0291132	0.980023	0.197192	0.461512	0.296565
SOD2	-0.0484362	0.966984	0.197248	0.461512	0.296565
OPCML	0.0354571	1.02488	0.197291	0.461512	0.296565
UBE2V2	0.0427675	1.03009	0.197551	0.461817	0.296761
TAPT1	-0.0415906	0.971583	0.197759	0.462	0.296879
CD81	0.0420518	1.02958	0.198145	0.462599	0.297263
ARHGEF11	0.0359045	1.0252	0.198713	0.46362	0.297919
LCP1	0.07001	1.04972	0.199226	0.464243	0.29832
MRPL12	-0.069839	0.952744	0.199241	0.464243	0.29832
TATDN1	-0.0392607	0.973153	0.199418	0.464351	0.298389
MYO9B	-0.0726869	0.950865	0.199857	0.465017	0.298818
DHX15	-0.0285054	0.980435	0.199965	0.465017	0.298818
MARK3	0.0360672	1.02531	0.200161	0.465168	0.298914
CCT8	0.0240782	1.01683	0.200306	0.465201	0.298936
RPL35	0.0983667	1.07056	0.200679	0.465603	0.299194
PFKP	0.0302012	1.02115	0.200741	0.465603	0.299194
PAM	0.0714125	1.05074	0.201656	0.467422	0.300363
TM9SF3	-0.063739	0.956781	0.202116	0.468182	0.300851
PPIB	-0.0322473	0.977896	0.202345	0.468267	0.300906
AHSA1	-0.037094	0.974616	0.202415	0.468267	0.300906
NIPSNAP1	0.0482731	1.03403	0.202791	0.468688	0.301176
RPA3	-0.0510221	0.965252	0.202906	0.468688	0.301176
PPM1E	-0.0509982	0.965268	0.203002	0.468688	0.301176
NCEH1	0.0402696	1.02831	0.203124	0.468688	0.301176
SACS	-0.03864	0.973572	0.203814	0.469974	0.302003
ITGA2	0.0928781	1.0665	0.203975	0.47004	0.302045
RAD50	-0.0444331	0.969671	0.205003	0.472105	0.303372
ERBB2IP	0.056782	1.04014	0.205499	0.472941	0.303909
CHL1	0.0408422	1.02871	0.205976	0.473624	0.304348
C1S	0.0826638	1.05897	0.206234	0.473624	0.304348
EHD3	0.0297263	1.02082	0.206373	0.473624	0.304348
HSP90AA1	-0.0390587	0.97329	0.206518	0.473624	0.304348
MTCH1	0.0433727	1.03052	0.206579	0.473624	0.304348
PACSIN1	0.0248583	1.01738	0.207059	0.473624	0.304348
KCNJ3	-0.0986922	0.933879	0.207085	0.473624	0.304348
EHD2	-0.0620094	0.957929	0.207098	0.473624	0.304348
THUMPD1	0.0575825	1.04072	0.207126	0.473624	0.304348
MAG	-0.0426433	0.970875	0.207143	0.473624	0.304348
RPS17	-0.0257378	0.982318	0.20726	0.473624	0.304348
MPDZ	0.0407102	1.02862	0.207395	0.473628	0.304351
NAV1	0.0283905	1.01987	0.207749	0.474119	0.304666
TIPRL	0.0615412	1.04358	0.207877	0.474119	0.304666
PSPH	0.0578023	1.04088	0.208308	0.474276	0.304767
FKBP3	0.0388579	1.0273	0.20833	0.474276	0.304767
ABHD17B	0.0429433	1.03021	0.208452	0.474276	0.304767
SART1	-0.0364358	0.975061	0.208506	0.474276	0.304767
DCLK2	0.0360587	1.02531	0.208612	0.474276	0.304767
AARS	-0.0302418	0.979256	0.20895	0.474741	0.305066
VPS25	0.0440003	1.03097	0.209562	0.475828	0.305765
SPTB	0.0582448	1.0412	0.209993	0.476501	0.306197
FDXR	0.0716875	1.05095	0.21046	0.477258	0.306683
RPS21	0.0870379	1.06219	0.210812	0.477751	0.307
RIMS1	-0.0286643	0.980327	0.211111	0.478123	0.30724
XRN1	0.0658718	1.04672	0.211711	0.479027	0.30782
XPO1	0.0275133	1.01925	0.211779	0.479027	0.30782
SLC2A3	0.0564312	1.03989	0.212035	0.479251	0.307964
DAAM2	-0.0303591	0.979177	0.212157	0.479251	0.307964
ADD1	-0.0304039	0.979146	0.212282	0.479251	0.307964
OSCP1	0.0425239	1.02991	0.212953	0.480286	0.308629
SEPT7	0.0276342	1.01934	0.21301	0.480286	0.308629
PPP2CB	-0.0256045	0.982409	0.213275	0.480404	0.308705
AP1M1	0.0251557	1.01759	0.213333	0.480404	0.308705
SNTB1	0.0638917	1.04528	0.214057	0.48173	0.309557
SYNM	0.0706588	1.0502	0.214271	0.481906	0.30967
RUNDC3A	-0.052313	0.964389	0.215098	0.48346	0.310669
RAB22A	0.0378637	1.02659	0.216151	0.485522	0.311994
PAK1	0.0261048	1.01826	0.216652	0.486338	0.312518
CHD4	-0.0778656	0.947458	0.217671	0.48832	0.313792
RPRD1A	-0.0480554	0.967239	0.21811	0.488994	0.314225
HNMT	0.0858614	1.06132	0.219027	0.490742	0.315348
KIAA1467	-0.0970169	0.934964	0.219591	0.491697	0.315962
PLCD1	0.0644417	1.04568	0.219989	0.492256	0.316321
PFKFB2	0.0747749	1.0532	0.220207	0.492256	0.316321
MACROD1	0.0554153	1.03916	0.220256	0.492256	0.316321
HNRNPU	-0.0495618	0.96623	0.220463	0.492257	0.316322
PRELP	0.237606	1.17903	0.220533	0.492257	0.316322
AMACR	0.19214	1.14246	0.220944	0.492658	0.31658
KIAA0664	-0.0443357	0.969736	0.22099	0.492658	0.31658
LEMD3	0.0647834	1.04593	0.221498	0.493482	0.317109
GHITM	-0.0618275	0.95805	0.22188	0.493839	0.317338
PPP1R12C	-0.078684	0.946921	0.221963	0.493839	0.317338
BRSK1	-0.0289803	0.980113	0.222075	0.493839	0.317338
WBP11	-0.057588	0.960869	0.222584	0.494642	0.317854
SNX9	0.0252271	1.01764	0.222714	0.494642	0.317854
ZC2HC1A	0.0323587	1.02268	0.222937	0.494829	0.317974
ARHGAP12	0.0250098	1.01749	0.223158	0.495009	0.31809
DARS2	-0.0542022	0.963127	0.223502	0.495464	0.318382
WIPF2	-0.0306751	0.978962	0.223885	0.496003	0.318729
PSMA2	0.0249278	1.01743	0.224762	0.497438	0.319651
SLC20A2	0.0565819	1.04	0.224812	0.497438	0.319651
TGOLN2	0.0747795	1.0532	0.225394	0.498416	0.32028
PSMC3	0.0232961	1.01628	0.225855	0.499126	0.320736
CRIP1	0.200142	1.14881	0.226838	0.500987	0.321932
UBA52	0.0717874	1.05102	0.227501	0.502139	0.322672
TUBB3	0.027883	1.01952	0.228039	0.502924	0.323176
ZFYVE21	0.0531751	1.03755	0.228171	0.502924	0.323176
CAMK2D	0.0523948	1.03698	0.228423	0.502924	0.323176
CRK	0.0262564	1.01837	0.228511	0.502924	0.323176
ANK3	-0.0341107	0.976634	0.228563	0.502924	0.323176
HSP90AB2P	0.0650132	1.04609	0.22911	0.503239	0.323379
GSN	0.0408873	1.02875	0.22913	0.503239	0.323379
PTPRZ1	0.0368749	1.02589	0.229131	0.503239	0.323379
RILPL1	0.0468247	1.03299	0.229515	0.503333	0.323439
PFDN4	-0.0972891	0.934788	0.229715	0.503333	0.323439
VPS51	0.0593927	1.04203	0.22973	0.503333	0.323439
CMPK1	0.0299373	1.02097	0.229743	0.503333	0.323439
SORL1	-0.0420976	0.971242	0.22992	0.503333	0.323439
RPL27	-0.0454365	0.968997	0.230022	0.503333	0.323439
TRIM32	-0.0620262	0.957918	0.230656	0.504409	0.324131
ABR	0.0314251	1.02202	0.230889	0.504609	0.324259
GABARAPL2	0.0225001	1.01572	0.232393	0.507583	0.32617
CPD	0.0568475	1.04019	0.232649	0.507664	0.326222
GAP43	-0.0473073	0.967741	0.232715	0.507664	0.326222
C9orf64	-0.0448452	0.969394	0.232975	0.50792	0.326387
PCNP	-0.038798	0.973466	0.233149	0.507989	0.326431
STXBP1	-0.0300612	0.979379	0.23335	0.508115	0.326512
HSPA8	-0.0242598	0.983325	0.23354	0.508218	0.326578
GOLGA7	-0.0708902	0.95205	0.233909	0.508709	0.326893
UBA5	0.0817165	1.05828	0.234314	0.509279	0.32726
RPS13	-0.0282003	0.980643	0.234491	0.509351	0.327306
ITCH	0.0451317	1.03178	0.234829	0.509775	0.327578
SNX30	0.034749	1.02438	0.235012	0.509861	0.327634
SLC17A6	-0.106363	0.928927	0.235589	0.510802	0.328239
AAK1	-0.0290566	0.980061	0.23627	0.511966	0.328987
SDHA	-0.035647	0.975594	0.236483	0.512116	0.329083
ATG3	0.0238602	1.01668	0.236635	0.512133	0.329094
LMO7	-0.0738858	0.950076	0.237193	0.512744	0.329487
PDK3	-0.0344127	0.976429	0.237206	0.512744	0.329487
ZC3H7B	-0.041283	0.97179	0.237462	0.512988	0.329643
NEFH	-0.0802523	0.945892	0.238077	0.514003	0.330295
OGDH	-0.031658	0.978295	0.238279	0.514128	0.330376
PTGR2	-0.0612757	0.958416	0.238583	0.514472	0.330597
ERP29	-0.0457241	0.968803	0.239027	0.515117	0.331011
CCDC22	0.032097	1.0225	0.239441	0.515698	0.331385
PRPF8	0.0319687	1.02241	0.239858	0.516283	0.331761
MFSD6	0.0321441	1.02253	0.24044	0.51679	0.332087
TRIM3	0.0412972	1.02904	0.240466	0.51679	0.332087
BIN1	-0.0249734	0.982839	0.24053	0.51679	0.332087
CD38	0.16061	1.11776	0.240923	0.517323	0.332429
ARL2	-0.0441187	0.969882	0.241535	0.518159	0.332966
PKM	0.0194691	1.01359	0.241604	0.518159	0.332966
SNX1	0.0332675	1.02333	0.241889	0.518258	0.33303
TSTD1	0.115392	1.08327	0.241989	0.518258	0.33303
VPS35	0.0260049	1.01819	0.242087	0.518258	0.33303
DGKZ	-0.0360098	0.975349	0.242476	0.51878	0.333365
NCOA7	0.0305285	1.02139	0.243047	0.519475	0.333812
AKAP10	0.0321049	1.0225	0.243093	0.519475	0.333812
ATG5	0.0389378	1.02736	0.243654	0.520297	0.33434
AK2	-0.0393387	0.973101	0.243776	0.520297	0.33434
MRPL3	-0.0536511	0.963495	0.243917	0.520297	0.33434
ARF4	0.0397178	1.02791	0.244116	0.52041	0.334413
SLTM	-0.0346822	0.976247	0.244349	0.52058	0.334522
ARL8A	0.0393291	1.02764	0.244488	0.52058	0.334522
HEXA	0.0432843	1.03046	0.244985	0.52128	0.334972
CUL5	0.0175887	1.01227	0.245209	0.52128	0.334972
APIP	-0.118601	0.921081	0.245257	0.52128	0.334972
HSPA12A	-0.0342958	0.976508	0.246376	0.523347	0.3363
NLRX1	0.0467395	1.03293	0.246589	0.523487	0.33639
immunoglobulin kappa light chain VLJ region	-0.34707	0.786179	0.247676	0.525481	0.337671
DYNLL1	0.0351554	1.02467	0.249156	0.528305	0.339486
DBN1	-0.0263577	0.981896	0.249327	0.528353	0.339517
TIMM13	-0.098114	0.934254	0.249643	0.528444	0.339576
NCK1	0.0269464	1.01885	0.249806	0.528444	0.339576
NT5DC1	-0.0447927	0.969429	0.249816	0.528444	0.339576
SRP54	-0.0287015	0.980302	0.250036	0.528596	0.339673
YARS	0.0299805	1.021	0.250514	0.529293	0.340121
DNAJC3	-0.0396854	0.972867	0.250835	0.52945	0.340222
TMX4	-0.042136	0.971216	0.250886	0.52945	0.340222
CLSTN3	0.0589651	1.04172	0.251047	0.529476	0.340238
DAB2IP	0.0574329	1.04061	0.251682	0.530499	0.340896
LSM12	-0.0522216	0.96445	0.252506	0.531922	0.34181
TNPO3	0.0358486	1.02516	0.253085	0.532566	0.342224
NLN	0.0648826	1.046	0.253111	0.532566	0.342224
BCKDHB	-0.0468556	0.968044	0.253576	0.532616	0.342256
CHMP2A	0.0422651	1.02973	0.253603	0.532616	0.342256
GALC	0.119428	1.0863	0.253635	0.532616	0.342256
TDRKH	-0.0393633	0.973084	0.253734	0.532616	0.342256
NUP153	-0.0351162	0.975953	0.254415	0.533731	0.342972
RANBP2	-0.0252668	0.982639	0.254709	0.533954	0.343116
STMN2	-0.0467537	0.968112	0.254821	0.533954	0.343116
IK	-0.0597246	0.959447	0.255217	0.534286	0.343329
CLEC3B	-0.164914	0.891981	0.255584	0.534286	0.343329
MAST3	0.0701363	1.04982	0.255609	0.534286	0.343329
PLS3	-0.0368883	0.974755	0.255721	0.534286	0.343329
ITGB1	0.0243342	1.01701	0.25573	0.534286	0.343329
NDUFB9	-0.064156	0.956505	0.256277	0.535104	0.343855
MAP7D2	-0.0562085	0.961788	0.256554	0.535104	0.343855
ATP13A1	0.0339941	1.02384	0.256573	0.535104	0.343855
USP15	0.0195332	1.01363	0.258058	0.537391	0.345324
PGRMC2	0.0631646	1.04475	0.258071	0.537391	0.345324
DRG2	0.0309456	1.02168	0.258162	0.537391	0.345324
SMCHD1	-0.0684847	0.953639	0.258468	0.537391	0.345324
CDC37	-0.0277009	0.980982	0.258476	0.537391	0.345324
SAMHD1	0.0593356	1.04199	0.258811	0.537391	0.345324
NUDT9	-0.0309394	0.978783	0.259148	0.537391	0.345324
TTC39C	0.0404772	1.02845	0.259175	0.537391	0.345324
TMX1	0.0264951	1.01853	0.259314	0.537391	0.345324
SART3	-0.031392	0.978476	0.259413	0.537391	0.345324
DDX39B	-0.0344589	0.976398	0.259504	0.537391	0.345324
MAP1S	0.0456915	1.03218	0.259548	0.537391	0.345324
PEX14	-0.0364343	0.975062	0.259746	0.537391	0.345324
STRN4	-0.036141	0.97526	0.260137	0.537391	0.345324
ERLEC1	-0.0285073	0.980434	0.260242	0.537391	0.345324
HSPA5	-0.0278778	0.980862	0.26053	0.537391	0.345324
CDH2	-0.0199625	0.986258	0.260737	0.537391	0.345324
DNAJA1	0.0331718	1.02326	0.260788	0.537391	0.345324
NFIX	-0.03633	0.975132	0.260824	0.537391	0.345324
RAB5A	-0.0218578	0.984964	0.260841	0.537391	0.345324
NELL2	0.0722631	1.05136	0.260841	0.537391	0.345324
ACLY	-0.0287814	0.980248	0.261075	0.53756	0.345433
CHGB	0.0474265	1.03342	0.261487	0.537779	0.345574
COG6	-0.0655512	0.95558	0.261541	0.537779	0.345574
AKR1C3	-0.0658679	0.95537	0.261634	0.537779	0.345574
EIF3L	-0.0207014	0.985753	0.26246	0.539164	0.346464
ETFB	-0.037957	0.974033	0.263109	0.540186	0.347121
PCYT2	0.031911	1.02237	0.264035	0.541774	0.348141
PLXNB2	0.043668	1.03073	0.264456	0.54203	0.348305
JAM2	-0.0726461	0.950892	0.264464	0.54203	0.348305
TIAM2	0.0260611	1.01823	0.265317	0.543465	0.349228
AP3B1	0.019048	1.01329	0.265601	0.543734	0.349401
FAM162A	-0.0294375	0.979802	0.266104	0.544355	0.3498
MPRIP	0.0539721	1.03812	0.266367	0.544355	0.3498
RAB4B	-0.0314657	0.978426	0.26637	0.544355	0.3498
LAMC1	-0.047216	0.967802	0.266585	0.544355	0.3498
ACSL3	-0.0308103	0.97887	0.266758	0.544355	0.3498
COMMD1	-0.0844077	0.943172	0.266823	0.544355	0.3498
MIA3	-0.035478	0.975708	0.267173	0.544469	0.349873
OGFR	0.0395898	1.02782	0.267185	0.544469	0.349873
NAE1	0.0216638	1.01513	0.267469	0.544737	0.350045
MRPS18B	0.0922226	1.06601	0.267854	0.545209	0.350349
SPATS2L	0.13894	1.1011	0.268435	0.546078	0.350907
DEK	-0.0450718	0.969242	0.269005	0.546631	0.351262
VPS33A	-0.0197594	0.986397	0.269081	0.546631	0.351262
HIST1H1E	0.0489544	1.03451	0.269167	0.546631	0.351262
PPFIA2	-0.0383991	0.973735	0.269581	0.547108	0.351569
TOMM7	-0.0866844	0.941684	0.26971	0.547108	0.351569
HBB	0.13043	1.09462	0.269987	0.547358	0.351729
NT5C2	0.0510589	1.03603	0.270435	0.547418	0.351768
OSBP2	-0.0237311	0.983685	0.270484	0.547418	0.351768
PPP1CB	-0.0245657	0.983117	0.27063	0.547418	0.351768
ENO2	-0.0222939	0.984666	0.270665	0.547418	0.351768
MAT2B	0.038133	1.02678	0.270786	0.547418	0.351768
LAMP1	0.0400265	1.02813	0.271094	0.54773	0.351968
SDPR	-0.056009	0.961921	0.271285	0.547804	0.352016
NAMPT	0.0652437	1.04626	0.271565	0.54806	0.35218
RAPGEF4	-0.0317862	0.978208	0.272324	0.54809	0.3522
IGHG3	0.262933	1.19992	0.272382	0.54809	0.3522
PDS5B	0.0409746	1.02881	0.272423	0.54809	0.3522
PNPLA6	-0.0434161	0.970355	0.272489	0.54809	0.3522
RAC3	0.0885916	1.06333	0.272872	0.54809	0.3522
NEFL	-0.0699713	0.952657	0.273028	0.54809	0.3522
ADCY1	-0.0606626	0.958824	0.273031	0.54809	0.3522
CSRP2	0.148007	1.10804	0.273194	0.54809	0.3522
QRSL1	-0.0450943	0.969226	0.273203	0.54809	0.3522
APOL2	-0.0692226	0.953151	0.273241	0.54809	0.3522
PRDX6	-0.0785815	0.946988	0.273275	0.54809	0.3522
PSMD6	0.0284047	1.01988	0.273718	0.548511	0.35247
ARPC4	0.0375272	1.02635	0.273793	0.548511	0.35247
STX7	0.0325218	1.0228	0.273978	0.548574	0.352511
NFXL1	-0.0381951	0.973873	0.274491	0.549292	0.352972
DYNLL2	-0.0319956	0.978066	0.274774	0.549547	0.353136
CELF1	-0.0265119	0.981791	0.275299	0.549979	0.353413
SEL1L	-0.0421096	0.971234	0.275486	0.549979	0.353413
C21orf33	-0.0435644	0.970255	0.275561	0.549979	0.353413
AFTPH	-0.0352935	0.975833	0.275608	0.549979	0.353413
MARK1	-0.0338686	0.976797	0.276464	0.551093	0.354129
UBTF	-0.0315333	0.97838	0.276739	0.551093	0.354129
CDK18	0.0305894	1.02143	0.276865	0.551093	0.354129
SLC25A1	0.0274774	1.01923	0.276914	0.551093	0.354129
SH3PXD2B	0.0287182	1.02011	0.277093	0.551093	0.354129
PI4K2A	0.0292009	1.02045	0.277095	0.551093	0.354129
C5orf51	-0.0416072	0.971572	0.277628	0.551844	0.354612
EVI5L	-0.023702	0.983705	0.277807	0.551891	0.354642
HINT2	-0.070043	0.95261	0.278776	0.553507	0.355681
COMMD10	-0.0249884	0.982828	0.278971	0.553585	0.355731
SEMA4D	0.046318	1.03263	0.279359	0.553766	0.355847
PAK2	0.0332636	1.02332	0.279373	0.553766	0.355847
ANXA6	-0.0365654	0.974973	0.279904	0.55451	0.356325
RAB11B	-0.03062	0.979	0.280211	0.554608	0.356388
PPP3CA	0.019906	1.01389	0.280279	0.554608	0.356388
C14orf166	-0.0209218	0.985603	0.280423	0.554608	0.356388
TGM2	-0.0674745	0.954307	0.280577	0.554608	0.356388
FTL	-0.0683618	0.95372	0.281263	0.555654	0.35706
MAP1A	-0.0335052	0.977044	0.281724	0.556256	0.357447
ZRANB2	-0.0529372	0.963972	0.282179	0.556845	0.357826
SIRT5	-0.0577193	0.960782	0.28284	0.557487	0.358238
CORO2A	-0.0413723	0.97173	0.282982	0.557487	0.358238
SET	-0.0294273	0.979809	0.283209	0.557487	0.358238
PMVK	0.0356626	1.02503	0.283227	0.557487	0.358238
PTGES3	-0.0233469	0.983947	0.283287	0.557487	0.358238
RALA	-0.0223413	0.984633	0.283921	0.558207	0.358701
NECAB1	-0.0423537	0.971069	0.284037	0.558207	0.358701
LIN7C	0.0403866	1.02839	0.284124	0.558207	0.358701
CCDC88A	-0.0266455	0.9817	0.28437	0.558382	0.358814
PHYHIP	0.0315064	1.02208	0.284556	0.55844	0.358851
RAB8B	-0.037447	0.974378	0.28477	0.558551	0.358922
DNAJC6	0.0183014	1.01277	0.28519	0.558849	0.359114
EIF5A2	-0.03329	0.977189	0.285236	0.558849	0.359114
PALLD	0.0549505	1.03882	0.285913	0.559757	0.359697
SEMA7A	-0.0521107	0.964524	0.286133	0.559757	0.359697
NONO	-0.0259236	0.982192	0.286269	0.559757	0.359697
TPM2	0.177029	1.13055	0.286329	0.559757	0.359697
MICAL3	0.0263209	1.01841	0.286941	0.560646	0.360268
CCDC91	-0.0443416	0.969732	0.2874	0.561072	0.360542
TJP2	0.078257	1.05574	0.287475	0.561072	0.360542
SUB1	-0.0275011	0.981118	0.287812	0.561422	0.360767
MTM1	0.0335518	1.02353	0.288149	0.561772	0.360992
EPHX1	0.070078	1.04977	0.288775	0.562684	0.361577
ARHGAP32	-0.0339448	0.976746	0.289267	0.5632	0.361909
ANLN	-0.0566756	0.961477	0.289356	0.5632	0.361909
NOS1	0.0397678	1.02795	0.28957	0.563309	0.361979
RAB5B	0.0289925	1.0203	0.289986	0.563809	0.362301
FMNL2	-0.0244104	0.983222	0.290471	0.564443	0.362708
PPP1R7	-0.0174975	0.987945	0.290667	0.564516	0.362755
APLP1	-0.0560555	0.96189	0.291121	0.565032	0.363087
TRMT10C	-0.0398478	0.972758	0.291353	0.565032	0.363087
PITRM1	0.143175	1.10433	0.291409	0.565032	0.363087
YWHAH	0.0314281	1.02202	0.29161	0.565114	0.363139
PFN1	0.0277735	1.01944	0.292096	0.565748	0.363546
NT5DC3	-0.0464568	0.968312	0.292585	0.566387	0.363957
GNAZ	0.029505	1.02066	0.292989	0.56686	0.364261
GOLGA3	0.0186571	1.01302	0.293519	0.567039	0.364376
ADAR	-0.0530969	0.963865	0.293603	0.567039	0.364376
RPL29	-0.0245727	0.983112	0.29369	0.567039	0.364376
PRKAR2B	0.034952	1.02452	0.293794	0.567039	0.364376
CACNB1	-0.0330427	0.977357	0.293909	0.567039	0.364376
PPM1H	-0.0346771	0.97625	0.294143	0.567039	0.364376
CYB5R3	0.0253294	1.01771	0.29434	0.567039	0.364376
IGF2R	-0.0326249	0.97764	0.294356	0.567039	0.364376
TBCD	0.0443113	1.03119	0.29477	0.567254	0.364514
ZZEF1	0.0316169	1.02216	0.294791	0.567254	0.364514
LPP	0.0458289	1.03228	0.295211	0.567254	0.364514
C1orf27	0.0554607	1.03919	0.295275	0.567254	0.364514
MARS	-0.0243144	0.983288	0.295339	0.567254	0.364514
SCG3	-0.0474348	0.967655	0.295462	0.567254	0.364514
AP3S1	0.0431924	1.03039	0.295584	0.567254	0.364514
GRM1	0.0483828	1.03411	0.295815	0.567391	0.364602
FBXO44	0.0339064	1.02378	0.296158	0.567743	0.364829
ZW10	-0.0321941	0.977932	0.296442	0.567902	0.364931
MRPS17	-0.0503249	0.965719	0.296561	0.567902	0.364931
COX7A2	-0.0790128	0.946705	0.297348	0.569047	0.365667
MTSS1L	-0.0447231	0.969476	0.297478	0.569047	0.365667
TWF1	0.028475	1.01993	0.29764	0.569051	0.365669
IDI1	0.0469102	1.03305	0.298128	0.569223	0.365779
LIN7A	-0.0425516	0.970936	0.298151	0.569223	0.365779
ANKFY1	0.028068	1.01965	0.29821	0.569223	0.365779
LAMP5	0.0565813	1.04	0.298398	0.569277	0.365814
CLIC4	-0.0255613	0.982438	0.298688	0.569523	0.365973
RAD23A	0.0286646	1.02007	0.299058	0.56955	0.36599
SLC2A1	0.0441859	1.0311	0.29912	0.56955	0.36599
CA2	-0.0447613	0.96945	0.299182	0.56955	0.36599
MUT	0.0523024	1.03692	0.299614	0.570068	0.366323
USP11	-0.0389592	0.973357	0.299979	0.570294	0.366468
CD99	0.127	1.09202	0.300053	0.570294	0.366468
ATP5I	-0.0437781	0.970111	0.300756	0.571324	0.36713
RABEP1	0.0162776	1.01135	0.30141	0.571752	0.367405
RAN	0.0158582	1.01105	0.301436	0.571752	0.367405
AASS	0.0666685	1.0473	0.301463	0.571752	0.367405
AP1S2	0.0460589	1.03244	0.302007	0.572478	0.367871
GPD2	0.0373718	1.02624	0.302519	0.573143	0.368299
SMC3	0.05491	1.03879	0.303054	0.573478	0.368514
ABAT	-0.0226497	0.984423	0.303197	0.573478	0.368514
SEPT3	0.0196517	1.01371	0.303314	0.573478	0.368514
MAPRE2	0.0284829	1.01994	0.303341	0.573478	0.368514
RPS16	0.0400635	1.02816	0.303558	0.573584	0.368582
GORASP2	-0.0466882	0.968156	0.303784	0.573707	0.368661
FERMT2	0.0291638	1.02042	0.30403	0.573866	0.368763
MTMR6	0.0238233	1.01665	0.304481	0.574264	0.369019
S100A9	0.378199	1.29972	0.304564	0.574264	0.369019
SH3GLB1	0.0351144	1.02464	0.304931	0.574549	0.369202
USO1	-0.0203207	0.986013	0.305177	0.574549	0.369202
C6orf211	0.04413	1.03106	0.305199	0.574549	0.369202
SUOX	-0.0413494	0.971746	0.305568	0.574681	0.369287
CAPN5	0.0753273	1.0536	0.305691	0.574681	0.369287
CHDH	0.0727221	1.0517	0.305906	0.574681	0.369287
TUB	0.0586969	1.04152	0.305915	0.574681	0.369287
APPL2	-0.0345866	0.976311	0.306192	0.574899	0.369427
SSBP1	0.0173514	1.0121	0.306513	0.574907	0.369432
PPFIA1	-0.028554	0.980402	0.30652	0.574907	0.369432
APOOL	0.043873	1.03088	0.306938	0.575388	0.369741
SRGAP3	0.0241268	1.01686	0.30773	0.576517	0.370467
NME1-NME2	0.0195088	1.01361	0.308037	0.576517	0.370467
NECAP1	0.0342753	1.02404	0.308135	0.576517	0.370467
RALGAPA1	0.0283541	1.01985	0.308481	0.576517	0.370467
STRAP	-0.0223011	0.984661	0.308624	0.576517	0.370467
CLEC2L	-0.063194	0.957143	0.308626	0.576517	0.370467
SH3PXD2A	0.036641	1.02572	0.308675	0.576517	0.370467
FCGBP	-0.240216	0.846618	0.31005	0.578488	0.371733
EPHX2	0.119583	1.08642	0.310066	0.578488	0.371733
ZDHHC5	-0.0382088	0.973863	0.310261	0.578488	0.371733
CNDP2	0.0223183	1.01559	0.31038	0.578488	0.371733
MCTS1	0.0262167	1.01834	0.3106	0.578594	0.371801
TCEB2	-0.0367152	0.974872	0.311323	0.579205	0.372194
GRM7	0.0461532	1.03251	0.311345	0.579205	0.372194
INPP1	0.0324615	1.02276	0.311416	0.579205	0.372194
PXN	0.0382296	1.02685	0.312031	0.580045	0.372734
APOH	0.0771691	1.05495	0.31222	0.580091	0.372763
HMGB1	-0.0324824	0.977736	0.312557	0.580091	0.372763
LIMS1	0.026357	1.01844	0.312644	0.580091	0.372763
RTN4IP1	-0.0434675	0.97032	0.312742	0.580091	0.372763
PPP1R9B	-0.0273755	0.981204	0.312928	0.580091	0.372763
HTATSF1	-0.0338592	0.976804	0.313167	0.580091	0.372763
MPDU1	-0.0338348	0.97682	0.313331	0.580091	0.372763
DTNA	-0.0491379	0.966514	0.31336	0.580091	0.372763
MRPS22	0.0319053	1.02236	0.313814	0.580629	0.373109
FKBP5	-0.0793224	0.946502	0.314952	0.581988	0.373983
SLC6A1	-0.0323265	0.977842	0.315004	0.581988	0.373983
SLC25A22	0.0313675	1.02198	0.315039	0.581988	0.373983
CLIC1	0.054219	1.0383	0.315701	0.582908	0.374574
TPD52L2	-0.0230946	0.98412	0.316129	0.583396	0.374887
PRPF19	-0.0337298	0.976891	0.316321	0.583447	0.37492
ESYT2	-0.0279098	0.98084	0.316593	0.583647	0.375048
AP2M1	0.0208855	1.01458	0.316933	0.583807	0.375152
TAX1BP1	-0.017652	0.987839	0.317049	0.583807	0.375152
ATL2	-0.0430421	0.970606	0.317172	0.583807	0.375152
CAMSAP2	0.0211464	1.01477	0.317914	0.584808	0.375794
WDR61	0.0308125	1.02159	0.318045	0.584808	0.375794
EIF3G	-0.0193961	0.986646	0.31873	0.585272	0.376093
CKAP4	-0.036622	0.974935	0.318938	0.585272	0.376093
PGRMC1	0.0623491	1.04416	0.319146	0.585272	0.376093
RANBP1	-0.0756115	0.94894	0.319358	0.585272	0.376093
USP54	0.0844944	1.06032	0.31963	0.585272	0.376093
TUBA4A	0.0297311	1.02082	0.31977	0.585272	0.376093
SYMPK	-0.0600237	0.959248	0.319771	0.585272	0.376093
XRCC5	-0.0267727	0.981614	0.319818	0.585272	0.376093
UBR3	0.0220983	1.01544	0.319896	0.585272	0.376093
FUS	-0.0316698	0.978287	0.320029	0.585272	0.376093
GRM3	0.0378941	1.02661	0.320107	0.585272	0.376093
RFTN2	0.0516727	1.03647	0.320872	0.58637	0.376798
CD59	-0.0351969	0.975899	0.321084	0.586456	0.376853
TBCC	-0.0290512	0.980065	0.32254	0.588813	0.378368
HIST4H4	0.0301664	1.02113	0.323069	0.589212	0.378625
VBP1	0.0195801	1.01366	0.323193	0.589212	0.378625
KCNIP4	-0.0420231	0.971292	0.323334	0.589212	0.378625
GNA11	0.0337758	1.02369	0.323421	0.589212	0.378625
CAMSAP1	0.0242046	1.01692	0.323665	0.589355	0.378717
MICU3	-0.0448447	0.969394	0.323911	0.589501	0.37881
FLII	0.0208316	1.01454	0.324345	0.58999	0.379125
HMGN5	0.0219557	1.01533	0.324874	0.590124	0.37921
COPG1	-0.0225766	0.984473	0.324876	0.590124	0.37921
RBM39	-0.0404797	0.972332	0.324989	0.590124	0.37921
PDE4B	-0.0415529	0.971609	0.325082	0.590124	0.37921
REPS2	0.0305896	1.02143	0.325331	0.590274	0.379307
RPL23A	-0.0244359	0.983205	0.325673	0.590594	0.379513
RNF13	-0.0444487	0.96966	0.325919	0.590738	0.379605
ARHGAP5	0.0337299	1.02366	0.326274	0.591081	0.379826
VPS4A	-0.0154261	0.989364	0.326946	0.591573	0.380142
CHMP2B	0.0311326	1.02181	0.327191	0.591573	0.380142
PRKCD	0.0813637	1.05802	0.327234	0.591573	0.380142
WDR37	0.0462048	1.03255	0.327338	0.591573	0.380142
HECTD1	0.0217087	1.01516	0.327377	0.591573	0.380142
GRB2	0.0241595	1.01689	0.327684	0.591827	0.380305
PSMD5	-0.0317055	0.978263	0.327875	0.591851	0.38032
RP2	0.0271519	1.019	0.32803	0.591851	0.38032
HDGF	-0.0301712	0.979304	0.328472	0.592348	0.38064
PTPLAD1	0.0247214	1.01728	0.328666	0.592398	0.380672
ERLIN1	0.145222	1.1059	0.328922	0.592559	0.380775
FAM91A1	0.0380134	1.0267	0.329479	0.593179	0.381174
KTN1	-0.0261437	0.982042	0.329805	0.593179	0.381174
PPAP2B	-0.0588128	0.960054	0.329913	0.593179	0.381174
FAM114A2	0.0406708	1.02859	0.329933	0.593179	0.381174
RPA2	0.0356726	1.02503	0.330507	0.593511	0.381387
FXR1	-0.0287098	0.980297	0.330747	0.593511	0.381387
PIK3C3	-0.0208668	0.98564	0.330756	0.593511	0.381387
GAD2	-0.0490219	0.966591	0.330785	0.593511	0.381387
LRRFIP2	-0.0239085	0.983564	0.331658	0.594533	0.382043
MDH1	-0.0251017	0.982751	0.331688	0.594533	0.382043
SOD1	0.0399187	1.02806	0.331941	0.594686	0.382142
DNM3	-0.0199385	0.986275	0.333296	0.596767	0.383479
STX8	-0.0265085	0.981794	0.333539	0.596767	0.383479
PTBP2	-0.0258711	0.982227	0.333623	0.596767	0.383479
NUP133	0.0268937	1.01882	0.333774	0.596767	0.383479
SHOC2	0.0217773	1.01521	0.334745	0.598203	0.384402
SORD	0.0477733	1.03367	0.335203	0.598721	0.384735
PLEKHA6	-0.0416853	0.971519	0.335473	0.598902	0.384851
PRMT1	0.0249698	1.01746	0.336814	0.600575	0.385927
PSMB2	0.0330212	1.02315	0.336907	0.600575	0.385927
LSM6	-0.0229839	0.984195	0.336916	0.600575	0.385927
TRIM2	0.0160508	1.01119	0.337225	0.600823	0.386086
CUL1	-0.0221605	0.984757	0.337393	0.600823	0.386086
SCCPDH	0.0288435	1.02019	0.337811	0.601089	0.386257
[truncated: 1,559 more rows]
