# Supplementary material for: Integrative analyses of proteomics and RNA transcriptomics implicate mitochondrial processes, protein folding pathways and GWAS loci in Parkinson disease
Source: BMC Med Genomics. 2016 Jan 21;9:5. doi: 10.1186/s12920-016-0164-y (PMC4722694; doi:10.1186/s12920-016-0164-y)
Supplement: Supplementary file 3 — Results for the mRNA abundance comparison between 29 PD and 44 control samples for the 17,580 protein-coding genes from the RNA-Seq study. (XLSX 2337 kb) [file 12920_2016_164_MOESM3_ESM.xlsx]

## Sheet: RNA-Seq All Results
EnsemblID	Symbol	baseMean (all samples)	log2FoldChange PD vs. C	FoldChange PD vs. C	Standard error PD vs. C	Wald statistic PD vs. C	p-value	FDR adjusted p-value (Benjamini-Hochberg method)
ENSG00000173110.6	HSPA6	1306.72	1.83193	3.56013	0.238948	7.66664	1.76557e-14	3.10388e-10
ENSG00000123689.5	G0S2	130.157	1.5064	2.84101	0.221366	6.80502	1.01039e-11	8.8813e-08
ENSG00000204389.7	HSPA1A	10801.7	1.49257	2.8139	0.226556	6.58808	4.45554e-11	2.61095e-07
ENSG00000106211.8	HSPB1	9679.16	1.29649	2.4563	0.206143	6.28928	3.1895e-10	1.40179e-06
ENSG00000152049.5	KCNE4	280.985	1.3094	2.47838	0.215355	6.08018	1.20045e-09	3.62721e-06
ENSG00000137731.8	FXYD2	8.74681	0.979849	1.97226	0.161285	6.07525	1.23795e-09	3.62721e-06
ENSG00000111181.8	SLC6A12	1056.93	0.745494	1.67655	0.125519	5.93929	2.86268e-09	6.50469e-06
ENSG00000204388.5	HSPA1B	8858.49	1.28556	2.43776	0.21665	5.9338	2.96004e-09	6.50469e-06
ENSG00000149257.9	SERPINH1	1139.77	1.29163	2.44805	0.219355	5.88833	3.90128e-09	7.6205e-06
ENSG00000132002.3	DNAJB1	7273.98	1.21137	2.31557	0.207774	5.8302	5.53614e-09	9.73254e-06
ENSG00000042062.7	FAM65C	202.229	1.01048	2.01458	0.173971	5.80831	6.31066e-09	1.00856e-05
ENSG00000168209.4	DDIT4	1825.44	1.0087	2.01209	0.178519	5.65037	1.60103e-08	2.34551e-05
ENSG00000072682.13	P4HA2	473.156	0.700144	1.62467	0.124403	5.62805	1.82255e-08	2.46465e-05
ENSG00000180198.11	RCC1	212.105	0.739339	1.66941	0.133217	5.54988	2.85873e-08	3.58975e-05
ENSG00000188425.2	NANOS2	7.64353	1.2862	2.43884	0.23728	5.42058	5.94055e-08	6.96232e-05
ENSG00000116096.5	SPR	448.629	0.813681	1.75769	0.153137	5.31344	1.07576e-07	0.000108737
ENSG00000187796.9	CARD9	252.473	0.693539	1.61725	0.130562	5.31194	1.08462e-07	0.000108737
ENSG00000173991.5	TCAP	319.026	0.87949	1.83972	0.165717	5.30718	1.11335e-07	0.000108737
ENSG00000086570.8	FAT2	709.722	-1.23021	0.426255	0.235039	-5.23407	1.65817e-07	0.000153424
ENSG00000145863.6	GABRA6	168.378	-1.22724	0.427135	0.236847	-5.18157	2.20026e-07	0.000189383
ENSG00000008086.6	CDKL5	98.1771	-1.14755	0.451392	0.221689	-5.17639	2.26225e-07	0.000189383
ENSG00000105655.12	ISYNA1	818.852	0.666774	1.58752	0.129504	5.14869	2.62313e-07	0.000209612
ENSG00000180182.5	MED14	938.111	-0.419508	0.74768	0.0819235	-5.12073	3.04361e-07	0.000232638
ENSG00000183615.5	FAM167B	61.3439	0.979499	1.97178	0.191804	5.10677	3.27707e-07	0.000240046
ENSG00000149451.13	ADAM33	748.59	0.840857	1.79111	0.166465	5.05126	4.38904e-07	0.000306534
ENSG00000243927.1	MRPS6	1203.27	0.774384	1.71046	0.153493	5.04507	4.5335e-07	0.000306534
ENSG00000021488.8	SLC7A9	60.0844	0.939488	1.91785	0.186632	5.0339	4.80591e-07	0.000312918
ENSG00000185955.4	C7orf61	139.834	1.06775	2.09616	0.212481	5.02515	5.03041e-07	0.000315838
ENSG00000151929.5	BAG3	2287.22	1.02947	2.04127	0.206427	4.98709	6.12946e-07	0.000371572
ENSG00000089050.10	RBBP9	409.529	-0.33634	0.792048	0.0679981	-4.94631	7.56341e-07	0.000443216
ENSG00000181016.5	LSMEM1	170.303	0.809419	1.75251	0.163882	4.93902	7.85145e-07	0.000445253
ENSG00000185022.7	MAFF	498.794	0.957856	1.94242	0.19462	4.92167	8.58086e-07	0.000471411
ENSG00000100985.7	MMP9	10.4158	1.15892	2.2329	0.236295	4.90454	9.36488e-07	0.000489522
ENSG00000188511.8	C22orf34	45.7597	0.82061	1.76615	0.167389	4.9024	9.46744e-07	0.000489522
ENSG00000164850.10	GPER1	353.63	0.67617	1.59789	0.138855	4.8696	1.11825e-06	0.000561681
ENSG00000015520.10	NPC1L1	28.6907	1.13981	2.20353	0.234759	4.85526	1.20229e-06	0.000574812
ENSG00000070495.10	JMJD6	1203.54	0.664424	1.58494	0.136881	4.85403	1.20979e-06	0.000574812
ENSG00000124593.10	PRICKLE4	593.832	0.547946	1.462	0.114409	4.78934	1.67333e-06	0.000774136
ENSG00000050438.12	SLC4A8	672.996	-0.660308	0.632743	0.138814	-4.75677	1.96716e-06	0.000886736
ENSG00000140044.8	JDP2	911.188	0.562866	1.4772	0.118572	4.74703	2.06424e-06	0.000907233
ENSG00000056736.5	IL17RB	1304.06	0.653887	1.5734	0.138623	4.71702	2.39329e-06	0.00101954
ENSG00000196900.4	TEX43	3.39711	1.07666	2.10914	0.228581	4.71017	2.47516e-06	0.00101954
ENSG00000168404.8	MLKL	229.947	0.902694	1.86955	0.19171	4.70864	2.49377e-06	0.00101954
ENSG00000166359.6	WDR88	32.9011	-0.672597	0.627376	0.143523	-4.68633	2.78152e-06	0.00111135
ENSG00000132130.7	LHX1	44.0829	-1.06587	0.477683	0.228346	-4.66779	3.04453e-06	0.0011894
ENSG00000163221.7	S100A12	18.3529	1.0951	2.13627	0.235501	4.65008	3.31813e-06	0.001242
ENSG00000254806.1	SYS1-DBNDD2	58.0526	-0.635338	0.64379	0.136634	-4.64993	3.32049e-06	0.001242
ENSG00000135736.5	CCDC102A	77.8569	0.75046	1.68233	0.162785	4.61012	4.0244e-06	0.00139685
ENSG00000151466.7	SCLT1	264.185	-0.465776	0.724081	0.101101	-4.60705	4.08416e-06	0.00139685
ENSG00000142627.9	EPHA2	159.094	0.807054	1.74964	0.175195	4.60662	4.09273e-06	0.00139685
ENSG00000138411.5	HECW2	382.738	-0.624684	0.648562	0.13565	-4.60511	4.12241e-06	0.00139685
ENSG00000168003.12	SLC3A2	3803.56	0.460132	1.37567	0.0999277	4.60464	4.13176e-06	0.00139685
ENSG00000171206.8	TRIM8	3755.05	0.371138	1.29337	0.0809356	4.58559	4.52703e-06	0.00150161
ENSG00000169228.9	RAB24	754.068	0.414558	1.33289	0.0907091	4.57019	4.87272e-06	0.00158001
ENSG00000268404.1	AL138781.1	20.6576	0.840423	1.79057	0.184013	4.56719	4.94314e-06	0.00158001
ENSG00000008130.11	NADK	1557.05	0.256935	1.19494	0.0564408	4.55229	5.30647e-06	0.00166585
ENSG00000187266.9	EPOR	375.084	0.513669	1.42768	0.113178	4.5386	5.66289e-06	0.00172495
ENSG00000101187.11	SLCO4A1	1368.14	0.926723	1.90095	0.204268	4.53679	5.7117e-06	0.00172495
ENSG00000178602.3	OTOS	66.5812	0.899499	1.86542	0.198392	4.53395	5.7891e-06	0.00172495
ENSG00000173530.5	TNFRSF10D	159.466	0.950805	1.93295	0.209954	4.52863	5.93675e-06	0.00173947
ENSG00000183963.13	SMTN	1152.42	0.827464	1.77456	0.183184	4.51712	6.26855e-06	0.0017875
ENSG00000196597.7	ZNF782	119.357	-0.503614	0.705338	0.111663	-4.51013	6.47893e-06	0.0017875
ENSG00000174948.5	GPR149	8.09678	-1.07643	0.474199	0.238691	-4.50975	6.49055e-06	0.0017875
ENSG00000131373.10	HACL1	366.011	-0.422553	0.746103	0.0937091	-4.5092	6.50738e-06	0.0017875
ENSG00000198003.7	CCDC151	223.027	0.636428	1.55448	0.141338	4.50289	6.70347e-06	0.00181303
ENSG00000177464.4	GPR4	286.633	0.935271	1.91225	0.207966	4.49722	6.88463e-06	0.00183381
ENSG00000143127.8	ITGA10	334.582	0.77358	1.70951	0.172182	4.4928	7.02911e-06	0.00184436
ENSG00000175054.10	ATR	674.983	-0.355745	0.781466	0.0794121	-4.47973	7.47382e-06	0.0019322
ENSG00000261857.2	MIA	5.07912	1.06455	2.09151	0.238109	4.47083	7.79158e-06	0.00198516
ENSG00000083444.12	PLOD1	1642.76	0.524075	1.43801	0.117722	4.4518	8.5152e-06	0.00213853
ENSG00000198417.5	MT1F	996.42	0.820785	1.76637	0.185116	4.43389	9.25493e-06	0.00229157
ENSG00000095002.8	MSH2	927.559	-0.311086	0.806035	0.0703073	-4.42466	9.6595e-06	0.00235853
ENSG00000144306.9	SCRN3	752.826	-0.381041	0.767883	0.0862381	-4.41847	9.94005e-06	0.00236474
ENSG00000077150.13	NFKB2	362.172	0.708689	1.63432	0.160403	4.41817	9.95398e-06	0.00236474
ENSG00000198580.6	AC073343.1	57.8928	-0.688656	0.620432	0.156467	-4.40127	1.07617e-05	0.00249166
ENSG00000130856.11	ZNF236	599.54	-0.311597	0.80575	0.0708082	-4.40057	1.07967e-05	0.00249166
ENSG00000125733.13	TRIP10	471.55	0.689277	1.61248	0.156801	4.39586	1.10334e-05	0.00249166
ENSG00000110887.3	DAO	38.0207	-1.04967	0.48308	0.238808	-4.39543	1.10551e-05	0.00249166
ENSG00000083097.10	DOPEY1	1643.01	-0.420328	0.747255	0.0960068	-4.3781	1.19717e-05	0.00260024
ENSG00000214530.2	STARD10	1165.92	0.499307	1.41353	0.114087	4.37654	1.20576e-05	0.00260024
ENSG00000198743.5	SLC5A3	1174.19	0.688967	1.61213	0.157436	4.37618	1.2078e-05	0.00260024
ENSG00000187922.9	LCN10	18.1433	0.968421	1.9567	0.22134	4.37526	1.21286e-05	0.00260024
ENSG00000124440.11	HIF3A	2045.81	0.823152	1.76927	0.18835	4.37032	1.24062e-05	0.00261305
ENSG00000147174.7	ACRC	232.865	0.64825	1.56727	0.14843	4.36737	1.25752e-05	0.00261305
ENSG00000168005.4	C11orf84	707.482	0.498739	1.41298	0.114287	4.36393	1.27744e-05	0.00261305
ENSG00000034533.7	ASTE1	234.189	-0.338242	0.791005	0.077511	-4.36379	1.27828e-05	0.00261305
ENSG00000178694.4	NSUN3	181.365	-0.415032	0.750003	0.0951857	-4.36023	1.29923e-05	0.00261985
ENSG00000177234.5	C10orf85	118.238	0.789219	1.72814	0.181133	4.35712	1.31785e-05	0.00261985
ENSG00000088836.7	SLC4A11	153.905	0.64577	1.56457	0.148294	4.35466	1.33272e-05	0.00261985
ENSG00000131097.2	HIGD1B	255.223	0.707769	1.63328	0.162583	4.35327	1.34122e-05	0.00261985
ENSG00000129437.5	KLK14	66.6996	0.733521	1.66269	0.168704	4.34799	1.37394e-05	0.00264622
ENSG00000172748.7	ZNF596	207.54	-0.554554	0.680868	0.127594	-4.34625	1.38482e-05	0.00264622
ENSG00000163257.6	DCAF16	885.676	-0.505566	0.704384	0.11667	-4.33331	1.46882e-05	0.0027734
ENSG00000173039.14	RELA	1561.58	0.540545	1.45452	0.124824	4.33047	1.4879e-05	0.0027734
ENSG00000181195.6	PENK	288.556	-1.03427	0.488262	0.238924	-4.32888	1.49871e-05	0.0027734
ENSG00000156968.7	MPV17L	100.801	-0.554718	0.68079	0.128297	-4.32371	1.5343e-05	0.00280062
ENSG00000175832.8	ETV4	64.535	0.93102	1.90662	0.215416	4.32197	1.54644e-05	0.00280062
ENSG00000141449.9	GREB1L	36.0362	-0.856031	0.55247	0.198161	-4.31987	1.56121e-05	0.00280062
ENSG00000176046.7	NUPR1	938.563	0.824887	1.7714	0.191103	4.31646	1.5855e-05	0.00281546
ENSG00000115648.9	MLPH	47.8839	0.982345	1.97567	0.22796	4.3093	1.63775e-05	0.00285037
ENSG00000196440.7	ARMCX4	1060.95	-0.353823	0.782508	0.0821094	-4.30916	1.63874e-05	0.00285037
ENSG00000213654.5	GPSM3	202.35	0.636661	1.55473	0.147815	4.30714	1.6538e-05	0.00285037
ENSG00000197826.7	C4orf22	7.37711	-1.03071	0.489469	0.239945	-4.2956	1.74218e-05	0.00295886
ENSG00000187800.9	PEAR1	245.27	0.70346	1.62841	0.163831	4.29382	1.75628e-05	0.00295886
ENSG00000157833.8	GAREML	1403.05	0.689315	1.61252	0.160588	4.29244	1.76724e-05	0.00295886
ENSG00000197723.3	HSPB9	7.07495	0.908814	1.8775	0.212102	4.28481	1.82898e-05	0.00301461
ENSG00000029364.7	SLC39A9	1455.9	-0.173967	0.886402	0.0406077	-4.2841	1.83483e-05	0.00301461
ENSG00000115657.8	ABCB6	647.287	0.434037	1.35101	0.101679	4.26869	1.96622e-05	0.00320056
ENSG00000196646.7	ZNF136	213.476	-0.483048	0.715464	0.113624	-4.25127	2.12564e-05	0.00341571
ENSG00000196724.8	ZNF418	276.702	-0.435161	0.739611	0.10239	-4.25005	2.13724e-05	0.00341571
ENSG00000126775.8	ATG14	968.381	-0.329198	0.795979	0.077739	-4.23466	2.28899e-05	0.00362527
ENSG00000135824.8	RGS8	28.9014	-0.991146	0.503078	0.234395	-4.22854	2.35216e-05	0.00367028
ENSG00000121966.6	CXCR4	264.846	0.834326	1.78302	0.19734	4.22787	2.35917e-05	0.00367028
ENSG00000161992.5	PRR35	67.4414	-0.946834	0.51877	0.224347	-4.2204	2.43869e-05	0.00372816
ENSG00000075275.12	CELSR1	84.4279	0.83564	1.78465	0.198	4.22039	2.43878e-05	0.00372816
ENSG00000173588.9	CEP83	277.684	-0.41929	0.747793	0.0994185	-4.21742	2.47109e-05	0.00374497
ENSG00000151893.10	CACUL1	1208.11	-0.250899	0.840373	0.0596568	-4.2057	2.6027e-05	0.00391072
ENSG00000142694.6	EVA1B	166.33	0.501019	1.41521	0.1192	4.20318	2.63186e-05	0.00392102
ENSG00000151320.6	AKAP6	4302.54	-0.368853	0.774398	0.087797	-4.2012	2.65501e-05	0.00392228
ENSG00000179813.2	FAM216B	19.7798	-0.924764	0.526767	0.22024	-4.19889	2.68221e-05	0.00392944
ENSG00000088826.13	SMOX	1819.82	0.535306	1.44925	0.127689	4.19226	2.76195e-05	0.00393881
ENSG00000123572.12	NRK	14.1066	-0.991431	0.502979	0.236548	-4.19124	2.7743e-05	0.00393881
ENSG00000099875.10	MKNK2	2684.6	0.67183	1.59309	0.160359	4.18952	2.79542e-05	0.00393881
ENSG00000167380.12	ZNF226	597.22	-0.455223	0.729397	0.108658	-4.18949	2.79581e-05	0.00393881
ENSG00000178385.9	PLEKHM3	114.869	-0.900585	0.535669	0.214983	-4.1891	2.80063e-05	0.00393881
ENSG00000104331.4	IMPAD1	2831.2	-0.27552	0.826153	0.0659008	-4.18083	2.90453e-05	0.00405251
ENSG00000135976.12	ANKRD36	343.601	-0.55095	0.682571	0.132054	-4.17217	3.01716e-05	0.00416365
ENSG00000162383.7	SLC1A7	138.257	0.976435	1.9676	0.234148	4.17017	3.04378e-05	0.00416365
ENSG00000188763.3	FZD9	159.923	0.615448	1.53203	0.147614	4.16931	3.05524e-05	0.00416365
ENSG00000198890.6	PRMT6	340.459	-0.377814	0.769603	0.090679	-4.1665	3.09315e-05	0.00417669
ENSG00000109943.4	CRTAM	65.8641	-0.978637	0.507459	0.235045	-4.16362	3.13238e-05	0.00417669
ENSG00000070031.3	SCT	8.98295	0.974797	1.96536	0.234177	4.16266	3.14566e-05	0.00417669
ENSG00000146278.10	PNRC1	1773.26	0.404462	1.3236	0.0971884	4.16163	3.15984e-05	0.00417669
ENSG00000130254.7	SAFB2	3923.84	0.402611	1.3219	0.0969499	4.15277	3.28473e-05	0.00430936
ENSG00000225828.1	FAM229A	232.927	0.56791	1.48237	0.136935	4.14728	3.36445e-05	0.00438126
ENSG00000180448.6	HMHA1	608.269	0.449841	1.36589	0.108672	4.13945	3.48144e-05	0.00450027
ENSG00000116984.8	MTR	1292.53	-0.415132	0.749951	0.100388	-4.13527	3.54541e-05	0.00454951
ENSG00000189409.8	MMP23B	12.1824	0.857804	1.81228	0.207615	4.1317	3.60084e-05	0.00457976
ENSG00000173040.8	EVC2	47.1646	0.743713	1.67448	0.180089	4.12969	3.63245e-05	0.00457976
ENSG00000204936.4	CD177	93.8886	0.983853	1.97774	0.238417	4.1266	3.68158e-05	0.00457976
ENSG00000142632.11	ARHGEF19	58.1681	0.642547	1.56108	0.155742	4.12572	3.69583e-05	0.00457976
ENSG00000172530.15	BANP	453.403	0.392009	1.31222	0.0950209	4.1255	3.69923e-05	0.00457976
ENSG00000167676.3	PLIN4	613.674	0.73131	1.66015	0.177963	4.10932	3.96821e-05	0.0048784
ENSG00000187554.7	TLR5	83.047	0.683698	1.60625	0.166488	4.10659	4.01538e-05	0.0049021
ENSG00000167711.9	SERPINF2	107.46	0.713348	1.6396	0.173805	4.10431	4.05526e-05	0.00491666
ENSG00000184923.8	NUTM2A	31.6716	-0.749381	0.594859	0.183612	-4.08134	4.47775e-05	0.0053917
ENSG00000198185.7	ZNF334	397.184	-0.478966	0.717491	0.117622	-4.07208	4.65961e-05	0.00555384
ENSG00000104892.12	KLC3	10.7587	0.792114	1.73161	0.194618	4.0701	4.69939e-05	0.00555384
ENSG00000100014.15	SPECC1L	1093.2	0.293324	1.22546	0.0720854	4.06912	4.71912e-05	0.00555384
ENSG00000135457.5	TFCP2	1031.1	-0.216545	0.860624	0.053241	-4.06727	4.7568e-05	0.00555384
ENSG00000087510.5	TFAP2C	43.9118	0.77071	1.70611	0.189565	4.06569	4.78913e-05	0.00555384
ENSG00000131446.11	MGAT1	2178.62	0.301114	1.2321	0.0740737	4.06506	4.80195e-05	0.00555384
ENSG00000133315.6	MACROD1	501.819	0.447485	1.36366	0.110179	4.06144	4.87704e-05	0.00560382
ENSG00000249141.1	RP11-514O12.4	1.81107	0.942973	1.92249	0.232593	4.05417	5.03121e-05	0.00574342
ENSG00000129667.8	RHBDF2	483.511	0.719448	1.64655	0.177684	4.04904	5.14288e-05	0.00583302
ENSG00000145832.8	SLC25A48	474.36	0.708486	1.63409	0.1751	4.04619	5.20588e-05	0.0058359
ENSG00000162367.7	TAL1	226.904	0.584967	1.5	0.144582	4.04592	5.21181e-05	0.0058359
ENSG00000157680.10	DGKI	172.41	-0.552219	0.68197	0.136639	-4.04144	5.31246e-05	0.0058465
ENSG00000163884.3	KLF15	1147.63	0.628762	1.54624	0.155592	4.04109	5.32034e-05	0.0058465
ENSG00000132763.10	MMACHC	181.78	-0.452858	0.730594	0.112064	-4.04106	5.32104e-05	0.0058465
ENSG00000001617.7	SEMA3F	317.083	0.714857	1.64132	0.177076	4.03701	5.41377e-05	0.00591143
ENSG00000130766.4	SESN2	553.955	0.476673	1.39153	0.118395	4.02611	5.67082e-05	0.00611897
ENSG00000113593.7	PPWD1	922.555	-0.325086	0.798251	0.080756	-4.02553	5.68477e-05	0.00611897
ENSG00000125772.8	GPCPD1	1527.65	-0.504923	0.704698	0.125469	-4.0243	5.71456e-05	0.00611897
ENSG00000077942.13	FBLN1	634.834	0.573976	1.48862	0.142669	4.02313	5.74306e-05	0.00611897
ENSG00000165030.3	NFIL3	462.516	0.577268	1.49202	0.143672	4.01796	5.87044e-05	0.0061387
ENSG00000151632.12	AKR1C2	203.412	0.717792	1.64466	0.178659	4.01768	5.87748e-05	0.0061387
ENSG00000181690.3	PLAG1	136.269	-0.528449	0.6933	0.131566	-4.01662	5.90391e-05	0.0061387
ENSG00000186496.6	ZNF396	71.4125	-0.487886	0.713069	0.121494	-4.01573	5.92622e-05	0.0061387
ENSG00000165806.15	CASP7	350.089	0.605445	1.52145	0.150793	4.01507	5.94274e-05	0.0061387
ENSG00000143552.5	NUP210L	25.0806	0.746455	1.67767	0.185965	4.01395	5.9711e-05	0.0061387
ENSG00000130158.9	DOCK6	689.72	0.555652	1.46983	0.138585	4.00947	6.08554e-05	0.00621998
ENSG00000168439.12	STIP1	4254.39	0.535852	1.4498	0.133766	4.00588	6.17861e-05	0.00625001
ENSG00000220201.3	ZGLP1	297.688	0.645829	1.56464	0.161231	4.0056	6.18602e-05	0.00625001
ENSG00000100429.13	HDAC10	552.013	0.517706	1.43168	0.129315	4.00345	6.24243e-05	0.00627096
ENSG00000082212.7	ME2	916.361	-0.286089	0.820122	0.0715834	-3.99659	6.42623e-05	0.00641893
ENSG00000159873.5	CCDC117	805.661	0.421347	1.33918	0.105486	3.99434	6.48751e-05	0.00644353
ENSG00000170439.5	METTL7B	108.121	0.655678	1.57536	0.164274	3.99136	6.56946e-05	0.00648298
ENSG00000138964.10	PARVG	271.839	0.676731	1.59851	0.169597	3.99023	6.60098e-05	0.00648298
ENSG00000213999.10	MEF2B	31.6594	0.788822	1.72766	0.198033	3.98328	6.79715e-05	0.00660873
ENSG00000169957.8	ZNF768	1197.26	0.385623	1.30642	0.0968272	3.98259	6.81676e-05	0.00660873
ENSG00000176236.4	C10orf111	36.8932	0.610895	1.52721	0.153425	3.98172	6.84181e-05	0.00660873
ENSG00000013293.4	SLC7A14	245.219	-0.780722	0.582076	0.1965	-3.97314	7.09316e-05	0.0067736
ENSG00000177374.7	HIC1	137.009	0.71072	1.63662	0.178913	3.97244	7.11399e-05	0.0067736
ENSG00000187531.8	SIRT7	789.341	0.44315	1.35957	0.111569	3.97197	7.12807e-05	0.0067736
ENSG00000136805.4	FRRS1L	153.08	-0.853746	0.553346	0.215415	-3.96327	7.39307e-05	0.0069659
ENSG00000169733.7	RFNG	1544.99	0.387828	1.30842	0.0979013	3.96142	7.45064e-05	0.0069659
ENSG00000198042.6	MAK16	378.899	-0.300825	0.811788	0.0759484	-3.96091	7.46638e-05	0.0069659
ENSG00000168884.10	TNIP2	407.243	0.482863	1.39751	0.122045	3.95643	7.60769e-05	0.0069659
ENSG00000132677.8	RHBG	28.9103	-0.845219	0.556626	0.213638	-3.95631	7.61151e-05	0.0069659
ENSG00000176845.8	METRNL	317.852	0.53859	1.45255	0.136157	3.95566	7.63242e-05	0.0069659
ENSG00000125148.6	MT2A	4273.22	0.693929	1.61768	0.175444	3.95528	7.64459e-05	0.0069659
ENSG00000104415.9	WISP1	13.4344	0.877988	1.83781	0.221984	3.95519	7.64743e-05	0.0069659
ENSG00000196177.8	ACADSB	1252.83	-0.386435	0.765018	0.0978248	-3.95028	7.80596e-05	0.00705651
ENSG00000187961.9	KLHL17	504.075	0.493913	1.40826	0.125117	3.94761	7.89348e-05	0.00705651
ENSG00000197044.6	ZNF441	404.5	-0.587184	0.665641	0.148801	-3.94611	7.94317e-05	0.00705651
ENSG00000100906.6	NFKBIA	1814.68	0.527431	1.44136	0.133671	3.94575	7.95514e-05	0.00705651
ENSG00000125878.4	TCF15	22.6904	0.720105	1.6473	0.182552	3.94464	7.99185e-05	0.00705651
ENSG00000163882.5	POLR2H	946.01	0.292459	1.22473	0.0741607	3.94359	8.02715e-05	0.00705651
ENSG00000204160.6	ZDHHC18	971.53	0.323415	1.25129	0.0820167	3.94328	8.0374e-05	0.00705651
ENSG00000182272.7	B4GALNT4	5328.54	0.426987	1.34442	0.108318	3.94196	8.08175e-05	0.00705651
ENSG00000184371.9	CSF1	1066.95	0.659612	1.57966	0.167372	3.94099	8.11476e-05	0.00705651
ENSG00000101306.6	MYLK2	37.9866	-0.691463	0.619226	0.175498	-3.94	8.14831e-05	0.00705651
ENSG00000163141.13	BNIPL	39.5409	0.682433	1.60484	0.173337	3.93702	8.24985e-05	0.00710943
ENSG00000101194.13	SLC17A9	123.277	0.589317	1.50453	0.149788	3.93433	8.34279e-05	0.00715445
ENSG00000065923.5	SLC9A7	122.931	-0.769883	0.586465	0.196016	-3.92765	8.57794e-05	0.00728633
ENSG00000112339.10	HBS1L	1921.33	-0.446319	0.733913	0.113636	-3.92761	8.57946e-05	0.00728633
ENSG00000135249.3	RINT1	455.416	-0.314228	0.804281	0.0800558	-3.92512	8.66869e-05	0.00732671
ENSG00000204682.5	CASC10	390.193	0.493427	1.40778	0.125885	3.91966	8.86725e-05	0.00743525
ENSG00000161298.12	ZNF382	348.39	-0.535403	0.689966	0.136646	-3.91819	8.92167e-05	0.00743525
ENSG00000137871.14	ZNF280D	1366.04	-0.434738	0.739828	0.110956	-3.91813	8.92399e-05	0.00743525
ENSG00000174529.6	TMEM81	258.493	0.421327	1.33916	0.107608	3.91537	9.0264e-05	0.00746804
ENSG00000147246.5	HTR2C	178.155	-0.9189	0.528912	0.234725	-3.91479	9.04831e-05	0.00746804
ENSG00000167748.6	KLK1	4.71819	0.906875	1.87498	0.232114	3.90703	9.34388e-05	0.00761621
ENSG00000153832.7	FBXO36	188.744	-0.42651	0.744059	0.10917	-3.90683	9.35155e-05	0.00761621
ENSG00000186352.4	ANKRD37	330.416	0.599822	1.51553	0.153582	3.90554	9.4017e-05	0.00761621
ENSG00000140839.7	CLEC18B	80.4346	0.643739	1.56237	0.164874	3.90443	9.44474e-05	0.00761621
ENSG00000172167.3	MTBP	159.572	-0.498256	0.707962	0.127648	-3.90336	9.48679e-05	0.00761621
ENSG00000204130.8	RUFY2	1836.1	-0.336163	0.792145	0.0861222	-3.90333	9.48777e-05	0.00761621
ENSG00000223802.3	CERS1	1925.37	0.451955	1.36789	0.115847	3.90132	9.56714e-05	0.00764501
ENSG00000113504.15	SLC12A7	812.208	0.519065	1.43303	0.133096	3.89994	9.62161e-05	0.00765375
ENSG00000214226.4	C17orf67	89.0735	0.524485	1.43842	0.13463	3.89575	9.78956e-05	0.00774337
ENSG00000165092.8	ALDH1A1	1498.2	-0.537699	0.688869	0.138051	-3.89494	9.82236e-05	0.00774337
ENSG00000115590.9	IL1R2	8.94479	0.92284	1.89584	0.237003	3.89379	9.86914e-05	0.00774551
ENSG00000166825.9	ANPEP	80.582	0.723972	1.65172	0.186051	3.89126	9.97244e-05	0.0077918
ENSG00000188959.9	C9orf152	3.50425	0.927158	1.90153	0.238542	3.88676	0.000101589	0.00786203
ENSG00000168397.12	ATG4B	3218.7	0.345697	1.27077	0.0889484	3.88649	0.000101703	0.00786203
ENSG00000204516.5	MICB	44.8016	0.664276	1.58477	0.170947	3.88587	0.000101965	0.00786203
ENSG00000198324.9	FAM109A	271.781	0.352553	1.27682	0.0909242	3.87744	0.000105561	0.00810379
ENSG00000197008.5	ZNF138	264.395	-0.484546	0.714722	0.125182	-3.87072	0.000108513	0.00829415
ENSG00000152359.10	POC5	191.93	-0.466143	0.723897	0.120504	-3.86827	0.000109609	0.00834168
ENSG00000198930.8	CSAG1	16.7141	0.709092	1.63478	0.183369	3.86702	0.000110174	0.00834856
ENSG00000259030.1	FPGT-TNNI3K	31.0202	-0.596362	0.66142	0.154689	-3.85524	0.000115615	0.00872319
ENSG00000166750.5	SLFN5	260.896	-0.528767	0.693147	0.137254	-3.85248	0.000116927	0.00878451
ENSG00000166272.12	WBP1L	1277.5	0.254706	1.19309	0.0663216	3.84047	0.000122801	0.00918656
ENSG00000178623.7	GPR35	127.164	0.515515	1.4295	0.134304	3.83841	0.000123832	0.00922441
ENSG00000178700.3	DHFRL1	312.872	-0.483357	0.715311	0.126071	-3.83402	0.000126066	0.00931208
ENSG00000165458.9	INPPL1	2397.1	0.444367	1.36072	0.115901	3.83402	0.000126068	0.00931208
ENSG00000103657.9	HERC1	4683.03	-0.268003	0.830468	0.0699421	-3.83178	0.00012722	0.00932466
ENSG00000221947.3	XKR9	43.4964	-0.709858	0.611381	0.185263	-3.83163	0.000127299	0.00932466
ENSG00000221843.2	C2orf16	37.3454	-0.570279	0.673487	0.149011	-3.82708	0.000129671	0.00942894
ENSG00000135218.13	CD36	35.7036	-0.861566	0.550355	0.225215	-3.82553	0.000130491	0.00942894
ENSG00000172404.4	DNAJB7	11.1419	-0.751957	0.593798	0.196587	-3.82505	0.000130743	0.00942894
ENSG00000160570.9	DEDD2	1084	0.46114	1.37663	0.120565	3.82482	0.000130868	0.00942894
ENSG00000130368.4	MAS1	7.7504	-0.906459	0.533493	0.237385	-3.81851	0.000134258	0.00963367
ENSG00000167994.7	RAB3IL1	363.403	0.514261	1.42826	0.134823	3.81435	0.000136542	0.00975222
ENSG00000172037.9	LAMB2	1882.86	0.547506	1.46156	0.143571	3.81349	0.000137019	0.00975222
ENSG00000109919.5	MTCH2	1660.57	-0.285538	0.820436	0.075012	-3.80656	0.000140912	0.00998883
ENSG00000185507.15	IRF7	302.322	0.631448	1.54912	0.166111	3.80137	0.000143898	0.0101396
ENSG00000155636.9	RBM45	208.157	-0.281849	0.822536	0.0741539	-3.80087	0.000144192	0.0101396
ENSG00000205364.3	MT1M	1176.65	0.708983	1.63465	0.186649	3.79849	0.000145582	0.0101692
ENSG00000128294.11	TPST2	709.169	0.430325	1.34754	0.113298	3.79817	0.00014577	0.0101692
ENSG00000171566.7	PLRG1	1376.28	-0.282172	0.822352	0.0744052	-3.79236	0.00014922	0.010325
ENSG00000122477.8	LRRC39	135.037	-0.365167	0.776379	0.0963138	-3.79143	0.000149785	0.010325
ENSG00000149968.7	MMP3	2.70082	-0.902898	0.534812	0.238153	-3.79126	0.000149886	0.010325
ENSG00000106591.3	MRPL32	920.003	-0.299693	0.812425	0.0790645	-3.79049	0.000150353	0.010325
ENSG00000151150.15	ANK3	5235.33	-0.466635	0.72365	0.123346	-3.78315	0.000154855	0.010582
ENSG00000110172.7	CHORDC1	1890.02	0.5748	1.48947	0.151992	3.78177	0.000155715	0.010582
ENSG00000197261.7	C6orf141	37.5154	-0.888325	0.540241	0.234947	-3.78096	0.000156226	0.010582
ENSG00000198113.2	TOR4A	80.4639	0.560688	1.47497	0.14831	3.78052	0.000156503	0.010582
ENSG00000167968.8	DNASE1L2	207.253	0.588442	1.50362	0.156018	3.77164	0.000162179	0.0109238
ENSG00000116661.9	FBXO2	6080.23	0.425446	1.34299	0.113048	3.7634	0.000167617	0.011247
ENSG00000163501.5	IHH	5.5417	0.833473	1.78197	0.221602	3.76113	0.000169147	0.0113064
ENSG00000188269.4	OR7A5	34.6563	0.88364	1.84502	0.235219	3.75668	0.000172185	0.0114659
ENSG00000229453.1	SPINK8	8.48906	0.850033	1.80254	0.226372	3.75502	0.000173327	0.0114984
ENSG00000247121.2	CTD-2260A17.2	106.024	-0.358174	0.780151	0.0955305	-3.74932	0.000177317	0.0117189
ENSG00000163145.8	C1QTNF7	31.8823	-0.799339	0.574612	0.21342	-3.74537	0.000180126	0.01186
ENSG00000141527.11	CARD14	74.7121	0.602342	1.51818	0.160905	3.74347	0.000181498	0.0119057
ENSG00000127081.9	ZNF484	176.113	-0.310984	0.806092	0.083154	-3.73985	0.000184129	0.0120334
ENSG00000169570.5	DTWD2	189.7	-0.437165	0.738585	0.116986	-3.73691	0.000186297	0.0120741
ENSG00000186687.11	LYRM7	1422.38	-0.261027	0.834494	0.0698634	-3.73625	0.000186786	0.0120741
ENSG00000136444.5	RSAD1	1928.15	0.283501	1.21714	0.0758792	3.73621	0.000186812	0.0120741
ENSG00000004478.5	FKBP4	5402.67	0.569699	1.48421	0.152523	3.73517	0.000187591	0.01208
ENSG00000105865.6	DUS4L	208.219	-0.37507	0.771068	0.100472	-3.73306	0.000189166	0.0121007
ENSG00000110060.4	PUS3	193.97	0.30334	1.234	0.0812613	3.7329	0.000189288	0.0121007
ENSG00000122012.9	SV2C	68.3489	-0.857227	0.552012	0.229718	-3.73164	0.000190235	0.0121171
ENSG00000096433.5	ITPR3	893.856	0.437011	1.3538	0.117254	3.72706	0.000193725	0.0122949
ENSG00000136859.5	ANGPTL2	390.863	-0.706149	0.612954	0.189659	-3.72326	0.000196668	0.0124368
ENSG00000123975.4	CKS2	107.571	0.605511	1.52152	0.163272	3.70861	0.000208396	0.0131312
ENSG00000163012.3	ZSWIM2	6.30902	-0.770127	0.586366	0.207884	-3.7046	0.000211727	0.0132479
ENSG00000165886.4	UBTD1	407.916	0.328403	1.25562	0.088656	3.70424	0.000212028	0.0132479
ENSG00000129910.3	CDH15	62.0777	-0.767561	0.58741	0.2073	-3.70266	0.000213347	0.0132479
ENSG00000188379.5	IFNA2	6.47361	0.884839	1.84656	0.238974	3.70265	0.000213358	0.0132479
ENSG00000132406.7	TMEM128	629.839	-0.384915	0.765824	0.103979	-3.70187	0.000214016	0.0132479
ENSG00000011304.11	PTBP1	1597.87	0.339508	1.26532	0.0917402	3.70075	0.000214963	0.0132598
ENSG00000132356.7	PRKAA1	1042.31	-0.376138	0.770497	0.101676	-3.69938	0.000216125	0.0132849
ENSG00000174448.4	STARD6	6.75013	-0.804673	0.572492	0.217591	-3.6981	0.000217216	0.0133054
ENSG00000147168.8	IL2RG	27.5308	0.604749	1.52071	0.163579	3.697	0.000218165	0.0133171
ENSG00000142552.3	RCN3	270.942	0.446692	1.36291	0.120895	3.69489	0.000219982	0.0133816
ENSG00000163608.10	C3orf17	1113.32	-0.194433	0.873916	0.0526518	-3.69281	0.000221792	0.0134077
ENSG00000105227.10	PRX	352.864	0.580411	1.49527	0.15718	3.69264	0.000221936	0.0134077
ENSG00000181215.8	C4orf50	85.1581	-0.794163	0.576678	0.215244	-3.68959	0.000224615	0.0134665
ENSG00000100591.3	AHSA1	3845.59	0.419379	1.33735	0.113675	3.68929	0.000224878	0.0134665
ENSG00000172831.7	CES2	1386.2	-0.314675	0.804032	0.0853034	-3.6889	0.000225228	0.0134665
ENSG00000242950.2	ERVW-1	13.1783	-0.748741	0.595123	0.203018	-3.68806	0.000225973	0.0134665
ENSG00000213079.5	SCAF8	748.007	-0.252498	0.839442	0.0684996	-3.68612	0.000227699	0.0134876
ENSG00000102362.11	SYTL4	478.11	0.749695	1.68144	0.203393	3.68594	0.000227862	0.0134876
ENSG00000158186.8	MRAS	6452.93	0.454156	1.36998	0.123284	3.6838	0.000229779	0.0135271
ENSG00000014919.8	COX15	954.16	-0.232317	0.851267	0.0630845	-3.68263	0.000230841	0.0135271
ENSG00000058056.4	USP13	470.156	-0.328363	0.79644	0.0891933	-3.68148	0.000231885	0.0135271
ENSG00000158887.11	MPZ	93.8483	0.406799	1.32574	0.110538	3.68017	0.000233074	0.0135271
ENSG00000134802.12	SLC43A3	143.335	0.530242	1.44417	0.144083	3.68013	0.000233119	0.0135271
ENSG00000204390.8	HSPA1L	213.03	0.524993	1.43893	0.142697	3.67907	0.000234085	0.0135271
ENSG00000258472.3	RP11-192H23.4	613.022	0.454584	1.37039	0.123575	3.6786	0.000234517	0.0135271
ENSG00000105366.10	SIGLEC8	168.569	0.713785	1.6401	0.194089	3.67762	0.000235421	0.0135271
ENSG00000153404.9	PLEKHG4B	42.6686	0.819286	1.76453	0.222778	3.67758	0.000235455	0.0135271
ENSG00000174501.10	ANKRD36C	302.313	-0.507986	0.703203	0.138229	-3.67495	0.000237892	0.0136093
ENSG00000117602.6	RCAN3	88.565	-0.834956	0.5606	0.227281	-3.67367	0.00023909	0.0136093
ENSG00000196843.11	ARID5A	659.307	0.524247	1.43818	0.142722	3.67321	0.000239523	0.0136093
ENSG00000104960.11	PTOV1	6365.01	0.398793	1.3184	0.108583	3.67272	0.000239983	0.0136093
ENSG00000068784.8	SRBD1	137.186	-0.372078	0.772669	0.101336	-3.67171	0.000240933	0.0136193
ENSG00000213658.5	LAT	13.0004	0.691057	1.61447	0.188318	3.66963	0.000242903	0.0136867
ENSG00000126790.7	L3HYPDH	263.543	-0.367385	0.775186	0.100143	-3.6686	0.000243884	0.013698
ENSG00000172269.12	DPAGT1	727.695	0.228471	1.17159	0.0623079	3.66681	0.000245599	0.0137207
ENSG00000178252.12	WDR6	3473.85	0.33879	1.2647	0.0924004	3.66655	0.000245849	0.0137207
ENSG00000076944.10	STXBP2	161.344	0.555926	1.47011	0.151786	3.66256	0.000249704	0.0138918
ENSG00000100473.11	COCH	168.766	-0.855701	0.552597	0.233706	-3.66144	0.000250799	0.0138948
ENSG00000189127.3	ANKRD34B	44.4723	-0.829304	0.562801	0.226592	-3.65991	0.000252308	0.0138948
ENSG00000091879.9	ANGPT2	333.508	0.734607	1.66394	0.200753	3.65925	0.00025295	0.0138948
ENSG00000010379.11	SLC6A13	266.224	0.53045	1.44438	0.144985	3.65865	0.000253543	0.0138948
ENSG00000160883.6	HK3	62.4478	0.646937	1.56584	0.176832	3.65849	0.00025371	0.0138948
ENSG00000167173.14	C15orf39	208.947	0.419309	1.33729	0.114657	3.65708	0.00025511	0.013928
ENSG00000114455.9	HHLA2	7.07036	-0.719276	0.607402	0.196753	-3.65573	0.000256446	0.0139281
ENSG00000120875.4	DUSP4	204.069	-0.756657	0.591866	0.206992	-3.65549	0.000256696	0.0139281
ENSG00000132199.13	ENOSF1	725.097	-0.693534	0.618338	0.189811	-3.6538	0.000258386	0.013939
ENSG00000268863.1	AC135048.1	16.2567	0.72834	1.65673	0.199367	3.65327	0.000258927	0.013939
ENSG00000214402.6	LCNL1	1775.39	0.578138	1.49292	0.158314	3.65186	0.000260353	0.013939
ENSG00000010610.5	CD4	435.133	0.521138	1.43509	0.142705	3.65185	0.000260363	0.013939
ENSG00000139914.6	FITM1	19.3468	0.732349	1.66134	0.200569	3.65135	0.000260861	0.013939
ENSG00000105668.3	UPK1A	6.30623	0.830946	1.77885	0.227648	3.65013	0.000262105	0.0139631
ENSG00000112541.8	PDE10A	373.073	-0.684637	0.622163	0.187665	-3.64819	0.000264094	0.0140265
ENSG00000124107.5	SLPI	87.7019	0.869269	1.82674	0.238445	3.64557	0.000266795	0.0141273
ENSG00000144554.6	FANCD2	80.5739	-0.44351	0.735343	0.121693	-3.6445	0.000267909	0.0141437
ENSG00000110719.5	TCIRG1	497.744	0.528489	1.44242	0.14505	3.6435	0.000268957	0.0141565
ENSG00000154620.5	TMSB4Y	91.6213	-0.535845	0.689755	0.147281	-3.63826	0.000274485	0.0144043
ENSG00000219016.3	CTA-299D3.8	11.0433	0.86277	1.81853	0.237234	3.63678	0.000276066	0.0144442
ENSG00000102970.6	CCL17	4.24149	0.796694	1.73712	0.219134	3.63564	0.000277291	0.0144652
ENSG00000106333.8	PCOLCE	188.637	0.648603	1.56765	0.17856	3.63241	0.000280787	0.0145913
ENSG00000145358.2	DDIT4L	291.521	0.674575	1.59613	0.185774	3.63116	0.000282147	0.0145913
ENSG00000196712.11	NF1	3045.15	-0.260294	0.834918	0.0716992	-3.63036	0.000283026	0.0145913
ENSG00000160117.10	ANKLE1	105.931	0.508091	1.42217	0.139956	3.63036	0.000283028	0.0145913
ENSG00000139574.6	NPFF	166.24	0.580524	1.49539	0.159965	3.62907	0.00028444	0.0145988
ENSG00000023228.8	NDUFS1	2097.32	-0.354429	0.782179	0.0977052	-3.62753	0.000286145	0.0145988
ENSG00000182196.8	ARL6IP4	128.731	0.50481	1.41894	0.139162	3.62749	0.000286187	0.0145988
ENSG00000059588.5	TARBP1	2566	-0.475338	0.719298	0.131048	-3.62722	0.000286495	0.0145988
ENSG00000120885.15	CLU	106698	0.430028	1.34726	0.118748	3.62136	0.000293063	0.0148452
ENSG00000185352.7	HS6ST3	61.4022	-0.854097	0.553212	0.235853	-3.62131	0.000293114	0.0148452
ENSG00000012174.7	MBTPS2	543.138	-0.382685	0.767009	0.105695	-3.62065	0.000293865	0.0148452
ENSG00000259803.2	SLC22A31	89.5446	-0.727634	0.603894	0.201073	-3.61875	0.000296028	0.0148895
ENSG00000139354.6	GAS2L3	37.4205	0.579199	1.49402	0.160071	3.6184	0.000296435	0.0148895
ENSG00000160801.9	PTH1R	682.001	0.526448	1.44038	0.145535	3.61733	0.000297658	0.0149084
ENSG00000112701.13	SENP6	2053.6	-0.290467	0.817637	0.0803553	-3.61479	0.000300596	0.0150127
ENSG00000144935.10	TRPC1	910.625	-0.36147	0.778371	0.100051	-3.61286	0.000302835	0.0150817
ENSG00000116127.13	ALMS1	372.994	-0.468491	0.72272	0.129729	-3.61131	0.000304649	0.0151292
ENSG00000189292.11	FAM150B	43.7498	-0.686237	0.621473	0.19012	-3.60949	0.000306799	0.0151931
ENSG00000182747.4	SLC35D3	5.47015	-0.86116	0.55051	0.238736	-3.60716	0.000309565	0.015287
ENSG00000166974.8	MAPRE2	7453.11	-0.257354	0.836621	0.071425	-3.60313	0.000314411	0.0154827
ENSG00000146963.12	C7orf55-LUC7L2	1753.16	-0.293423	0.815964	0.0814948	-3.60051	0.000317597	0.015596
ENSG00000123200.12	ZC3H13	2526.19	-0.274403	0.826792	0.076266	-3.59797	0.000320708	0.0156554
ENSG00000171109.14	MFN1	1215.63	-0.301931	0.811166	0.0839217	-3.59777	0.000320957	0.0156554
ENSG00000038219.8	BOD1L1	1766.3	-0.307961	0.807783	0.0856078	-3.59735	0.000321478	0.0156554
ENSG00000204657.2	OR2H2	19.3775	0.668102	1.58898	0.185831	3.59522	0.000324123	0.0157406
ENSG00000064655.14	EYA2	287.985	0.561695	1.476	0.15642	3.59095	0.000329477	0.0158222
ENSG00000225697.6	SLC26A6	515.422	0.470085	1.38519	0.130929	3.59038	0.000330192	0.0158222
ENSG00000136874.6	STX17	315.529	-0.321752	0.800098	0.0896227	-3.59007	0.000330587	0.0158222
ENSG00000132286.7	TIMM10B	847.06	-0.23464	0.849897	0.0653642	-3.58973	0.000331018	0.0158222
ENSG00000112079.8	STK38	860.567	0.354415	1.27847	0.0987313	3.5897	0.000331063	0.0158222
ENSG00000148481.9	FAM188A	1059.79	-0.320129	0.800998	0.0891828	-3.58959	0.000331205	0.0158222
ENSG00000188811.8	NHLRC3	787.981	-0.391222	0.762483	0.109229	-3.58168	0.000341387	0.0162287
ENSG00000109927.5	TECTA	174.301	-0.343583	0.788082	0.0959314	-3.58155	0.000341559	0.0162287
ENSG00000203943.4	SAMD13	59.9891	-0.50716	0.703606	0.14186	-3.57508	0.00035012	0.0165264
ENSG00000177463.11	NR2C2	277.257	-0.412855	0.751135	0.11549	-3.5748	0.00035049	0.0165264
ENSG00000071794.11	HLTF	1392.74	-0.365668	0.77611	0.102314	-3.57397	0.000351606	0.0165264
ENSG00000112576.8	CCND3	2449.23	0.271408	1.20699	0.0759512	3.57345	0.00035231	0.0165264
ENSG00000106086.13	PLEKHA8	157.108	-0.362325	0.77791	0.101398	-3.57329	0.000352526	0.0165264
ENSG00000187097.8	ENTPD5	401.607	-0.349813	0.784686	0.0980225	-3.5687	0.000358754	0.0167737
ENSG00000137055.10	PLAA	666.866	-0.230603	0.852278	0.0646547	-3.56669	0.00036152	0.0168111
ENSG00000137760.10	ALKBH8	241.819	-0.323571	0.79909	0.0907415	-3.56585	0.000362682	0.0168111
ENSG00000063322.8	MED29	2800.44	-0.235212	0.84956	0.0659659	-3.56566	0.000362947	0.0168111
ENSG00000105287.8	PRKD2	418.858	0.441222	1.35775	0.123753	3.56534	0.000363379	0.0168111
ENSG00000177283.4	FZD8	322.313	0.592195	1.50754	0.166145	3.56433	0.00036479	0.016832
ENSG00000129167.5	TPH1	22.5997	-0.643936	0.639964	0.180808	-3.56143	0.000368834	0.0169047
ENSG00000138380.12	CARF	420.603	-0.498653	0.707767	0.140022	-3.56125	0.000369096	0.0169047
ENSG00000213445.4	SIPA1	764.603	0.473748	1.38871	0.133033	3.56114	0.00036925	0.0169047
ENSG00000204922.4	C11orf83	376.484	0.325229	1.25286	0.0913724	3.55938	0.000371726	0.0169335
ENSG00000168874.8	ATOH8	483.786	0.616328	1.53297	0.173158	3.55933	0.000371806	0.0169335
ENSG00000176697.14	BDNF	232.631	-0.669785	0.6286	0.188285	-3.5573	0.000374688	0.0170113
ENSG00000010072.11	SPRTN	189.282	-0.288169	0.818941	0.0810317	-3.55625	0.000376192	0.0170113
ENSG00000104133.10	SPG11	1265.35	-0.237719	0.848085	0.0668484	-3.55609	0.000376416	0.0170113
ENSG00000085382.7	HACE1	1222.85	-0.353298	0.782792	0.0994035	-3.55418	0.000379153	0.0170911
ENSG00000205250.4	E2F4	1427.38	0.273688	1.20889	0.0770289	3.55306	0.000380777	0.0171204
ENSG00000152284.4	TCF7L1	253.675	0.485626	1.40019	0.136742	3.5514	0.000383193	0.017185
ENSG00000115665.4	SLC5A7	6.96299	-0.810288	0.570268	0.228265	-3.54977	0.000385568	0.0172428
ENSG00000106261.12	ZKSCAN1	3104.7	-0.366139	0.775856	0.103162	-3.54917	0.000386444	0.0172428
ENSG00000163132.6	MSX1	338.577	0.603769	1.51968	0.170161	3.54823	0.000387827	0.0172607
ENSG00000124875.5	CXCL6	2.7101	0.847485	1.79936	0.238893	3.54756	0.000388822	0.0172614
ENSG00000177685.12	EFCAB4A	114.926	0.458086	1.37372	0.129275	3.54349	0.000394864	0.0174495
ENSG00000234776.1	C11orf94	5.91556	0.766623	1.70128	0.21636	3.54327	0.000395201	0.0174495
ENSG00000143556.4	S100A7	5.90844	0.766575	1.70123	0.216457	3.54146	0.000397916	0.0174495
ENSG00000149922.6	TBX6	113.445	0.629035	1.54653	0.177647	3.54092	0.000398731	0.0174495
ENSG00000163214.15	DHX57	664.685	-0.242675	0.845177	0.0685492	-3.54015	0.000399896	0.0174495
ENSG00000170160.12	CCDC144A	129.19	-0.834469	0.560789	0.235774	-3.53928	0.000401216	0.0174495
ENSG00000164163.6	ABCE1	1271	-0.279041	0.824139	0.0788444	-3.53913	0.000401443	0.0174495
ENSG00000198393.3	ZNF26	328.639	-0.229372	0.853006	0.0648324	-3.53792	0.000403293	0.0174495
ENSG00000135903.14	PAX3	5.07228	-0.81222	0.569505	0.229582	-3.53783	0.000403432	0.0174495
ENSG00000106351.8	AGFG2	1165.46	0.340155	1.26589	0.0961549	3.53757	0.000403832	0.0174495
ENSG00000102924.7	CBLN1	492.081	-0.836213	0.560112	0.236387	-3.53747	0.000403978	0.0174495
ENSG00000173275.8	ZNF449	318.711	-0.411787	0.751692	0.116445	-3.53632	0.000405739	0.0174826
ENSG00000106603.13	COA1	959.096	-0.227798	0.853937	0.0644347	-3.53533	0.000407264	0.0175054
ENSG00000077232.11	DNAJC10	1985.02	-0.350256	0.784445	0.0990924	-3.53464	0.000408332	0.0175085
ENSG00000171786.5	NHLH1	53.9992	0.523577	1.43752	0.148165	3.53373	0.000409734	0.0175258
ENSG00000166592.7	RRAD	135.04	0.783257	1.72101	0.221853	3.53053	0.000414734	0.0176967
ENSG00000215274.5	GAGE10	8.07617	0.789366	1.72832	0.223679	3.52901	0.000417122	0.0177533
ENSG00000177666.11	PNPLA2	1999.58	0.356274	1.28012	0.10099	3.52782	0.000419003	0.0177533
ENSG00000134253.5	TRIM45	251.006	-0.356142	0.781251	0.100969	-3.52724	0.000419919	0.0177533
ENSG00000140057.4	AK7	86.7017	-0.689362	0.620128	0.195446	-3.52712	0.000420102	0.0177533
ENSG00000176387.6	HSD11B2	121.03	0.739473	1.66957	0.209762	3.52529	0.000423017	0.0178336
ENSG00000105246.5	EBI3	62.5149	0.625875	1.54315	0.177587	3.52434	0.000424546	0.0178553
ENSG00000147679.7	UTP23	341.808	-0.307127	0.80825	0.0872658	-3.51944	0.000432455	0.0181181
ENSG00000163703.13	CRELD1	2964.52	0.33478	1.26119	0.0951297	3.5192	0.000432855	0.0181181
ENSG00000178184.11	PARD6G	192.114	0.496473	1.41076	0.141132	3.51779	0.000435157	0.0181712
ENSG00000268996.1	AL807752.1	17.9008	-0.674782	0.626427	0.192043	-3.5137	0.000441905	0.0183863
ENSG00000139899.6	CBLN3	399.247	-0.839546	0.558819	0.238955	-3.51341	0.000442401	0.0183863
ENSG00000196876.8	SCN8A	1381.6	-0.688544	0.62048	0.196018	-3.51265	0.000443656	0.018395
ENSG00000096060.10	FKBP5	1759.21	0.639433	1.55772	0.182206	3.50939	0.00044913	0.0185549
ENSG00000171790.11	SLFNL1	51.8807	0.642804	1.56136	0.183182	3.5091	0.000449624	0.0185549
ENSG00000131037.10	EPS8L1	15.1608	0.656733	1.57651	0.187275	3.50679	0.000453544	0.0186728
ENSG00000141433.8	ADCYAP1	490.221	-0.682269	0.623184	0.194605	-3.50592	0.000455026	0.0186901
ENSG00000187690.2	CXorf67	14.7482	0.657161	1.57698	0.187534	3.50423	0.000457928	0.0187246
ENSG00000161653.6	NAGS	54.6102	0.559157	1.47341	0.159568	3.50419	0.000457995	0.0187246
ENSG00000174236.2	REP15	13.2198	0.715498	1.64205	0.204291	3.50234	0.000461184	0.0187759
ENSG00000126778.6	SIX1	33.3824	0.811262	1.75475	0.231663	3.50191	0.000461934	0.0187759
ENSG00000101448.9	EPPIN	4.33703	0.78221	1.71976	0.22342	3.50108	0.000463384	0.0187759
ENSG00000125650.4	PSPN	223.323	0.39675	1.31654	0.113358	3.49997	0.000465312	0.0187759
ENSG00000138756.13	BMP2K	185.775	-0.399534	0.758103	0.114162	-3.4997	0.000465781	0.0187759
ENSG00000087116.9	ADAMTS2	194.077	0.573618	1.48825	0.163933	3.4991	0.000466836	0.0187759
ENSG00000103510.15	KAT8	1581.26	0.244212	1.18445	0.0698034	3.49857	0.000467766	0.0187759
ENSG00000153879.3	CEBPG	1439.08	0.330189	1.25718	0.094379	3.49855	0.000467797	0.0187759
ENSG00000099622.9	CIRBP	9624.52	-0.487098	0.713459	0.139306	-3.4966	0.00047122	0.0188703
ENSG00000101040.15	ZMYND8	2675.78	0.281402	1.21538	0.0805415	3.49388	0.000476055	0.0190206
ENSG00000089163.4	SIRT4	91.8223	0.417329	1.33545	0.119473	3.49308	0.000477492	0.019021
ENSG00000101052.8	IFT52	434.675	-0.233954	0.850301	0.0669904	-3.49235	0.000478784	0.019021
ENSG00000132329.6	RAMP1	1854	0.41956	1.33752	0.120147	3.49206	0.000479313	0.019021
ENSG00000254726.2	MEX3A	70.3761	0.529155	1.44308	0.151569	3.49119	0.000480869	0.0190361
ENSG00000077157.15	PPP1R12B	2867.34	-0.341179	0.789396	0.0977409	-3.49064	0.000481857	0.0190361
ENSG00000100968.9	NFATC4	857.067	0.499587	1.41381	0.143211	3.48846	0.000485815	0.0190775
ENSG00000010318.14	PHF7	159.359	-0.455124	0.729447	0.130473	-3.48827	0.000486148	0.0190775
ENSG00000145040.3	UCN2	4.17149	0.823829	1.7701	0.236171	3.48827	0.000486162	0.0190775
ENSG00000205517.8	RGL3	334.552	0.542182	1.45617	0.155517	3.48631	0.000489729	0.0191484
ENSG00000166295.4	ANAPC16	1679.96	0.358251	1.28187	0.102766	3.48608	0.000490147	0.0191484
ENSG00000163508.8	EOMES	27.771	-0.730635	0.602639	0.209683	-3.48448	0.000493091	0.0191956
ENSG00000113649.7	TCERG1	2319.24	-0.280369	0.823381	0.0804677	-3.48424	0.000493538	0.0191956
ENSG00000197557.5	TTC30A	160.646	-0.440038	0.737115	0.126335	-3.4831	0.00049565	0.0192352
ENSG00000104870.8	FCGRT	933.569	0.43169	1.34881	0.124012	3.48105	0.000499461	0.0193404
ENSG00000172476.3	RAB40A	37.2813	-0.524054	0.695415	0.150576	-3.48034	0.000500783	0.0193489
ENSG00000039319.12	ZFYVE16	2207.32	-0.514486	0.700042	0.147861	-3.47953	0.000502302	0.019365
ENSG00000178343.4	SHISA3	41.1319	0.693704	1.61743	0.199411	3.47877	0.000503718	0.0193771
ENSG00000125089.11	SH3TC1	338.708	0.602864	1.51873	0.173495	3.47482	0.0005112	0.0195795
ENSG00000158604.10	TMED4	1987.08	-0.243835	0.844497	0.0701721	-3.47482	0.000511204	0.0195795
ENSG00000144278.10	GALNT13	588.841	-0.449134	0.732483	0.129309	-3.47333	0.000514034	0.019645
ENSG00000148795.5	CYP17A1	39.1307	-0.460905	0.72653	0.132743	-3.47218	0.000516258	0.0196872
ENSG00000154114.8	TBCEL	457.849	-0.26651	0.831328	0.0767875	-3.47075	0.000519001	0.019749
ENSG00000179528.11	LBX2	7.62294	0.816853	1.76156	0.235587	3.46731	0.000525689	0.0199034
ENSG00000122512.10	PMS2	416.603	-0.444602	0.734787	0.128236	-3.46707	0.000526171	0.0199034
ENSG00000142227.6	EMP3	249.907	0.546018	1.46005	0.157511	3.46655	0.000527193	0.0199034
ENSG00000188263.6	IL17REL	8.47412	-0.823249	0.565168	0.237498	-3.46634	0.000527586	0.0199034
ENSG00000126259.14	KIRREL2	50.1919	-0.51239	0.70106	0.14792	-3.46396	0.000532277	0.0199975
ENSG00000154736.5	ADAMTS5	47.1635	-0.763667	0.588998	0.220469	-3.46382	0.000532557	0.0199975
ENSG00000198805.7	PNP	455.608	0.562071	1.47639	0.162291	3.46335	0.000533494	0.0199975
ENSG00000114988.7	LMAN2L	516.871	0.288234	1.22114	0.0832681	3.46151	0.000537145	0.0200915
ENSG00000125962.9	ARMCX5	476.141	-0.282765	0.822014	0.0817486	-3.45896	0.00054227	0.0202198
ENSG00000107719.8	PALD1	831.922	0.369255	1.29169	0.106763	3.45866	0.000542874	0.0202198
ENSG00000095066.7	HOOK2	1010.91	0.397784	1.31748	0.115063	3.45711	0.000545996	0.0202537
ENSG00000179111.4	HES7	60.9646	0.660427	1.58055	0.191037	3.45707	0.000546088	0.0202537
ENSG00000114520.6	SNX4	839.475	-0.302865	0.810641	0.0876568	-3.45512	0.00055005	0.0203576
ENSG00000204839.4	MROH6	206.051	0.601423	1.51721	0.174205	3.45239	0.000555648	0.0205216
ENSG00000198816.5	ZNF358	4499.85	0.43354	1.35054	0.125601	3.45173	0.000556997	0.0205283
ENSG00000186976.10	EFCAB6	92.2578	-0.47326	0.720335	0.137175	-3.45005	0.000560482	0.0206135
ENSG00000102886.10	GDPD3	179.444	0.566084	1.4805	0.164351	3.44436	0.000572423	0.0209726
ENSG00000143772.5	ITPKB	7410.29	0.534487	1.44843	0.155182	3.44426	0.000572631	0.0209726
ENSG00000117000.8	RLF	909.798	-0.287402	0.819376	0.0834889	-3.44239	0.000576593	0.0210738
ENSG00000197766.2	CFD	83.0979	0.552697	1.46682	0.160624	3.44093	0.000579726	0.0211444
ENSG00000125531.5	C20orf195	4.26947	0.776798	1.71332	0.22582	3.43989	0.000581946	0.0211814
ENSG00000145414.4	NAF1	199.218	-0.356949	0.780814	0.103828	-3.43788	0.000586291	0.0212565
ENSG00000158815.6	FGF17	1029.98	0.590536	1.50581	0.171777	3.43782	0.000586427	0.0212565
ENSG00000170476.11	MZB1	2.89166	0.784413	1.72239	0.228248	3.43668	0.000588899	0.0213022
ENSG00000198917.7	C9orf114	1563.1	0.360509	1.28388	0.104922	3.43597	0.000590437	0.0213139
ENSG00000028203.13	VEZT	1513.85	-0.31617	0.803199	0.0920409	-3.4351	0.000592328	0.0213177
ENSG00000203705.5	TATDN3	669.98	-0.292671	0.816389	0.0852137	-3.43456	0.000593523	0.0213177
ENSG00000162909.13	CAPN2	3706.18	0.324336	1.25209	0.0944415	3.43426	0.00059418	0.0213177
ENSG00000117859.14	OSBPL9	1393.88	-0.343482	0.788137	0.100206	-3.42774	0.000608623	0.0217568
ENSG00000204930.5	FAM221B	5.74434	-0.708012	0.612163	0.206561	-3.42761	0.000608911	0.0217568
ENSG00000180353.6	HCLS1	491.908	0.636583	1.55464	0.185779	3.42657	0.000611258	0.0217568
ENSG00000233232.2	NPIPB7	18.8443	0.697451	1.62164	0.203545	3.42652	0.000611368	0.0217568
ENSG00000180998.7	GPR137C	923.493	-0.409643	0.75281	0.11959	-3.42539	0.000613913	0.0217919
ENSG00000111907.16	TPD52L1	2368.81	0.545593	1.45962	0.159298	3.42498	0.000614835	0.0217919
ENSG00000142731.6	PLK4	48.9315	-0.529593	0.69275	0.154749	-3.42228	0.000620984	0.0219656
ENSG00000155962.8	CLIC2	216.988	0.489125	1.40359	0.143002	3.42041	0.000625267	0.0220727
ENSG00000177045.5	SIX5	82.2838	0.570717	1.48526	0.166907	3.41938	0.000627642	0.0221121
ENSG00000125735.6	TNFSF14	7.33494	0.817204	1.76199	0.239156	3.41703	0.000633075	0.0222589
ENSG00000138095.14	LRPPRC	3617.59	-0.263555	0.833032	0.0771969	-3.41406	0.000640014	0.0223932
ENSG00000034152.14	MAP2K3	496.122	0.372182	1.29431	0.109016	3.41403	0.000640105	0.0223932
ENSG00000213865.3	C8orf44	238.021	-0.288876	0.81854	0.0846209	-3.41377	0.000640716	0.0223932
ENSG00000204536.9	CCHCR1	724.504	0.308661	1.23856	0.0904733	3.41163	0.000645761	0.0224816
ENSG00000163736.3	PPBP	3.03481	0.808238	1.75107	0.237007	3.41018	0.00064919	0.0224816
ENSG00000163728.6	TTC14	2048.34	-0.359638	0.77936	0.105463	-3.41009	0.000649406	0.0224816
ENSG00000185324.17	CDK10	2681.83	0.354387	1.27844	0.10395	3.40921	0.000651523	0.0224816
ENSG00000011422.7	PLAUR	135.044	0.583309	1.49828	0.171109	3.409	0.00065202	0.0224816
ENSG00000112511.13	PHF1	3369.07	0.266383	1.20279	0.0781585	3.40824	0.000653839	0.0224816
ENSG00000196335.8	STK31	36.1998	-0.62258	0.649508	0.182674	-3.40814	0.000654077	0.0224816
ENSG00000170276.4	HSPB2	78.0152	0.442028	1.35851	0.129726	3.40741	0.000655827	0.0224816
ENSG00000100625.7	SIX4	107.533	0.559827	1.47409	0.164313	3.40707	0.000656651	0.0224816
ENSG00000163807.4	KIAA1143	1166.29	-0.254174	0.838467	0.0746062	-3.40688	0.000657099	0.0224816
ENSG00000087448.5	KLHL42	2107.61	-0.305364	0.809238	0.0896338	-3.40679	0.00065731	0.0224816
ENSG00000181885.14	CLDN7	12.1703	0.711236	1.63721	0.208814	3.40607	0.000659048	0.0224972
ENSG00000134294.9	SLC38A2	4554.11	0.480294	1.39503	0.14105	3.40513	0.000661327	0.0225313
ENSG00000125144.9	MT1G	1191.63	0.677424	1.59928	0.199018	3.40383	0.000664491	0.0225953
ENSG00000064932.11	SBNO2	728.172	0.48399	1.39861	0.142274	3.40183	0.000669371	0.0226777
ENSG00000197019.4	SERTAD1	247.549	0.537146	1.4511	0.157902	3.40178	0.000669496	0.0226777
ENSG00000102893.11	PHKB	1617.6	-0.229211	0.853102	0.067398	-3.40085	0.000671767	0.0227109
ENSG00000106992.13	AK1	745.416	0.294286	1.22628	0.0865554	3.39997	0.000673928	0.0227402
ENSG00000163683.6	SMIM14	554.187	-0.304232	0.809873	0.0895167	-3.39861	0.000677303	0.0227763
ENSG00000122884.8	P4HA1	863.787	0.534092	1.44803	0.157156	3.39849	0.000677588	0.0227763
ENSG00000163687.9	DNASE1L3	6.4571	0.784668	1.7227	0.231086	3.39556	0.000684878	0.0229067
ENSG00000148498.11	PARD3	554.315	0.536426	1.45038	0.157987	3.39539	0.000685318	0.0229067
ENSG00000188211.4	NCR3LG1	245.42	-0.716595	0.608532	0.211073	-3.39501	0.000686273	0.0229067
ENSG00000111300.5	NAA25	1101.54	-0.406221	0.754597	0.119658	-3.39484	0.00068668	0.0229067
ENSG00000134759.9	ELP2	1973.32	-0.17202	0.887599	0.0506801	-3.39423	0.00068821	0.0229143
ENSG00000107771.11	CCSER2	2698.66	-0.234984	0.849694	0.0692639	-3.39259	0.000692348	0.0230085
ENSG00000172578.7	KLHL6	49.0601	0.693189	1.61685	0.204395	3.39142	0.000695313	0.0230565
ENSG00000180447.5	GAS1	248.193	0.631559	1.54924	0.186246	3.39099	0.000696418	0.0230565
ENSG00000122882.5	ECD	650.518	-0.235605	0.849329	0.0694948	-3.39026	0.000698269	0.0230744
ENSG00000172216.4	CEBPB	806.013	0.520681	1.43463	0.153667	3.38838	0.000703079	0.0231897
ENSG00000176293.15	ZNF135	284.695	-0.396658	0.759616	0.117139	-3.38622	0.000708633	0.0233152
ENSG00000103257.4	SLC7A5	4381.5	0.4214	1.33923	0.124492	3.38495	0.000711917	0.0233152
ENSG00000132825.5	PPP1R3D	322.042	0.345015	1.27016	0.101928	3.38488	0.000712096	0.0233152
ENSG00000074219.9	TEAD2	136.548	0.614485	1.53101	0.18154	3.38484	0.000712188	0.0233152
ENSG00000126456.11	IRF3	1152.21	0.269334	1.20525	0.0795837	3.38428	0.000713643	0.0233194
ENSG00000148704.8	VAX1	64.4405	-0.604407	0.657742	0.178718	-3.3819	0.000719866	0.0234791
ENSG00000127530.2	OR7C1	8.57254	0.786778	1.72522	0.232702	3.38106	0.000722076	0.0235076
ENSG00000135597.14	REPS1	2166.06	-0.309911	0.806691	0.0916923	-3.37991	0.000725104	0.0235625
ENSG00000144036.10	EXOC6B	2280.89	-0.261902	0.833987	0.0775205	-3.37849	0.00072885	0.0236406
ENSG00000187905.6	AC002472.13	22.2843	-0.807003	0.571568	0.239013	-3.3764	0.000734414	0.0236611
ENSG00000130829.12	DUSP9	146.431	0.538845	1.45281	0.159613	3.37595	0.000735612	0.0236611
ENSG00000143321.14	HDGF	3722.38	0.224102	1.16805	0.0663834	3.37587	0.000735838	0.0236611
ENSG00000176029.9	C11orf16	4.34722	-0.808098	0.571134	0.23938	-3.3758	0.000736011	0.0236611
ENSG00000083099.6	LYRM2	1053.7	-0.282972	0.821896	0.0838257	-3.37573	0.000736212	0.0236611
ENSG00000130309.6	COLGALT1	1400.78	0.356373	1.2802	0.105633	3.37368	0.000741692	0.023749
ENSG00000167747.9	C19orf48	251.252	-0.41935	0.747761	0.124331	-3.37285	0.000743939	0.023749
ENSG00000077327.11	SPAG6	97.754	-0.731278	0.60237	0.216813	-3.37285	0.00074395	0.023749
ENSG00000005700.10	IBTK	1356.19	-0.304295	0.809838	0.0902324	-3.37234	0.000745313	0.023749
ENSG00000172366.15	FAM195A	875.09	0.437822	1.35456	0.129867	3.37131	0.000748122	0.023749
ENSG00000175782.7	SLC35E3	335.134	-0.31148	0.805815	0.092401	-3.37096	0.000749078	0.023749
ENSG00000089022.9	MAPKAPK5	569.221	-0.234214	0.850148	0.0694835	-3.37078	0.000749545	0.023749
ENSG00000182631.5	RXFP3	1.71693	-0.806575	0.571738	0.239289	-3.37071	0.000749756	0.023749
ENSG00000113739.6	STC2	78.7184	0.661016	1.5812	0.196214	3.36885	0.000754823	0.0238665
ENSG00000205560.8	CPT1B	186.887	0.471207	1.38627	0.139904	3.36807	0.000756972	0.0238915
ENSG00000164949.3	GEM	260.739	0.61424	1.53075	0.182617	3.36354	0.000769499	0.0242188
ENSG00000160862.8	AZGP1	511.797	0.7389	1.6689	0.219693	3.36332	0.000770098	0.0242188
ENSG00000086730.12	LAT2	310.079	0.551982	1.4661	0.164214	3.36135	0.000775616	0.0243488
ENSG00000186272.8	ZNF17	169.551	-0.218704	0.859337	0.0651184	-3.35856	0.000783489	0.0245521
ENSG00000151577.8	DRD3	1.84199	-0.749889	0.594649	0.22331	-3.35806	0.000784906	0.0245528
ENSG00000148426.8	PROSER2	33.3651	0.551238	1.46534	0.164217	3.35677	0.000788594	0.0246243
ENSG00000169715.10	MT1E	2451.52	0.578075	1.49286	0.172309	3.35488	0.000793994	0.0247203
ENSG00000187323.7	DCC	54.7145	-0.688299	0.620585	0.205179	-3.35463	0.000794715	0.0247203
ENSG00000132912.8	DCTN4	2675.8	-0.15042	0.900988	0.0448463	-3.35412	0.000796167	0.0247203
ENSG00000189362.7	TMEM194B	199.678	-0.310743	0.806226	0.0926559	-3.35373	0.000797293	0.0247203
ENSG00000165006.9	UBAP1	2282.79	0.146834	1.10714	0.0437914	3.35303	0.000799328	0.0247244
ENSG00000188938.11	FAM120AOS	864.103	-0.207189	0.866223	0.0617975	-3.35271	0.000800236	0.0247244
ENSG00000182511.7	FES	391.754	0.444019	1.36039	0.132494	3.35123	0.000804526	0.0248133
ENSG00000114395.6	CYB561D2	188.289	-0.38908	0.763617	0.116132	-3.35033	0.000807168	0.0248159
ENSG00000137992.9	DBT	343.912	-0.364324	0.776833	0.108746	-3.35023	0.000807435	0.0248159
ENSG00000085788.9	DDHD2	3665.43	-0.277408	0.825072	0.0828331	-3.349	0.000811032	0.0248329
ENSG00000119682.11	AREL1	1407.78	-0.204045	0.868113	0.0609275	-3.34898	0.000811082	0.0248329
ENSG00000104177.13	MYEF2	1532.16	-0.278269	0.82458	0.0831003	-3.34859	0.000812226	0.0248329
ENSG00000030582.12	GRN	1450.89	0.322245	1.25027	0.096293	3.3465	0.000818383	0.02496
ENSG00000197429.6	IPP	233.043	-0.309777	0.806766	0.0925753	-3.34622	0.000819223	0.02496
ENSG00000197361.5	FBXL22	29.5245	-0.545924	0.684953	0.163194	-3.34524	0.000822113	0.0249654
ENSG00000007237.13	GAS7	14100.4	-0.351284	0.783886	0.105026	-3.34475	0.000823581	0.0249654
ENSG00000100523.10	DDHD1	1044.17	-0.285755	0.820312	0.0854501	-3.34411	0.000825469	0.0249654
ENSG00000189308.6	LIN54	500.668	-0.317093	0.802686	0.0948217	-3.3441	0.000825502	0.0249654
ENSG00000105219.4	CNTD2	60.9034	0.666948	1.58771	0.199516	3.34282	0.000829311	0.0249654
ENSG00000121350.11	PYROXD1	143.182	-0.471513	0.721208	0.14107	-3.34241	0.000830529	0.0249654
ENSG00000128917.5	DLL4	349.81	0.560979	1.47527	0.167847	3.34221	0.000831139	0.0249654
ENSG00000213889.6	PPM1N	64.7811	0.406221	1.32521	0.121547	3.34209	0.000831492	0.0249654
ENSG00000196345.7	ZKSCAN7	113.69	-0.314408	0.804181	0.0940926	-3.34147	0.000833352	0.0249654
ENSG00000000457.8	SCYL3	181.044	-0.336685	0.791859	0.100781	-3.34075	0.000835511	0.0249654
ENSG00000115365.7	LANCL1	7507.38	-0.432987	0.740727	0.129634	-3.34008	0.000837545	0.0249654
ENSG00000187867.4	PALM3	156.282	0.498848	1.41309	0.149371	3.33965	0.000838834	0.0249654
ENSG00000162601.5	MYSM1	1322.29	-0.362175	0.777991	0.108451	-3.33953	0.00083921	0.0249654
ENSG00000076321.6	KLHL20	386.257	-0.258724	0.835827	0.0774794	-3.33926	0.000840019	0.0249654
ENSG00000137821.7	LRRC49	747.238	-0.330932	0.795023	0.0991101	-3.33904	0.0008407	0.0249654
ENSG00000163626.12	COX18	439.991	-0.209072	0.865093	0.0626398	-3.33769	0.00084477	0.0250034
ENSG00000157764.7	BRAF	223.722	-0.487807	0.713108	0.146152	-3.33768	0.000844824	0.0250034
ENSG00000164867.6	NOS3	362.961	0.616941	1.53362	0.184992	3.33496	0.000853102	0.0252059
ENSG00000162913.9	C1orf145	80.1944	-0.665591	0.63043	0.199694	-3.33306	0.000858965	0.0253366
ENSG00000196678.9	ERI2	302.111	-0.398814	0.758482	0.119722	-3.33117	0.00086482	0.0254666
ENSG00000147852.10	VLDLR	476.995	-0.459288	0.727345	0.137917	-3.33018	0.00086791	0.0254735
ENSG00000174599.4	TRAM1L1	232.043	-0.457503	0.728245	0.137382	-3.33016	0.000867954	0.0254735
ENSG00000267206.1	LCN6	14.0501	0.767267	1.70204	0.230472	3.32911	0.000871242	0.0255274
ENSG00000168356.7	SCN11A	41.6417	-0.500463	0.70688	0.150422	-3.32705	0.000877691	0.0256671
ENSG00000136630.11	HLX	52.5299	0.419896	1.33783	0.126221	3.32666	0.000878931	0.0256671
ENSG00000131400.3	NAPSA	57.5231	0.526713	1.44064	0.158429	3.32461	0.000885436	0.0257558
ENSG00000142347.12	MYO1F	297.726	0.515034	1.42903	0.154927	3.32437	0.000886181	0.0257558
ENSG00000179841.7	AKAP5	135.392	-0.666695	0.629948	0.200551	-3.32431	0.000886362	0.0257558
ENSG00000001626.9	CFTR	32.5459	-0.747587	0.595599	0.224958	-3.32324	0.000889796	0.0258043
ENSG00000146112.7	PPP1R18	583.78	0.491515	1.40592	0.147929	3.32264	0.000891709	0.0258043
ENSG00000000938.8	FGR	286.434	0.547553	1.4616	0.164841	3.32171	0.000894676	0.0258043
ENSG00000112499.7	SLC22A2	10.223	0.771826	1.70743	0.232379	3.32141	0.000895628	0.0258043
ENSG00000102595.14	UGGT2	670.218	-0.376272	0.770426	0.113298	-3.32109	0.000896673	0.0258043
ENSG00000103021.5	CCDC113	570.167	-0.402785	0.756397	0.121283	-3.32104	0.000896839	0.0258043
ENSG00000102317.13	RBM3	1564.09	-0.497115	0.708522	0.149865	-3.31709	0.000909609	0.026129
ENSG00000121774.12	KHDRBS1	2641.55	-0.293317	0.816024	0.0884427	-3.31646	0.000911654	0.026145
ENSG00000187522.9	HSPA14	569.913	-0.21987	0.858643	0.0663853	-3.31202	0.000926238	0.02652
ENSG00000143891.12	GALM	182.087	0.44769	1.36386	0.135214	3.31098	0.000929696	0.0265757
ENSG00000162889.6	MAPKAPK2	1224.48	0.38953	1.30997	0.117678	3.31015	0.000932466	0.0266116
ENSG00000135917.9	SLC19A3	173.149	0.482383	1.39705	0.145771	3.30918	0.000935688	0.0266603
ENSG00000115808.7	STRN	1368.32	-0.457518	0.728238	0.138379	-3.30628	0.000945449	0.0268948
ENSG00000129654.7	FOXJ1	197.361	0.728033	1.65638	0.220293	3.30484	0.000950308	0.0269894
ENSG00000069399.8	BCL3	261.177	0.56897	1.48346	0.172204	3.30405	0.000953002	0.0270222
ENSG00000185068.10	GTF2H5	644.261	-0.255176	0.837885	0.0772793	-3.30199	0.00096	0.0271592
ENSG00000186918.9	ZNF395	1010.41	0.289765	1.22244	0.0877617	3.30172	0.000960923	0.0271592
ENSG00000239332.1	LINC01119	29.1977	-0.494547	0.709784	0.149847	-3.30035	0.000965648	0.0272202
ENSG00000155052.14	CNTNAP5	63.9006	-0.687336	0.621	0.208271	-3.30019	0.000966179	0.0272202
ENSG00000013503.5	POLR3B	296.431	-0.225194	0.85548	0.0682696	-3.29859	0.00097172	0.0273064
ENSG00000140332.11	TLE3	984.082	0.326383	1.25387	0.0989517	3.29841	0.000972345	0.0273064
ENSG00000077264.9	PAK3	139.723	-0.64819	0.63808	0.196552	-3.2978	0.000974459	0.0273222
ENSG00000105647.9	PIK3R2	87.1492	0.495296	1.40961	0.150251	3.29645	0.000979151	0.027329
ENSG00000267270.1	AC139100.2	82.447	0.573654	1.48829	0.174022	3.29644	0.000979189	0.027329
ENSG00000176428.5	VPS37D	317.207	0.314361	1.24346	0.0953653	3.29639	0.000979366	0.027329
ENSG00000067798.9	NAV3	1503.93	-0.252933	0.839189	0.0767518	-3.29547	0.000982579	0.0273556
ENSG00000167302.5	ENTHD2	478.52	0.35396	1.27806	0.107416	3.29522	0.000983432	0.0273556
ENSG00000105289.10	TJP3	103.7	0.562024	1.47634	0.170588	3.29463	0.000985519	0.0273703
ENSG00000138614.10	VWA9	561.148	-0.247858	0.842146	0.0752599	-3.29336	0.000989959	0.0274095
ENSG00000111641.6	NOP2	882.728	0.330284	1.25726	0.100289	3.29334	0.000990048	0.0274095
ENSG00000237440.4	ZNF737	174.408	-0.431709	0.741383	0.131149	-3.29174	0.000995707	0.0275228
ENSG00000185303.11	SFTPA2	27.1311	-0.664686	0.630826	0.202063	-3.28951	0.00100362	0.0276108
ENSG00000132465.6	IGJ	6.15547	0.785267	1.72341	0.238776	3.28872	0.00100645	0.0276108
ENSG00000198836.4	OPA1	3178.74	-0.283314	0.821701	0.0861485	-3.28867	0.00100661	0.0276108
ENSG00000111110.7	PPM1H	2419.35	-0.295856	0.814589	0.0899869	-3.28777	0.00100983	0.0276108
ENSG00000143032.7	BARHL2	25.689	-0.645041	0.639475	0.196212	-3.28748	0.0010109	0.0276108
ENSG00000188729.2	OSTN	60.6259	-0.646925	0.63864	0.196789	-3.28741	0.00101113	0.0276108
ENSG00000183943.5	PRKX	668.022	0.561954	1.47627	0.170949	3.28727	0.00101164	0.0276108
ENSG00000171425.5	ZNF581	199.066	0.29729	1.22883	0.0904483	3.28685	0.00101315	0.0276108
ENSG00000068137.10	PLEKHH3	533.854	0.357172	1.28091	0.10867	3.28675	0.0010135	0.0276108
ENSG00000175175.4	PPM1E	139.529	-0.726035	0.604563	0.220918	-3.28645	0.00101459	0.0276108
ENSG00000131480.4	AOC2	130.594	0.44244	1.3589	0.134848	3.28102	0.00103431	0.0281039
ENSG00000182180.9	MRPS16	1069.39	-0.263028	0.833337	0.0802596	-3.27722	0.00104835	0.0284412
ENSG00000243480.3	AMY2A	29.1153	-0.679285	0.624475	0.207423	-3.27487	0.00105709	0.0286343
ENSG00000205084.5	TMEM231	602.742	-0.302503	0.810845	0.0923862	-3.27432	0.00105915	0.0286459
ENSG00000162413.12	KLHL21	2499.16	0.31015	1.23984	0.0947407	3.27368	0.00106158	0.0286676
ENSG00000182208.8	MOB2	1253.76	0.327012	1.25441	0.0999232	3.27263	0.00106551	0.0287296
ENSG00000109929.5	SC5D	1638.83	-0.342135	0.788873	0.104595	-3.27103	0.00107157	0.0288487
ENSG00000170638.5	TRABD	1077.92	0.32691	1.25432	0.0999659	3.27022	0.00107465	0.0288875
ENSG00000115718.13	PROC	27.2029	0.423375	1.34106	0.129483	3.26973	0.00107651	0.0288931
ENSG00000183379.4	SYNDIG1L	173.722	-0.722829	0.605908	0.221186	-3.26797	0.00108321	0.0290286
ENSG00000106692.9	FKTN	652.071	-0.332879	0.793951	0.101892	-3.26697	0.00108705	0.0290577
ENSG00000170153.5	RNF150	90.2078	-0.638547	0.64236	0.195464	-3.26683	0.0010876	0.0290577
ENSG00000144837.4	PLA1A	171.321	0.734755	1.66411	0.224966	3.26607	0.00109052	0.0290916
ENSG00000157514.12	TSC22D3	3566.89	0.370366	1.29268	0.113476	3.26383	0.00109918	0.0292781
ENSG00000189157.8	FAM47E	409.714	-0.373943	0.771671	0.114598	-3.26308	0.00110209	0.029289
ENSG00000160447.6	PKN3	201.341	0.562701	1.47703	0.172456	3.26287	0.00110292	0.029289
ENSG00000157036.8	EXOG	284.873	-0.287445	0.819352	0.0881927	-3.25929	0.00111693	0.0295841
ENSG00000049883.10	PTCD2	179.841	-0.299783	0.812375	0.0919866	-3.25898	0.00111813	0.0295841
ENSG00000077454.11	LRCH4	2068.28	0.381179	1.30241	0.116971	3.25874	0.00111908	0.0295841
ENSG00000082397.11	EPB41L3	6905	-0.288066	0.818999	0.0884112	-3.25825	0.00112102	0.029591
ENSG00000140382.10	HMG20A	1475.56	-0.197142	0.872277	0.0605215	-3.2574	0.00112439	0.0296344
ENSG00000111087.5	GLI1	101.713	0.649722	1.56887	0.199486	3.25698	0.00112604	0.0296344
ENSG00000166002.2	SMCO4	132.336	0.401787	1.32114	0.123385	3.25637	0.00112848	0.0296543
ENSG00000135365.11	PHF21A	1795.74	0.288625	1.22148	0.0886866	3.25444	0.00113616	0.0297803
ENSG00000143199.12	ADCY10	35.3625	0.548714	1.46278	0.168611	3.25431	0.00113666	0.0297803
ENSG00000186827.6	TNFRSF4	36.2882	0.566879	1.48132	0.174277	3.25275	0.00114293	0.0298023
ENSG00000104518.6	GSDMD	453.561	0.466662	1.38191	0.143468	3.25272	0.00114307	0.0298023
ENSG00000166260.6	COX11	1475.24	-0.18481	0.879765	0.0568179	-3.25267	0.00114327	0.0298023
ENSG00000105552.10	BCAT2	954.554	0.390312	1.31068	0.120017	3.25213	0.00114544	0.0298023
ENSG00000092607.9	TBX15	41.2027	0.701187	1.62584	0.215617	3.25199	0.00114598	0.0298023
ENSG00000167644.7	C19orf33	14.5276	0.756108	1.68893	0.232602	3.25066	0.00115139	0.0298987
ENSG00000122679.4	RAMP3	325.734	0.492409	1.40679	0.151549	3.24918	0.00115738	0.03001
ENSG00000138315.8	OIT3	2.11509	0.777089	1.71367	0.239214	3.2485	0.00116013	0.030037
ENSG00000198939.3	ZFP2	203.685	-0.292957	0.816227	0.0902131	-3.24739	0.00116469	0.0300994
ENSG00000119707.9	RBM25	3707.82	-0.324995	0.798301	0.100088	-3.24708	0.00116597	0.0300994
ENSG00000197769.5	MAP1LC3C	12.3052	0.734098	1.66336	0.226147	3.24611	0.00116996	0.0301581
ENSG00000124164.11	VAPB	3396.48	-0.219866	0.858645	0.0677611	-3.24472	0.00117567	0.030245
ENSG00000128272.10	ATF4	6666.66	0.330279	1.25726	0.10182	3.24375	0.00117967	0.030245
ENSG00000136738.10	STAM	1064.61	-0.233321	0.850674	0.0719307	-3.24369	0.00117991	0.030245
ENSG00000170464.5	DNAJC18	1663.94	-0.194496	0.873878	0.0599666	-3.2434	0.00118112	0.030245
ENSG00000125753.9	VASP	496.072	0.41208	1.3306	0.127075	3.2428	0.00118363	0.030245
ENSG00000146282.13	RARS2	446.523	-0.222134	0.857296	0.0685068	-3.24251	0.00118481	0.030245
ENSG00000167693.12	NXN	460.257	0.41999	1.33792	0.129531	3.24238	0.00118537	0.030245
ENSG00000102452.11	NALCN	1758.08	-0.287337	0.819413	0.0886734	-3.2404	0.00119362	0.0304114
ENSG00000184911.10	DMRTC1B	9.15837	0.634583	1.55249	0.195867	3.23987	0.00119584	0.0304238
ENSG00000110077.10	MS4A6A	248.232	0.698588	1.62292	0.215678	3.23902	0.00119939	0.0304701
ENSG00000105329.5	TGFB1	414.298	0.450412	1.36643	0.139167	3.23648	0.00121014	0.0306988
ENSG00000112303.9	VNN2	15.4005	0.715775	1.64237	0.221202	3.23584	0.00121285	0.0307151
ENSG00000186523.10	FAM86B1	195.52	-0.391247	0.76247	0.120923	-3.23551	0.00121428	0.0307151
ENSG00000118492.12	ADGB	6.55817	-0.770332	0.586283	0.238139	-3.2348	0.00121729	0.030736
ENSG00000167981.4	ZNF597	37.7273	-0.514613	0.699981	0.159102	-3.23449	0.0012186	0.030736
ENSG00000145882.6	PCYOX1L	810.032	-0.403976	0.755773	0.124926	-3.23371	0.00122194	0.0307762
ENSG00000181274.5	FRAT2	260.21	0.310959	1.24053	0.096278	3.2298	0.00123875	0.0311523
ENSG00000164746.9	C7orf57	15.3875	-0.761265	0.589979	0.235776	-3.22876	0.00124328	0.0311523
ENSG00000110852.4	CLEC2B	129.218	0.635986	1.554	0.196982	3.22865	0.00124375	0.0311523
ENSG00000164270.13	HTR4	46.0269	-0.645393	0.639319	0.199898	-3.2286	0.00124397	0.0311523
ENSG00000067182.3	TNFRSF1A	914.561	0.520373	1.43433	0.161241	3.22729	0.00124968	0.0312509
ENSG00000178295.10	GEN1	172.038	-0.302145	0.811045	0.0936476	-3.22641	0.00125355	0.0313031
ENSG00000124228.10	DDX27	1294.9	0.198426	1.14745	0.0615153	3.22563	0.00125696	0.031318
ENSG00000214456.4	PLIN5	410.441	0.539918	1.45389	0.167393	3.22546	0.00125771	0.031318
ENSG00000139344.3	AMDHD1	21.7365	-0.571419	0.672954	0.17726	-3.22363	0.00126578	0.0314743
ENSG00000128602.5	SMO	405.332	0.481724	1.39641	0.149469	3.2229	0.00126902	0.0315104
ENSG00000204866.4	IGFL2	5.4818	-0.734897	0.600861	0.228113	-3.22164	0.00127459	0.0316041
ENSG00000065308.4	TRAM2	404.047	0.363352	1.28641	0.112814	3.22079	0.00127838	0.0316535
ENSG00000188817.3	SNTN	1.92224	-0.724722	0.605114	0.225121	-3.21925	0.00128526	0.0317492
ENSG00000064547.9	LPAR2	178.115	0.397269	1.31701	0.123409	3.21912	0.00128586	0.0317492
ENSG00000153575.6	TUBGCP5	629.19	-0.382071	0.767335	0.118729	-3.21801	0.00129082	0.0318269
ENSG00000257017.4	HP	16.3803	0.76725	1.70202	0.238514	3.21679	0.00129635	0.0319146
ENSG00000148082.5	SHC3	359.205	-0.673707	0.626894	0.209459	-3.21642	0.00129801	0.0319146
ENSG00000147274.10	RBMX	2424.72	-0.259772	0.83522	0.0807919	-3.21533	0.00130295	0.0319915
ENSG00000166228.4	PCBD1	1015.8	0.341369	1.26696	0.106202	3.21435	0.00130741	0.0320144
ENSG00000105556.4	MIER2	607.142	0.256956	1.19495	0.079948	3.21404	0.00130883	0.0320144
ENSG00000196998.10	WDR45	1269.46	0.199437	1.14825	0.0620666	3.21327	0.00131233	0.0320144
ENSG00000032444.11	PNPLA6	3563.9	0.330581	1.25752	0.102884	3.21314	0.00131291	0.0320144
ENSG00000132005.4	RFX1	464.996	0.33236	1.25907	0.10344	3.21307	0.00131322	0.0320144
ENSG00000083290.15	ULK2	2281.71	-0.23712	0.848437	0.0738065	-3.21273	0.00131481	0.0320144
ENSG00000147421.12	HMBOX1	889.547	0.328726	1.2559	0.102408	3.20997	0.00132749	0.0322783
ENSG00000156398.7	SFXN2	76.9093	-0.376646	0.770226	0.117374	-3.20893	0.00133232	0.0323511
ENSG00000091073.15	DTX2	202.246	0.368031	1.29059	0.114732	3.20774	0.00133784	0.0324404
ENSG00000198695.2	MT-ND6	47100.6	0.640849	1.55925	0.19983	3.20697	0.00134139	0.0324683
ENSG00000119402.11	FBXW2	427.415	-0.271724	0.828329	0.0847365	-3.2067	0.00134269	0.0324683
ENSG00000069275.12	NUCKS1	6246.52	-0.246799	0.842764	0.0769799	-3.20602	0.00134583	0.0324997
ENSG00000122025.10	FLT3	90.9746	-0.67271	0.627327	0.209999	-3.2034	0.00135817	0.032731
ENSG00000124181.8	PLCG1	4537.01	0.371755	1.29393	0.116058	3.20319	0.00135914	0.032731
ENSG00000198521.7	ZNF43	315.552	-0.257856	0.83633	0.0805282	-3.20206	0.00136446	0.0327734
ENSG00000162496.4	DHRS3	789.924	0.424762	1.34235	0.132654	3.20203	0.00136463	0.0327734
ENSG00000167105.3	TMEM92	6.39716	0.75289	1.68516	0.235331	3.19928	0.00137771	0.0330425
ENSG00000172081.9	MOB3A	767.901	0.313201	1.24246	0.0980332	3.19485	0.00139904	0.0335084
ENSG00000089091.11	DZANK1	350.381	-0.242039	0.845549	0.0758651	-3.19039	0.00142079	0.0339377
ENSG00000087263.12	OGFOD1	945.597	-0.163497	0.892858	0.0512468	-3.19039	0.00142083	0.0339377
ENSG00000132613.10	MTSS1L	4874.42	0.413137	1.33158	0.129544	3.18916	0.00142689	0.0339953
ENSG00000090612.16	ZNF268	276.448	-0.262532	0.833623	0.0823215	-3.18911	0.00142711	0.0339953
ENSG00000159267.9	HLCS	450.459	-0.303498	0.810285	0.095181	-3.18864	0.00142942	0.0340041
ENSG00000042317.12	SPATA7	537.415	-0.348995	0.785131	0.109463	-3.18825	0.00143135	0.0340041
ENSG00000173976.11	RAX2	6.67065	0.754616	1.68718	0.236802	3.18669	0.00143909	0.0341419
ENSG00000072778.15	ACADVL	8619.13	0.300512	1.23158	0.0943867	3.18384	0.00145338	0.0344281
ENSG00000171219.8	CDC42BPG	65.7543	-0.742446	0.597725	0.233257	-3.18296	0.00145778	0.0344281
ENSG00000137872.11	SEMA6D	1640.51	-0.28749	0.819326	0.0903261	-3.1828	0.00145857	0.0344281
ENSG00000131849.10	ZNF132	193.12	-0.295456	0.814815	0.0928312	-3.18272	0.00145898	0.0344281
ENSG00000016864.12	GLT8D1	1051.54	-0.155492	0.897826	0.0488838	-3.18084	0.0014685	0.0345646
ENSG00000119760.11	SUPT7L	2258.22	-0.109317	0.927027	0.0343677	-3.1808	0.0014687	0.0345646
ENSG00000167797.3	CDK2AP2	1195.53	0.401173	1.32058	0.126166	3.17972	0.00147415	0.0346466
ENSG00000124177.10	CHD6	1904.44	-0.245735	0.843386	0.0772936	-3.17925	0.00147659	0.0346574
ENSG00000109103.7	UNC119	1398.41	0.353235	1.27742	0.111121	3.17882	0.00147874	0.0346617
ENSG00000130943.5	PKDREJ	12.6934	-0.652354	0.636241	0.205267	-3.17807	0.00148257	0.0347052
ENSG00000113569.11	NUP155	451.094	-0.254752	0.838131	0.0801989	-3.1765	0.00149061	0.0348471
ENSG00000173894.6	CBX2	49.8159	0.47181	1.38685	0.148586	3.17534	0.00149662	0.0349261
ENSG00000168575.5	SLC20A2	2206.56	-0.242714	0.845154	0.0764435	-3.17508	0.00149797	0.0349261
ENSG00000163507.9	KIAA1524	95.1665	-0.523143	0.695854	0.16486	-3.17326	0.00150735	0.0350867
ENSG00000181240.9	SLC25A41	193.689	0.484408	1.39901	0.152667	3.17298	0.00150885	0.0350867
ENSG00000170122.4	FOXD4	33.1294	0.536405	1.45035	0.169203	3.17019	0.00152341	0.0353339
ENSG00000051523.6	CYBA	454.073	0.518367	1.43233	0.163514	3.17017	0.0015235	0.0353339
ENSG00000183878.11	UTY	421.402	-0.368671	0.774496	0.116361	-3.16835	0.00153307	0.0354355
ENSG00000128655.11	PDE11A	13.2038	-0.628259	0.646957	0.1983	-3.16823	0.00153372	0.0354355
ENSG00000124370.6	MCEE	152.606	-0.276918	0.825352	0.0874128	-3.16793	0.00153528	0.0354355
ENSG00000214128.6	TMEM213	9.63801	0.652886	1.57231	0.206114	3.1676	0.00153704	0.0354355
ENSG00000101276.10	SLC52A3	235.86	0.640312	1.55867	0.202156	3.16742	0.00153796	0.0354355
ENSG00000113721.8	PDGFRB	1904.19	0.455013	1.37079	0.143672	3.16701	0.00154013	0.0354392
ENSG00000115425.9	PECR	128.545	-0.288694	0.818643	0.0911838	-3.16607	0.00154516	0.0354913
ENSG00000133114.13	GPALPP1	997.449	-0.263367	0.833141	0.0831907	-3.16583	0.00154644	0.0354913
ENSG00000042088.9	TDP1	303.666	-0.244174	0.844299	0.0771703	-3.16409	0.0015557	0.0356575
ENSG00000198862.8	LTN1	929.958	-0.348569	0.785363	0.110286	-3.16059	0.00157448	0.0360408
ENSG00000269430.1	LRRC3DN	27.9465	0.590518	1.50579	0.186976	3.15826	0.00158715	0.0362835
ENSG00000163539.11	CLASP2	8062.09	-0.316706	0.802901	0.100304	-3.15747	0.00159144	0.0363344
ENSG00000145002.8	FAM86B2	55.0387	-0.422352	0.746207	0.133821	-3.15609	0.001599	0.0364219
ENSG00000100360.10	IFT27	1118.78	-0.248557	0.841738	0.078767	-3.1556	0.00160168	0.0364219
ENSG00000078142.7	PIK3C3	1578.24	-0.212177	0.863234	0.0672394	-3.15555	0.00160197	0.0364219
ENSG00000118217.5	ATF6	1036.55	-0.214303	0.861962	0.0679195	-3.15526	0.00160356	0.0364219
ENSG00000008869.7	HEATR5B	1175.77	-0.231915	0.851504	0.0735283	-3.15409	0.00160999	0.0365208
ENSG00000185055.6	EFCAB10	46.779	-0.431931	0.741269	0.136992	-3.15297	0.0016162	0.0365832
ENSG00000151650.7	VENTX	40.8408	0.65362	1.57311	0.207315	3.15278	0.00161722	0.0365832
ENSG00000149923.9	PPP4C	916.501	0.2445	1.18468	0.0775582	3.15246	0.00161898	0.0365832
ENSG00000187583.5	PLEKHN1	3.4394	0.75055	1.68243	0.238228	3.15056	0.00162958	0.0367754
ENSG00000149218.4	ENDOD1	2881.68	-0.402982	0.756294	0.128014	-3.14795	0.00164421	0.037058
ENSG00000160075.10	SSU72	3123.58	0.225529	1.16921	0.0716684	3.14684	0.00165044	0.0371508
ENSG00000135049.11	AGTPBP1	1684.25	-0.4159	0.749552	0.132191	-3.1462	0.00165406	0.0371846
ENSG00000160087.16	UBE2J2	1256.41	0.208346	1.15536	0.0662612	3.14432	0.00166475	0.0373771
ENSG00000145050.11	MANF	524.29	0.360852	1.28418	0.114819	3.1428	0.00167342	0.0374958
ENSG00000119541.5	VPS4B	1126.21	-0.286476	0.819902	0.0911577	-3.14264	0.0016743	0.0374958
ENSG00000003987.9	MTMR7	754.722	-0.374665	0.771284	0.119351	-3.13918	0.00169421	0.0378934
ENSG00000063244.8	U2AF2	3172.09	0.230865	1.17354	0.0735522	3.13878	0.0016965	0.0378964
ENSG00000133119.8	RFC3	143.633	-0.401353	0.757148	0.127895	-3.13815	0.00170017	0.0379301
ENSG00000134463.10	ECHDC3	42.0383	0.553697	1.46784	0.176481	3.13743	0.00170436	0.0379755
ENSG00000128606.8	LRRC17	69.4595	-0.354788	0.781984	0.113202	-3.13412	0.00172368	0.0383229
ENSG00000146802.7	TMEM168	463.705	-0.320469	0.80081	0.102259	-3.1339	0.00172501	0.0383229
ENSG00000187513.8	GJA4	153.634	0.648859	1.56793	0.207062	3.13365	0.00172649	0.0383229
ENSG00000047617.10	ANO2	84.3422	0.515731	1.42972	0.164739	3.13059	0.00174454	0.0386597
ENSG00000197256.6	KANK2	945.465	0.473173	1.38816	0.151157	3.13034	0.00174607	0.0386597
ENSG00000186710.7	CCDC42B	32.0456	-0.65187	0.636455	0.208315	-3.12925	0.00175252	0.0387538
ENSG00000136542.4	GALNT5	14.0373	-0.661897	0.632047	0.211559	-3.12866	0.00175604	0.0387763
ENSG00000124678.13	TCP11	5.56087	-0.658119	0.633704	0.210373	-3.12834	0.00175795	0.0387763
ENSG00000066427.17	ATXN3	410.256	-0.200077	0.870504	0.0639859	-3.12689	0.00176664	0.0388837
ENSG00000241404.2	EGFL8	164.81	0.383525	1.30453	0.122669	3.12649	0.00176904	0.0388837
ENSG00000230062.4	ANKRD66	5.95359	-0.741454	0.598136	0.237191	-3.12598	0.00177214	0.0388837
ENSG00000106348.12	IMPDH1	1245.86	0.325489	1.25309	0.104125	3.12594	0.00177237	0.0388837
ENSG00000151353.10	TMEM18	497.866	-0.280277	0.823433	0.0896688	-3.12569	0.00177387	0.0388837
ENSG00000254505.3	CHMP4A	153.315	0.328863	1.25602	0.105243	3.12481	0.0017792	0.0389519
ENSG00000087903.8	RFX2	407.236	0.407964	1.32681	0.130591	3.12398	0.0017842	0.0389605
ENSG00000164713.5	BRI3	1035.56	0.263893	1.20071	0.0844757	3.1239	0.00178473	0.0389605
ENSG00000090554.7	FLT3LG	98.5326	0.402579	1.32187	0.128909	3.12297	0.00179034	0.0389605
ENSG00000115355.11	CCDC88A	4635.97	-0.376929	0.770075	0.120697	-3.12292	0.00179064	0.0389605
ENSG00000077063.6	CTTNBP2	1126.05	-0.337965	0.791156	0.108221	-3.12292	0.00179068	0.0389605
ENSG00000183748.4	MRC1L1	13.0526	0.721212	1.64857	0.231118	3.12053	0.00180526	0.0392293
ENSG00000018280.12	SLC11A1	417.974	0.70271	1.62756	0.225229	3.11998	0.00180861	0.0392536
ENSG00000113360.12	DROSHA	1420.35	-0.160765	0.894551	0.0515478	-3.11875	0.00181619	0.0393445
ENSG00000213171.2	LINGO4	11.7223	-0.733728	0.601348	0.235277	-3.11857	0.00181728	0.0393445
ENSG00000149782.7	PLCB3	579.999	0.400599	1.32006	0.128505	3.11739	0.00182461	0.0394547
ENSG00000188783.5	PRELP	1264.1	0.571178	1.48574	0.183263	3.11671	0.00182882	0.0394971
ENSG00000177732.6	SOX12	1019.48	0.31981	1.24817	0.102681	3.1146	0.00184194	0.0397285
ENSG00000180329.9	CCDC43	608.347	-0.237569	0.848173	0.0762876	-3.11412	0.00184494	0.0397285
ENSG00000025434.14	NR1H3	349.073	0.258366	1.19612	0.0829719	3.1139	0.00184631	0.0397285
ENSG00000167895.10	TMC8	243.657	0.493845	1.40819	0.158654	3.11272	0.0018537	0.0398387
ENSG00000163631.12	ALB	33.8042	-0.600014	0.659747	0.192883	-3.11077	0.00186602	0.0400544
ENSG00000152779.12	SLC16A12	21.5329	0.741921	1.6724	0.238612	3.10931	0.00187522	0.0401947
ENSG00000227124.4	ZNF717	185.195	-0.223348	0.856576	0.0718387	-3.10901	0.00187713	0.0401947
ENSG00000158717.6	RNF166	739.641	0.206472	1.15386	0.0664349	3.10789	0.00188431	0.0402994
ENSG00000197603.9	C5orf42	982.45	-0.277992	0.824738	0.0894953	-3.10622	0.00189497	0.0404782
ENSG00000118322.8	ATP10B	436.576	-0.586549	0.665934	0.188862	-3.1057	0.00189829	0.0405
ENSG00000135040.11	NAA35	481.477	-0.218945	0.859194	0.0705137	-3.10499	0.00190282	0.0405475
ENSG00000163617.6	KIAA1407	324.948	-0.372109	0.772652	0.119858	-3.10458	0.0019055	0.0405554
ENSG00000168918.9	INPP5D	604.897	0.405784	1.32481	0.130756	3.10338	0.00191322	0.0406506
ENSG00000006128.7	TAC1	474.678	-0.675963	0.625914	0.217855	-3.10282	0.00191688	0.0406506
ENSG00000228459.2	CXorf28	17.6944	0.639607	1.55791	0.206138	3.10281	0.00191692	0.0406506
ENSG00000176225.8	RTTN	301.32	-0.373933	0.771676	0.120563	-3.10155	0.00192508	0.0407739
ENSG00000132718.7	SYT11	15811.1	-0.340593	0.789717	0.109832	-3.10103	0.00192846	0.0407739
ENSG00000214117.1	PP12708	1.47012	-0.744532	0.596862	0.240108	-3.10083	0.00192981	0.0407739
ENSG00000012211.8	PRICKLE3	75.0714	0.446673	1.36289	0.144066	3.10047	0.00193213	0.0407739
ENSG00000102024.11	PLS3	2174.61	-0.330914	0.795033	0.106742	-3.10014	0.00193432	0.0407739
ENSG00000151576.6	QTRTD1	246.655	-0.247141	0.842564	0.0797363	-3.09948	0.00193858	0.0408147
ENSG00000164066.7	INTU	472.016	-0.495326	0.709402	0.159868	-3.09835	0.00194604	0.0408832
ENSG00000269549.1	AL031663.2	40.5338	0.632718	1.55048	0.204237	3.09796	0.00194856	0.0408832
ENSG00000106772.13	PRUNE2	5848.8	-0.355359	0.781675	0.114709	-3.09792	0.00194881	0.0408832
ENSG00000105808.12	RASA4	771.022	0.317882	1.2465	0.102632	3.09729	0.00195298	0.0409217
ENSG00000158623.10	COPG2	407.674	-0.20872	0.865305	0.0673993	-3.09677	0.00195645	0.0409456
ENSG00000114999.6	TTL	1809.14	-0.253684	0.838752	0.0819834	-3.09433	0.00197257	0.0411238
ENSG00000165071.10	TMEM71	23.4373	0.51932	1.43328	0.16786	3.09376	0.00197636	0.0411238
ENSG00000148411.3	NACC2	6022.41	0.360486	1.28386	0.116524	3.09366	0.00197703	0.0411238
ENSG00000187840.4	EIF4EBP1	105.628	0.426789	1.34424	0.137957	3.09363	0.00197723	0.0411238
ENSG00000104213.8	PDGFRL	74.7263	0.434509	1.35145	0.140453	3.09362	0.00197728	0.0411238
ENSG00000198546.10	ZNF511	528.046	0.282262	1.2161	0.0912549	3.09311	0.00198068	0.0411238
ENSG00000134313.10	KIDINS220	4459.04	-0.28187	0.822524	0.0911379	-3.09279	0.00198285	0.0411238
ENSG00000179593.11	ALOX15B	70.6456	0.611656	1.52801	0.197776	3.09267	0.00198367	0.0411238
ENSG00000184178.11	SCFD2	446.707	-0.219839	0.858661	0.0710948	-3.0922	0.00198681	0.0411314
ENSG00000144681.6	STAC	20.0648	-0.723203	0.605751	0.233917	-3.0917	0.00199012	0.0411314
ENSG00000150076.18	C10orf68	30.0233	-0.507379	0.703499	0.164117	-3.09156	0.00199106	0.0411314
ENSG00000186635.10	ARAP1	2499.41	0.386137	1.30689	0.124921	3.09106	0.00199441	0.0411523
ENSG00000237441.5	RGL2	1668.22	0.258691	1.19639	0.083727	3.0897	0.00200358	0.041293
ENSG00000074621.9	SLC24A1	248.447	-0.249995	0.840899	0.0809388	-3.08869	0.00201042	0.0413768
ENSG00000123684.8	LPGAT1	2967.7	-0.334205	0.793221	0.108226	-3.08804	0.00201481	0.0413768
ENSG00000158517.9	NCF1	36.3534	0.578661	1.49346	0.187401	3.08782	0.00201631	0.0413768
ENSG00000197147.8	LRRC8B	2840.27	-0.368208	0.774744	0.11925	-3.08771	0.00201706	0.0413768
ENSG00000176148.11	TCP11L1	383.747	-0.425674	0.744491	0.137878	-3.08733	0.00201966	0.0413799
ENSG00000077238.9	IL4R	755.587	0.635314	1.55328	0.205896	3.0856	0.00203139	0.0413799
ENSG00000214029.3	ZNF891	44.3387	-0.41981	0.747523	0.136064	-3.08538	0.00203291	0.0413799
ENSG00000205362.6	MT1A	48.1844	0.698122	1.62239	0.226275	3.08528	0.00203357	0.0413799
ENSG00000164073.5	MFSD8	566.983	-0.305679	0.809061	0.0990884	-3.08492	0.0020361	0.0413799
ENSG00000164074.9	C4orf29	393.395	-0.261166	0.834413	0.0846614	-3.08483	0.00203666	0.0413799
ENSG00000158796.11	DEDD	849.425	0.131475	1.09541	0.0426219	3.08469	0.00203767	0.0413799
ENSG00000121988.13	ZRANB3	155.729	-0.285277	0.820584	0.0924871	-3.0845	0.00203893	0.0413799
ENSG00000143473.7	KCNH1	169.121	-0.660623	0.632605	0.214277	-3.08302	0.00204908	0.0413799
ENSG00000166147.9	FBN1	727.047	-0.347542	0.785922	0.112755	-3.08226	0.00205433	0.0413799
ENSG00000176783.10	RUFY1	1046.91	0.210658	1.15722	0.0683453	3.08226	0.00205437	0.0413799
ENSG00000112365.4	ZBTB24	350.161	-0.254681	0.838172	0.0826363	-3.08195	0.00205649	0.0413799
ENSG00000159131.12	GART	796.308	-0.179014	0.883307	0.0580866	-3.08185	0.0020572	0.0413799
ENSG00000116745.6	RPE65	14.4964	-0.72749	0.603954	0.23608	-3.08154	0.00205933	0.0413799
ENSG00000188523.4	C9orf171	5.12451	-0.694791	0.617799	0.225472	-3.0815	0.00205961	0.0413799
ENSG00000104643.5	MTMR9	1672.99	-0.256205	0.837287	0.0831484	-3.0813	0.00206098	0.0413799
ENSG00000141506.9	PIK3R5	89.063	0.482868	1.39752	0.156715	3.08119	0.00206172	0.0413799
ENSG00000115307.12	AUP1	2892.32	0.325182	1.25282	0.10554	3.08114	0.00206213	0.0413799
ENSG00000132549.14	VPS13B	970.403	-0.221088	0.857918	0.0717558	-3.08112	0.00206224	0.0413799
ENSG00000162398.7	C1orf177	2.57668	-0.739065	0.599128	0.239898	-3.08074	0.00206485	0.0413799
ENSG00000148926.5	ADM	350.66	0.68413	1.60673	0.222085	3.08048	0.00206664	0.0413799
ENSG00000003989.12	SLC7A2	1059.33	0.593877	1.5093	0.19285	3.07947	0.00207369	0.0414419
ENSG00000117601.9	SERPINC1	8.69817	0.663795	1.58424	0.215563	3.07936	0.00207445	0.0414419
ENSG00000143258.11	USP21	1271.94	0.279683	1.21393	0.0908363	3.07898	0.00207708	0.0414474
ENSG00000143363.11	PRUNE	568.363	0.165944	1.1219	0.0539351	3.07674	0.00209278	0.0417133
ENSG00000165689.12	SDCCAG3	842.554	0.247298	1.18698	0.0804082	3.07553	0.00210131	0.0418359
ENSG00000170577.7	SIX2	17.8271	0.73411	1.66337	0.238744	3.07488	0.00210584	0.0418649
ENSG00000159579.9	RSPRY1	760.933	-0.205629	0.867161	0.0668788	-3.07464	0.00210753	0.0418649
ENSG00000106804.6	C5	202.247	-0.365983	0.77594	0.11909	-3.07317	0.00211801	0.0420255
ENSG00000162521.13	RBBP4	1290.44	-0.26616	0.83153	0.086634	-3.07223	0.00212466	0.0420366
ENSG00000105146.8	AURKC	82.5935	0.424099	1.34173	0.138044	3.0722	0.00212484	0.0420366
ENSG00000126067.7	PSMB2	2092.03	-0.182281	0.881309	0.0593347	-3.07208	0.00212574	0.0420366
ENSG00000101447.9	FAM83D	64.8242	0.428337	1.34568	0.13946	3.0714	0.00213056	0.0420846
ENSG00000205268.6	PDE7A	673.841	-0.299332	0.812629	0.0974977	-3.07014	0.00213958	0.0422153
ENSG00000135336.8	ORC3	814.55	-0.212041	0.863315	0.069081	-3.06945	0.0021445	0.042265
ENSG00000004468.7	CD38	47.3116	-0.619159	0.651051	0.20179	-3.06834	0.00215253	0.0423359
ENSG00000115325.9	DOK1	188.907	0.35758	1.28128	0.116543	3.06822	0.00215341	0.0423359
ENSG00000178401.9	DNAJC22	32.1878	-0.628004	0.647071	0.204698	-3.06795	0.00215533	0.0423359
ENSG00000198466.8	ZNF587	578.793	-0.279762	0.823727	0.0912337	-3.06643	0.00216631	0.0425042
ENSG00000010818.4	HIVEP2	3139.38	-0.328655	0.796279	0.107199	-3.06583	0.00217067	0.0425422
ENSG00000136870.6	ZNF189	1097.02	-0.304171	0.809907	0.0992313	-3.06528	0.00217469	0.0425461
ENSG00000174885.8	NLRP6	3.69169	0.732083	1.66104	0.238842	3.06514	0.00217571	0.0425461
ENSG00000173372.12	C1QA	944.188	0.651128	1.5704	0.212459	3.06473	0.00217868	0.0425568
ENSG00000163874.8	ZC3H12A	48.7384	0.597611	1.51321	0.19506	3.06373	0.00218595	0.0426364
ENSG00000177426.15	TGIF1	271.342	0.516962	1.43094	0.168749	3.06351	0.0021876	0.0426364
ENSG00000026297.11	RNASET2	1482.23	0.373223	1.29524	0.121848	3.06303	0.00219111	0.0426575
ENSG00000168827.10	GFM1	1499.32	-0.25738	0.836606	0.0840546	-3.06205	0.00219824	0.0427365
ENSG00000203896.5	LIME1	36.2686	0.483202	1.39784	0.157816	3.06181	0.00220003	0.0427365
ENSG00000119973.3	PRLHR	14.6572	-0.632963	0.644851	0.20679	-3.0609	0.00220671	0.0428189
ENSG00000186088.11	GSAP	556.204	-0.312866	0.805041	0.102238	-3.06017	0.00221211	0.0428764
ENSG00000133665.8	DYDC2	45.1304	-0.672925	0.627234	0.219948	-3.05948	0.00221724	0.0429284
ENSG00000221883.2	ARIH2OS	52.5038	-0.403516	0.756014	0.131969	-3.05766	0.00223071	0.0431417
ENSG00000125952.14	MAX	2032.5	0.230268	1.17305	0.075339	3.05642	0.00223997	0.043233
ENSG00000173653.3	RCE1	492.87	0.326163	1.25367	0.106716	3.05637	0.00224035	0.043233
ENSG00000140443.9	IGF1R	2136.33	0.227375	1.1707	0.0744059	3.05588	0.00224404	0.0432568
ENSG00000109046.10	WSB1	7296.19	-0.394249	0.760885	0.129036	-3.05534	0.00224805	0.0432867
ENSG00000206013.2	IFITM5	1.07918	0.730895	1.65967	0.239456	3.05231	0.00227086	0.0436781
ENSG00000082293.8	COL19A1	35.9825	-0.625941	0.647997	0.205144	-3.05122	0.00227911	0.0437888
ENSG00000176946.7	THAP4	1311.49	0.202827	1.15095	0.0664973	3.05015	0.0022873	0.0438813
ENSG00000138658.11	ZGRF1	172.473	-0.463551	0.725199	0.151987	-3.04993	0.00228892	0.0438813
ENSG00000113916.13	BCL6	2926.97	0.46867	1.38383	0.153736	3.04855	0.00229952	0.0440365
ENSG00000105137.8	SYDE1	250.354	0.426891	1.34433	0.14005	3.04813	0.00230272	0.0440499
ENSG00000111358.9	GTF2H3	718.72	-0.233693	0.850455	0.0767135	-3.04631	0.00231666	0.0442684
ENSG00000134470.15	IL15RA	83.147	0.475915	1.3908	0.15626	3.04566	0.00232171	0.0443167
ENSG00000075234.12	TTC38	365.559	0.412876	1.33134	0.13558	3.04526	0.00232483	0.0443281
ENSG00000143457.6	GOLPH3L	545.813	0.224897	1.16869	0.0738759	3.04425	0.00233259	0.0444278
ENSG00000127191.13	TRAF2	521.538	0.341297	1.26689	0.112147	3.04328	0.00234011	0.0444835
ENSG00000146842.12	TMEM209	365.247	-0.310639	0.806285	0.102075	-3.04323	0.00234057	0.0444835
ENSG00000187231.9	SESTD1	1894.96	-0.308786	0.807321	0.101492	-3.04247	0.00234648	0.044528
ENSG00000186280.5	KDM4D	42.2934	-0.366686	0.775562	0.120531	-3.04224	0.00234821	0.044528
ENSG00000219607.2	PPP1R3G	145.688	0.521704	1.43565	0.171503	3.04195	0.00235051	0.044528
ENSG00000066651.12	TRMT11	450.695	-0.313503	0.804685	0.103088	-3.04113	0.00235691	0.0445748
ENSG00000181090.13	EHMT1	1486.26	0.31367	1.24287	0.103148	3.04099	0.00235805	0.0445748
ENSG00000185122.6	HSF1	1965.34	0.282086	1.21595	0.0928109	3.03936	0.0023708	0.0447553
ENSG00000142046.10	TMEM91	452.917	0.308928	1.23879	0.10165	3.03912	0.00237269	0.0447553
ENSG00000168994.9	PXDC1	620.96	0.457603	1.37326	0.150634	3.03786	0.00238267	0.0448953
ENSG00000189007.10	ADAT2	117.259	-0.281338	0.822828	0.0926271	-3.03732	0.00238695	0.0449125
ENSG00000253309.2	SERPINE3	38.5143	-0.447416	0.733355	0.147317	-3.0371	0.00238869	0.0449125
ENSG00000141179.9	PCTP	219.828	0.262744	1.19976	0.0865234	3.03668	0.00239196	0.0449259
ENSG00000166535.15	A2ML1	193.68	0.477631	1.39246	0.157352	3.03544	0.00240185	0.0450635
ENSG00000099377.9	HSD3B7	212.173	0.448933	1.36503	0.147934	3.03469	0.00240782	0.0450841
ENSG00000167552.9	TUBA1A	20528.2	-0.412856	0.751135	0.136051	-3.03457	0.00240882	0.0450841
ENSG00000006327.9	TNFRSF12A	62.2853	0.612694	1.52911	0.20192	3.03434	0.00241064	0.0450841
ENSG00000165215.5	CLDN3	6.17534	-0.724687	0.605128	0.239016	-3.03197	0.00242966	0.0453196
ENSG00000180488.10	FAM73A	1065.36	-0.463278	0.725336	0.152802	-3.03189	0.00243029	0.0453196
ENSG00000042832.7	TG	21.4027	0.512154	1.42618	0.168928	3.0318	0.00243101	0.0453196
ENSG00000136514.2	RTP4	31.2787	-0.448997	0.732552	0.148111	-3.03148	0.00243355	0.0453196
ENSG00000187049.5	TMEM216	336.183	0.332334	1.25905	0.109642	3.03108	0.00243685	0.0453331
ENSG00000107614.16	TRDMT1	161.965	-0.384275	0.766164	0.126848	-3.02942	0.00245025	0.0455343
ENSG00000107796.8	ACTA2	1400.17	-0.71448	0.609425	0.235918	-3.02851	0.00245765	0.0456235
ENSG00000164659.10	KIAA1324L	975.925	-0.441758	0.736237	0.145913	-3.02755	0.00246549	0.0457208
ENSG00000138780.9	GSTCD	191.767	-0.316083	0.803248	0.104445	-3.02631	0.00247556	0.0458355
ENSG00000181035.9	SLC25A42	1006.96	0.220579	1.1652	0.0728977	3.02587	0.00247919	0.0458355
ENSG00000092820.13	EZR	4096.63	0.449013	1.36511	0.148411	3.02548	0.00248241	0.0458355
ENSG00000170835.10	CEL	102.872	0.566107	1.48052	0.187122	3.02533	0.00248361	0.0458355
ENSG00000134489.6	HRH4	2.94305	0.704711	1.62982	0.232947	3.0252	0.00248471	0.0458355
ENSG00000182308.5	DCAF4L1	34.5694	0.449618	1.36568	0.148669	3.0243	0.00249213	0.0459241
ENSG00000117625.9	RCOR3	1498.35	-0.267141	0.830964	0.088353	-3.02357	0.00249812	0.0459863
ENSG00000132300.14	PTCD3	2168.27	-0.146186	0.903636	0.0483707	-3.0222	0.00250949	0.0460439
ENSG00000103241.5	FOXF1	197.112	0.589573	1.5048	0.195083	3.02216	0.00250977	0.0460439
ENSG00000153786.8	ZDHHC7	1176.32	0.155748	1.114	0.0515372	3.02206	0.00251063	0.0460439
ENSG00000186020.8	ZNF529	1081.13	-0.213085	0.86269	0.0705147	-3.02186	0.00251231	0.0460439
ENSG00000107951.7	MTPAP	464.469	-0.173897	0.886445	0.0575511	-3.02161	0.00251435	0.0460439
ENSG00000177034.10	MTX3	213.792	-0.60569	0.657157	0.200519	-3.02061	0.00252264	0.0461477
ENSG00000244165.1	P2RY11	320.248	0.304624	1.2351	0.100886	3.01948	0.00253212	0.0462731
ENSG00000183166.6	CALN1	1524.33	-0.482358	0.715807	0.159786	-3.01877	0.00253803	0.0463004
ENSG00000221990.2	C5orf55	141.757	-0.339601	0.79026	0.112501	-3.01866	0.00253895	0.0463004
ENSG00000117597.13	DIEXF	539.784	-0.182209	0.881353	0.0603708	-3.01816	0.00254314	0.0463004
ENSG00000197467.9	COL13A1	105.466	-0.710525	0.611098	0.235448	-3.01775	0.00254656	0.0463004
ENSG00000173258.8	ZNF483	103.914	-0.421501	0.746647	0.139675	-3.01773	0.00254679	0.0463004
ENSG00000124486.7	USP9X	2519.56	-0.218518	0.859448	0.0724248	-3.01717	0.00255144	0.0463371
ENSG00000018610.8	CXorf56	597.111	-0.245438	0.84356	0.0813701	-3.01631	0.00255869	0.046417
ENSG00000106404.9	CLDN15	417.566	0.535346	1.44929	0.1775	3.01603	0.00256112	0.046417
ENSG00000213614.5	HEXA	750.679	-0.187973	0.877838	0.0623473	-3.01493	0.00257038	0.0465368
ENSG00000196954.8	CASP4	167.56	0.542629	1.45662	0.180023	3.01422	0.00257638	0.0465535
ENSG00000082497.7	SERTAD4	277.802	-0.369546	0.774026	0.122602	-3.0142	0.00257659	0.0465535
ENSG00000169855.15	ROBO1	1106.98	-0.294492	0.815359	0.097718	-3.01369	0.00258087	0.0465829
ENSG00000182103.3	FAM181B	1124.24	0.395776	1.31565	0.131407	3.01184	0.00259666	0.0465887
ENSG00000109220.6	CHIC2	179.582	0.288722	1.22156	0.0958662	3.01172	0.00259775	0.0465887
ENSG00000156219.12	ART3	515.684	0.480678	1.3954	0.159606	3.01165	0.00259833	0.0465887
ENSG00000152672.3	CLEC4F	6.87316	-0.709318	0.611609	0.23554	-3.01145	0.0026	0.0465887
ENSG00000168872.11	DDX19A	1025.41	-0.179566	0.882969	0.059631	-3.01128	0.00260152	0.0465887
ENSG00000204316.8	MRPL38	397.739	0.304674	1.23514	0.101179	3.01124	0.00260184	0.0465887
ENSG00000142409.4	ZNF787	718.925	0.30204	1.23289	0.10031	3.01107	0.00260328	0.0465887
ENSG00000141858.7	SAMD1	1484.39	0.353908	1.27802	0.117542	3.0109	0.00260474	0.0465887
ENSG00000120334.11	CENPL	62.7836	-0.254702	0.83816	0.0845944	-3.01087	0.00260505	0.0465887
ENSG00000256223.1	ZNF10	360.981	-0.296648	0.814142	0.0985365	-3.01054	0.00260783	0.0465887
ENSG00000173421.12	CCDC36	13.1597	0.577883	1.49266	0.191972	3.01025	0.00261035	0.0465887
ENSG00000114902.9	SPCS1	1799.04	-0.218243	0.859612	0.0725209	-3.00938	0.00261785	0.0466752
ENSG00000112902.7	SEMA5A	751.241	-0.303958	0.810027	0.10103	-3.00858	0.00262472	0.0467504
ENSG00000187954.8	CYHR1	3131.38	0.272434	1.20784	0.0905704	3.00798	0.00262994	0.0467959
ENSG00000153107.7	ANAPC1	661.383	-0.203265	0.868583	0.0675897	-3.00733	0.00263552	0.0468477
ENSG00000130489.8	SCO2	811.888	0.287822	1.2208	0.0957338	3.00648	0.00264293	0.0469169
ENSG00000037280.11	FLT4	195.596	0.442967	1.3594	0.147348	3.00627	0.00264475	0.0469169
ENSG00000132481.2	TRIM47	947.678	0.430514	1.34771	0.143317	3.00393	0.00266517	0.0471945
ENSG00000163348.3	PYGO2	1709.44	0.19357	1.14359	0.064445	3.00365	0.00266765	0.0471945
ENSG00000146834.9	MEPCE	1485.82	0.250316	1.18947	0.0833459	3.00334	0.00267037	0.0471945
ENSG00000104936.13	DMPK	3009.45	0.319339	1.24776	0.106335	3.00314	0.00267206	0.0471945
ENSG00000241697.3	TMEFF1	59.3883	-0.597267	0.661005	0.198933	-3.00236	0.00267898	0.0471945
ENSG00000116830.6	TTF2	138.107	-0.421026	0.746893	0.140232	-3.00234	0.0026791	0.0471945
ENSG00000137142.4	IGFBPL1	13.8391	-0.651657	0.636549	0.21705	-3.00233	0.00267919	0.0471945
ENSG00000197406.5	DIO3	19.4518	0.582313	1.49725	0.193995	3.00169	0.00268481	0.0472463
ENSG00000244734.1	HBB	1452.98	-0.67596	0.625915	0.225228	-3.00123	0.00268892	0.0472712
ENSG00000164430.11	MB21D1	66.5271	0.462936	1.37834	0.154286	3.00051	0.00269525	0.0473352
ENSG00000268275.1	AL035588.1	6.4367	0.692	1.61552	0.230654	3.00016	0.00269835	0.0473423
ENSG00000058335.10	RASGRF1	3674.2	-0.394596	0.760702	0.131574	-2.99904	0.00270828	0.0474691
ENSG00000132141.9	CCT6B	68.9131	-0.520776	0.696997	0.173769	-2.99694	0.00272704	0.0477503
ENSG00000164778.4	EN2	55.5085	-0.714174	0.609554	0.238364	-2.99615	0.00273415	0.0477949
ENSG00000256463.4	SALL3	230.743	0.486376	1.40092	0.162339	2.99605	0.00273502	0.0477949
ENSG00000196776.10	CD47	6130.98	-0.222999	0.856782	0.0744475	-2.99539	0.00274096	0.0478488
ENSG00000105793.11	GTPBP10	610.995	-0.216825	0.860457	0.0723933	-2.9951	0.00274355	0.0478488
ENSG00000138161.8	CUZD1	74.51	0.368216	1.29076	0.12301	2.99339	0.00275901	0.0479876
ENSG00000228208.2	C1orf143	5.53932	0.702474	1.62729	0.23468	2.99333	0.00275953	0.0479876
ENSG00000197935.6	ZNF311	29.4824	-0.534253	0.690516	0.178497	-2.99306	0.00276194	0.0479876
ENSG00000106305.5	AIMP2	214.802	-0.212647	0.862952	0.071048	-2.99301	0.00276242	0.0479876
ENSG00000135723.8	FHOD1	393.234	0.353565	1.27771	0.11826	2.98972	0.00279233	0.0484236
ENSG00000231824.3	C18orf42	23.7896	-0.695856	0.617343	0.232792	-2.98917	0.00279738	0.0484236
ENSG00000157005.3	SST	607.316	-0.643176	0.640302	0.215178	-2.98904	0.00279854	0.0484236
ENSG00000125459.9	MSTO1	364.291	-0.269453	0.829634	0.0901469	-2.98904	0.00279854	0.0484236
ENSG00000126838.5	PZP	25.1759	-0.648868	0.637781	0.217105	-2.98873	0.00280142	0.0484257
ENSG00000268865.1	AC026310.1	15.2273	-0.645679	0.639192	0.216067	-2.98833	0.00280509	0.0484274
ENSG00000183346.6	C10orf107	89.4747	-0.579772	0.669069	0.194026	-2.98812	0.00280703	0.0484274
ENSG00000188368.5	PRR19	62.6097	0.367714	1.29031	0.123103	2.98704	0.00281689	0.0484782
ENSG00000125347.9	IRF1	242.976	0.429494	1.34676	0.143806	2.98663	0.0028207	0.0484782
ENSG00000107821.9	KAZALD1	42.8832	-0.453094	0.730475	0.15172	-2.98638	0.00282302	0.0484782
ENSG00000120889.8	TNFRSF10B	430.279	0.398178	1.31784	0.133336	2.98628	0.00282396	0.0484782
ENSG00000102781.9	KATNAL1	1057.66	-0.200472	0.870266	0.0671315	-2.98626	0.00282417	0.0484782
ENSG00000070950.5	RAD18	167.759	-0.256648	0.83703	0.0859506	-2.986	0.00282652	0.0484782
ENSG00000170100.9	ZNF778	84.1656	-0.495056	0.709534	0.165853	-2.9849	0.00283667	0.0485633
ENSG00000248511.1	RP11-9B6.1	1.33176	-0.704626	0.613602	0.236089	-2.98458	0.00283968	0.0485633
ENSG00000111961.12	SASH1	3433.65	0.360768	1.28411	0.120899	2.98404	0.00284472	0.0485633
ENSG00000205758.7	CRYZL1	1032.54	-0.17257	0.887261	0.0578315	-2.984	0.00284502	0.0485633
ENSG00000134480.9	CCNH	886.645	-0.255331	0.837795	0.0855677	-2.98397	0.00284535	0.0485633
ENSG00000002933.3	TMEM176A	438.594	0.491413	1.40582	0.1647	2.98368	0.00284805	0.0485633
ENSG00000116560.6	SFPQ	7386.75	-0.217807	0.859872	0.0730148	-2.98305	0.00285391	0.0485896
ENSG00000196781.9	TLE1	1553.22	0.274679	1.20972	0.0920838	2.98292	0.00285512	0.0485896
ENSG00000066557.5	LRRC40	697.322	-0.339497	0.790317	0.113859	-2.98173	0.00286623	0.0486928
ENSG00000170370.10	EMX2	811.141	0.497046	1.41132	0.166711	2.98149	0.00286848	0.0486928
ENSG00000187193.8	MT1X	1533.47	0.573737	1.48837	0.192447	2.98127	0.00287057	0.0486928
ENSG00000151470.7	C4orf33	310.363	-0.288432	0.818792	0.0967539	-2.98109	0.00287227	0.0486928
ENSG00000069248.8	NUP133	1397.41	-0.229966	0.852655	0.0771556	-2.98054	0.00287739	0.0487327
ENSG00000164329.9	PAPD4	946.078	-0.294296	0.81547	0.0987591	-2.97993	0.0028831	0.0487651
ENSG00000082014.12	SMARCD3	3989.9	0.292216	1.22452	0.098074	2.97954	0.00288679	0.0487651
ENSG00000262003.1	RP11-676J12.7	1.98038	0.710868	1.63679	0.23859	2.97945	0.00288763	0.0487651
ENSG00000007384.11	RHBDF1	471.927	0.36274	1.28587	0.121802	2.97812	0.00290025	0.0488847
ENSG00000116675.11	DNAJC6	8140.81	-0.353394	0.78274	0.118678	-2.97775	0.00290368	0.0488847
ENSG00000132434.5	LANCL2	1931.88	-0.198853	0.871243	0.0667886	-2.97735	0.00290756	0.0488847
ENSG00000141391.9	SLMO1	355.776	0.25498	1.19332	0.0856472	2.97709	0.00290995	0.0488847
ENSG00000157322.12	CLEC18A	35.4971	0.548433	1.4625	0.184218	2.97709	0.00291002	0.0488847
ENSG00000166426.7	CRABP1	278.025	0.661423	1.58164	0.222198	2.97673	0.00291336	0.0488847
ENSG00000014824.8	SLC30A9	2777.38	-0.320613	0.800729	0.107719	-2.97638	0.00291676	0.0488847
ENSG00000136830.7	FAM129B	1147.57	0.429198	1.34649	0.144203	2.97636	0.00291695	0.0488847
ENSG00000077522.8	ACTN2	2361.43	-0.329345	0.795898	0.11067	-2.97592	0.00292108	0.0489072
ENSG00000197980.7	LEKR1	15.4811	-0.559817	0.678388	0.18814	-2.97554	0.00292477	0.0489224
ENSG00000178567.5	EPM2AIP1	2448.01	-0.172769	0.887138	0.0580828	-2.97453	0.0029344	0.0490368
ENSG00000185808.8	PIGP	301.637	-0.240896	0.84622	0.0810735	-2.97133	0.00296517	0.0495026
ENSG00000268156.1	FKSG61	0.878719	0.700575	1.62515	0.235827	2.97071	0.00297108	0.0495026
ENSG00000100365.10	NCF4	93.6701	0.544718	1.45874	0.183381	2.97042	0.00297393	0.0495026
ENSG00000204209.6	DAXX	1119.87	0.222034	1.16638	0.0747522	2.97027	0.0029754	0.0495026
ENSG00000140564.6	FURIN	1914.14	0.253717	1.19227	0.0854217	2.97017	0.00297635	0.0495026
ENSG00000115289.8	PCGF1	339.873	0.231281	1.17388	0.0778944	2.96917	0.00298608	0.0495636
ENSG00000148384.11	INPP5E	1244.88	0.242189	1.18279	0.0815706	2.96907	0.00298706	0.0495636
ENSG00000084652.11	TXLNA	1644.85	0.241691	1.18238	0.0814075	2.96891	0.00298859	0.0495636
ENSG00000105085.6	MED26	238.542	0.212478	1.15868	0.0715744	2.96863	0.0029913	0.0495636
ENSG00000157625.11	TAB3	912.215	-0.24798	0.842075	0.0835563	-2.96782	0.00299922	0.0496025
ENSG00000168675.14	LDLRAD4	2124.73	-0.413194	0.750959	0.139225	-2.96781	0.00299929	0.0496025
ENSG00000197372.5	ZNF675	279.244	-0.260809	0.83462	0.0878923	-2.96737	0.00300361	0.0496273
ENSG00000186834.2	HEXIM1	1817.5	0.265714	1.20223	0.0895619	2.96682	0.00300895	0.0496356
ENSG00000182885.12	GPR97	8.65853	0.691138	1.61456	0.232977	2.96654	0.00301168	0.0496356
ENSG00000169213.6	RAB3B	593.314	-0.530981	0.692084	0.179024	-2.96598	0.00301716	0.0496356
ENSG00000113273.11	ARSB	352.37	-0.220157	0.858472	0.0742328	-2.96576	0.00301933	0.0496356
ENSG00000149308.11	NPAT	359.517	-0.248098	0.842006	0.0836543	-2.96575	0.00301946	0.0496356
ENSG00000249852.1	AC145676.2	9.40641	0.695328	1.61925	0.234487	2.96531	0.00302378	0.0496356
ENSG00000166292.7	TMEM100	129.644	0.477459	1.39229	0.161015	2.9653	0.00302387	0.0496356
ENSG00000177238.9	TRIM72	17.8313	-0.687895	0.620759	0.232029	-2.96469	0.00302985	0.0496873
ENSG00000143643.8	TTC13	556.408	-0.222124	0.857303	0.0749362	-2.96417	0.00303499	0.0497251
ENSG00000114054.9	PCCB	922.241	-0.28753	0.819304	0.0970651	-2.96224	0.00305412	0.0497791
ENSG00000149084.7	HSD17B12	2098.4	-0.307001	0.80832	0.103641	-2.96216	0.00305485	0.0497791
ENSG00000152292.12	SH2D6	89.5854	0.515854	1.42984	0.174159	2.96197	0.00305676	0.0497791
ENSG00000100109.12	TFIP11	1097.61	0.147683	1.10779	0.0498604	2.96192	0.0030573	0.0497791
ENSG00000154803.8	FLCN	2608.26	0.307055	1.23718	0.103676	2.96168	0.00305961	0.0497791
ENSG00000186973.6	FAM183A	8.74364	-0.681912	0.623339	0.230254	-2.96157	0.00306079	0.0497791
ENSG00000118246.9	FASTKD2	435.812	-0.271555	0.828426	0.0916929	-2.96157	0.00306079	0.0497791
ENSG00000182963.5	GJC1	263.066	0.405225	1.3243	0.136829	2.96155	0.00306093	0.0497791
ENSG00000065457.6	ADAT1	349.472	-0.26499	0.832204	0.0895089	-2.96049	0.00307149	0.0497823
ENSG00000196312.6	HIATL2	50.4757	-0.457378	0.728309	0.154496	-2.96045	0.0030719	0.0497823
ENSG00000136045.7	PWP1	1047.13	-0.211145	0.863851	0.0713225	-2.96042	0.00307216	0.0497823
ENSG00000118454.8	ANKRD13C	986.991	-0.274429	0.826777	0.0927074	-2.96016	0.00307475	0.0497823
ENSG00000131459.8	GFPT2	872.872	0.270144	1.20593	0.0912615	2.96011	0.00307529	0.0497823
ENSG00000095564.9	BTAF1	1014.03	-0.398633	0.758577	0.134709	-2.9592	0.00308436	0.0498392
ENSG00000115762.12	PLEKHB2	5863.35	-0.236974	0.848523	0.0800942	-2.95869	0.00308949	0.0498392
ENSG00000131725.9	WDR44	610.765	-0.2928	0.816316	0.09897	-2.95847	0.0030917	0.0498392
ENSG00000221869.4	CEBPD	1172.62	0.576295	1.49102	0.194825	2.95801	0.00309631	0.0498392
ENSG00000198440.5	ZNF583	239.176	-0.200195	0.870433	0.0676827	-2.95784	0.003098	0.0498392
ENSG00000155008.9	APOOL	40.0946	-0.560198	0.678209	0.18941	-2.95759	0.00310051	0.0498392
ENSG00000211460.7	TSN	2097.47	-0.148605	0.902122	0.050247	-2.9575	0.00310146	0.0498392
ENSG00000087995.11	METTL2A	240.82	-0.228589	0.853469	0.0772913	-2.9575	0.00310148	0.0498392
ENSG00000120500.13	ARR3	6.38263	-0.551623	0.682252	0.186536	-2.95719	0.00310453	0.0498426
ENSG00000111886.9	GABRR2	8.80197	0.658469	1.57841	0.222789	2.95558	0.00312083	0.0500586
ENSG00000186364.6	NUDT17	148.183	0.335852	1.26212	0.113661	2.95485	0.00312819	0.0501308
ENSG00000248050.1	RP11-422N16.3	28.9491	-0.621344	0.650065	0.210385	-2.95337	0.00314327	0.0502811
ENSG00000124253.9	PCK1	121.324	0.697907	1.62215	0.236309	2.95337	0.00314329	0.0502811
ENSG00000240891.2	PLCXD2	22.4343	-0.698377	0.616265	0.23659	-2.95184	0.00315884	0.050484
ENSG00000185340.11	GAS2L1	2307.68	0.332955	1.25959	0.112827	2.95104	0.0031671	0.0505701
ENSG00000130202.5	PVRL2	551.472	0.339475	1.2653	0.115062	2.95037	0.00317392	0.0506329
ENSG00000148300.6	REXO4	804.853	0.224572	1.16843	0.0761306	2.94983	0.00317951	0.0506762
ENSG00000116455.9	WDR77	407.432	-0.209602	0.864776	0.0710628	-2.94954	0.00318252	0.0506782
ENSG00000196154.7	S100A4	95.4634	0.616284	1.53292	0.209001	2.94872	0.00319092	0.050766
ENSG00000248458.2	AL139147.1	2.36836	-0.702578	0.614473	0.23831	-2.94816	0.0031967	0.0508119
ENSG00000082781.6	ITGB5	1117.43	0.331261	1.25811	0.112403	2.94709	0.00320785	0.0509431
ENSG00000232833.4	FAM27E3	106.112	0.447423	1.3636	0.151854	2.9464	0.003215	0.0509848
ENSG00000131503.16	ANKHD1	102.299	-0.394001	0.761016	0.133729	-2.94627	0.00321628	0.0509848
ENSG00000101654.13	RNMT	1829.13	-0.234366	0.850059	0.0795759	-2.94519	0.00322761	0.0511184
ENSG00000115596.3	WNT6	28.8376	0.635199	1.55315	0.215727	2.94445	0.00323525	0.0511933
ENSG00000172428.5	MYEOV2	2270.74	0.331565	1.25838	0.112636	2.94369	0.00324328	0.0512651
ENSG00000132664.7	POLR3F	658.509	-0.229406	0.852986	0.0779386	-2.94342	0.00324604	0.0512651
ENSG00000178425.8	NT5DC1	768.806	-0.436585	0.738881	0.148338	-2.94319	0.00324854	0.0512651
ENSG00000163322.9	FAM175A	99.921	-0.286982	0.819615	0.097524	-2.94268	0.0032538	0.051302
ENSG00000183765.16	CHEK2	71.8674	0.429147	1.34644	0.145877	2.94184	0.00326268	0.0513959
ENSG00000171860.4	C3AR1	153.358	0.561594	1.4759	0.19095	2.94105	0.00327104	0.0514672
ENSG00000066926.6	FECH	734.539	-0.287208	0.819487	0.0976642	-2.94077	0.00327399	0.0514672
ENSG00000070404.4	FSTL3	670.105	0.355076	1.27905	0.120769	2.94011	0.00328091	0.0514672
ENSG00000187634.6	SAMD11	106.97	0.613939	1.53043	0.208816	2.9401	0.00328105	0.0514672
ENSG00000008517.12	IL32	124.18	0.575377	1.49007	0.195705	2.94003	0.00328184	0.0514672
ENSG00000213901.6	SLC23A3	24.2022	0.565648	1.48005	0.192581	2.9372	0.00331195	0.0518931
ENSG00000256436.1	TAS2R31	4.14122	-0.659387	0.633147	0.224548	-2.9365	0.00331936	0.0519122
ENSG00000079462.3	PAFAH1B3	567.176	0.31188	1.24132	0.10621	2.93643	0.00332009	0.0519122
ENSG00000124493.8	GRM4	583.4	-0.695786	0.617373	0.236964	-2.93625	0.00332203	0.0519122
ENSG00000105127.3	AKAP8	906.729	0.166682	1.12247	0.0567786	2.93565	0.00332851	0.0519459
ENSG00000054148.13	PHPT1	1713.97	0.268023	1.20416	0.0913077	2.93539	0.00333133	0.0519459
ENSG00000198231.7	DDX42	3432.23	-0.186031	0.879021	0.0633786	-2.93523	0.00333305	0.0519459
ENSG00000132196.8	HSD17B7	433.181	0.441345	1.35787	0.150436	2.93378	0.00334859	0.0521418
ENSG00000163933.5	RFT1	361.432	-0.236281	0.848931	0.0805549	-2.93316	0.00335526	0.0521995
ENSG00000085832.12	EPS15	6091.25	-0.246711	0.842816	0.084139	-2.93218	0.00336588	0.0522862
ENSG00000104689.5	TNFRSF10A	43.6221	0.554442	1.4686	0.189094	2.9321	0.00336678	0.0522862
ENSG00000005108.10	THSD7A	72.4426	-0.535631	0.689857	0.182748	-2.93098	0.00337899	0.0523215
ENSG00000131351.10	HAUS8	73.4562	0.291977	1.22432	0.0996185	2.93095	0.00337924	0.0523215
ENSG00000131876.12	SNRPA1	815.495	-0.225206	0.855473	0.0768412	-2.9308	0.00338095	0.0523215
ENSG00000267885.1	FKSG48	2.16598	0.691888	1.6154	0.236075	2.93079	0.00338096	0.0523215
ENSG00000144320.9	KIAA1715	1304.13	-0.246917	0.842695	0.0842749	-2.9299	0.00339074	0.0523975
ENSG00000164877.14	MICALL2	2595.89	0.332992	1.25962	0.113657	2.9298	0.00339183	0.0523975
ENSG00000163386.15	NBPF10	746.028	0.383835	1.30481	0.131025	2.92949	0.00339522	0.0524038
ENSG00000179981.9	TSHZ1	1499.29	0.283883	1.21747	0.0969155	2.92918	0.00339859	0.0524099
ENSG00000122386.6	ZNF205	476.318	0.296574	1.22822	0.101311	2.92735	0.00341863	0.0526726
ENSG00000187726.4	DNAJB13	11.2935	-0.575685	0.670968	0.196719	-2.92643	0.00342875	0.0527823
ENSG00000149346.10	SLX4IP	20.203	-0.612966	0.653851	0.209487	-2.92603	0.00343322	0.0528048
ENSG00000090989.13	EXOC1	1612.44	-0.215287	0.861375	0.0735853	-2.92568	0.00343709	0.0528183
ENSG00000203546.3	RP11-176H8.1	22.8812	-0.413052	0.751033	0.141255	-2.92416	0.00345388	0.0530299
ENSG00000090273.9	NUDC	4422.46	0.246631	1.18643	0.0843641	2.92342	0.00346213	0.0531101
ENSG00000025796.9	SEC63	2106.03	-0.181191	0.881975	0.0619882	-2.92299	0.00346686	0.0531364
ENSG00000021645.13	NRXN3	2882.47	-0.419901	0.747476	0.143676	-2.92257	0.00347161	0.0531628
ENSG00000163464.7	CXCR1	4.9483	0.697177	1.62133	0.238721	2.92046	0.00349511	0.0533741
ENSG00000104327.3	CALB1	727.474	-0.620053	0.650647	0.212316	-2.92043	0.00349548	0.0533741
ENSG00000182240.10	BACE2	165.896	0.494951	1.40927	0.169483	2.92035	0.00349639	0.0533741
ENSG00000155542.6	SETD9	80.9869	-0.450412	0.731834	0.154238	-2.92025	0.00349755	0.0533741
ENSG00000005175.5	RPAP3	412.041	-0.2825	0.822165	0.0968122	-2.91802	0.00352259	0.0536654
ENSG00000226742.3	HSBP1L1	524.281	0.262918	1.1999	0.090105	2.91791	0.00352385	0.0536654
ENSG00000118473.16	SGIP1	2229.41	-0.302499	0.810846	0.103676	-2.91774	0.0035258	0.0536654
ENSG00000143793.8	C1orf35	732.118	0.274701	1.20974	0.0941669	2.91718	0.00353216	0.0537157
ENSG00000126953.5	TIMM8A	156.941	-0.296662	0.814134	0.101745	-2.91576	0.00354829	0.0538509
ENSG00000182774.6	RPS17L	1.13318	0.69746	1.62165	0.239225	2.9155	0.0035512	0.0538509
ENSG00000172554.7	SNTG2	22.7312	0.453759	1.3696	0.15565	2.91524	0.0035541	0.0538509
ENSG00000013810.14	TACC3	175.362	0.323623	1.25147	0.111014	2.91516	0.00355504	0.0538509
ENSG00000116903.6	EXOC8	501.339	-0.243313	0.844803	0.0834679	-2.91505	0.00355636	0.0538509
ENSG00000146910.7	CNPY1	25.7328	-0.694239	0.618035	0.23823	-2.91415	0.0035666	0.0539595
ENSG00000162585.11	C1orf86	879.125	0.260071	1.19754	0.0892705	2.91329	0.00357644	0.0540493
ENSG00000122877.9	EGR2	112.157	-0.687206	0.621055	0.235903	-2.91309	0.00357869	0.0540493
ENSG00000152433.10	ZNF547	185.296	0.338745	1.26466	0.116322	2.91213	0.00358977	0.05417
ENSG00000100227.13	POLDIP3	2359.51	0.247412	1.18708	0.0849713	2.91171	0.00359452	0.0541876
ENSG00000168101.10	NUDT16L1	972.592	0.229108	1.17211	0.0786909	2.91149	0.00359709	0.0541876
ENSG00000172869.10	DMXL1	1323.36	-0.300786	0.81181	0.103338	-2.91071	0.00360608	0.0542718
ENSG00000178498.11	DTX3	4603.08	0.247149	1.18686	0.0849211	2.91034	0.00361041	0.0542718
ENSG00000162747.5	FCGR3B	13.7369	0.694156	1.61794	0.238537	2.91006	0.0036136	0.0542718
ENSG00000177599.8	ZNF491	50.5279	-0.418082	0.748419	0.143674	-2.90994	0.00361503	0.0542718
ENSG00000133739.11	LRRCC1	383.541	-0.371676	0.772884	0.127743	-2.90957	0.00361927	0.0542891
ENSG00000186472.14	PCLO	1657.84	-0.433462	0.740483	0.148998	-2.90918	0.00362376	0.0543101
ENSG00000259752.1	FKSG62	4.59092	0.581116	1.49601	0.199787	2.90868	0.00362958	0.054351
ENSG00000104881.10	PPP1R13L	204.805	0.423057	1.34077	0.145506	2.90749	0.00364338	0.0544861
ENSG00000144840.4	RABL3	768.175	-0.212053	0.863308	0.0729363	-2.90737	0.0036448	0.0544861
ENSG00000157326.14	DHRS4	306.67	0.256136	1.19428	0.0881127	2.90691	0.00365017	0.05452
ENSG00000171777.11	RASGRP4	43.6727	0.479622	1.39438	0.165028	2.90631	0.00365719	0.0545784
ENSG00000197265.4	GTF2E2	441.558	0.208314	1.15534	0.0716912	2.90571	0.00366422	0.054637
ENSG00000104894.7	CD37	204.737	0.528788	1.44272	0.182023	2.90506	0.00367177	0.054664
ENSG00000268688.1	AC007382.1	19.1275	-0.490453	0.711802	0.168835	-2.90493	0.00367336	0.054664
ENSG00000116652.5	DLEU2L	12.7856	-0.638055	0.642579	0.219672	-2.90458	0.00367745	0.054664
ENSG00000187630.10	DHRS4L2	370.156	0.327537	1.25487	0.112769	2.90449	0.00367847	0.054664
ENSG00000184557.3	SOCS3	652.259	0.688165	1.61123	0.236962	2.90412	0.00368286	0.0546656
ENSG00000111834.8	RSPH4A	47.8791	-0.589776	0.664446	0.203113	-2.90369	0.00368796	0.0546656
ENSG00000198156.6	NPIPB6	44.2878	0.548974	1.46304	0.189067	2.9036	0.00368901	0.0546656
ENSG00000134061.4	CD180	30.7022	0.611887	1.52826	0.210761	2.90323	0.00369335	0.0546656
ENSG00000132819.12	RBM38	533.354	0.308069	1.23805	0.106115	2.90315	0.00369429	0.0546656
ENSG00000205581.6	HMGN1	2391.62	-0.292661	0.816395	0.100817	-2.9029	0.00369723	0.0546656
ENSG00000154079.5	C6orf57	449.626	-0.275636	0.826086	0.0950013	-2.90139	0.00371513	0.054884
ENSG00000163870.10	TPRA1	812.877	0.246921	1.18667	0.0851315	2.90047	0.00372607	0.0549994
ENSG00000213401.4	MAGEA12	7.01696	0.568473	1.48295	0.196018	2.90011	0.00373031	0.0550158
ENSG00000158234.8	FAIM	313.661	-0.288863	0.818547	0.0996287	-2.8994	0.0037388	0.0550948
ENSG00000125375.10	ATP5S	548.371	-0.19232	0.875197	0.0663499	-2.89858	0.00374857	0.0551924
ENSG00000163491.12	NEK10	128.078	-0.49513	0.709498	0.17086	-2.89787	0.00375709	0.0552716
ENSG00000183647.6	ZNF530	93.6744	-0.303582	0.810238	0.104786	-2.89718	0.00376535	0.0553468
ENSG00000143365.12	RORC	15.5834	-0.687931	0.620743	0.237486	-2.89672	0.00377086	0.0553704
ENSG00000146833.11	TRIM4	517.333	0.231901	1.17438	0.080062	2.89652	0.00377325	0.0553704
ENSG00000106565.13	TMEM176B	568.243	0.473471	1.38845	0.163497	2.89589	0.00378082	0.0554353
ENSG00000079101.12	CLUL1	114.672	-0.544435	0.68566	0.188055	-2.89508	0.00379057	0.0554641
ENSG00000161940.6	BCL6B	157.332	0.562122	1.47644	0.194173	2.89496	0.00379211	0.0554641
ENSG00000117758.9	STX12	2958.38	-0.208464	0.865458	0.0720096	-2.89494	0.00379226	0.0554641
ENSG00000089159.11	PXN	1318.6	0.407779	1.32664	0.140929	2.89352	0.00380956	0.0556708
ENSG00000188517.10	COL25A1	46.2675	-0.553226	0.681495	0.191221	-2.89312	0.00381432	0.0556808
ENSG00000185480.7	PARPBP	27.3596	-0.456246	0.72888	0.15771	-2.89294	0.00381657	0.0556808
ENSG00000100359.15	SGSM3	3221.66	0.236415	1.17806	0.0817466	2.89204	0.00382746	0.0557934
ENSG00000149781.8	FERMT3	184.618	0.480827	1.39554	0.166292	2.89146	0.00383462	0.0558513
ENSG00000157703.11	SVOPL	11.3136	-0.633371	0.644668	0.219132	-2.89036	0.003848	0.0559999
ENSG00000171357.5	LURAP1	106.136	-0.490888	0.711587	0.169865	-2.88987	0.00385401	0.0560409
ENSG00000226979.4	LTA	13.0283	0.642195	1.5607	0.222283	2.88909	0.0038636	0.0560453
ENSG00000147872.5	PLIN2	445.227	0.492392	1.40678	0.170453	2.88873	0.00386797	0.0560453
ENSG00000173926.5	MARCH3	132.142	0.472344	1.38736	0.163516	2.88867	0.00386874	0.0560453
ENSG00000113389.11	NPR3	10.8715	-0.672202	0.627548	0.232707	-2.88861	0.00386943	0.0560453
ENSG00000115415.14	STAT1	1847.43	-0.307923	0.807804	0.106601	-2.88855	0.00387025	0.0560453
ENSG00000119283.11	TRIM67	144.633	-0.538615	0.688431	0.186504	-2.88796	0.00387753	0.0561045
ENSG00000244462.3	RBM12	969.575	-0.267418	0.830805	0.0926245	-2.88712	0.00388791	0.0561783
ENSG00000070182.13	SPTB	1703.5	-0.456051	0.728979	0.15797	-2.88696	0.00388989	0.0561783
ENSG00000136982.5	DSCC1	91.7367	-0.414457	0.750302	0.143571	-2.88677	0.00389222	0.0561783
ENSG00000150672.12	DLG2	5014.19	-0.222092	0.857321	0.0769843	-2.8849	0.00391539	0.0564305
ENSG00000159167.7	STC1	138.29	0.688761	1.6119	0.238764	2.88469	0.00391799	0.0564305
ENSG00000196867.3	ZFP28	695.835	-0.165926	0.891356	0.0575216	-2.88458	0.00391932	0.0564305
ENSG00000255103.1	KIAA0754	47.4777	-0.601222	0.659196	0.208456	-2.88417	0.00392451	0.0564404
ENSG00000243710.3	WDR65	56.2054	-0.533774	0.690745	0.185108	-2.88358	0.00393181	0.0564404
ENSG00000185988.7	PLK5	260.449	0.509211	1.42327	0.176592	2.88355	0.00393222	0.0564404
ENSG00000112245.6	PTP4A1	2384.72	-0.321335	0.800329	0.111447	-2.88329	0.00393547	0.0564404
ENSG00000124523.9	SIRT5	537.933	-0.183958	0.880285	0.0638025	-2.88324	0.00393606	0.0564404
ENSG00000140481.9	CCDC33	8.96496	-0.690262	0.619741	0.239482	-2.88231	0.00394766	0.0564534
ENSG00000127125.7	PPCS	637.167	-0.252231	0.839597	0.0875139	-2.88218	0.00394937	0.0564534
ENSG00000145868.12	FBXO38	858.316	-0.210178	0.864431	0.0729258	-2.88207	0.00395066	0.0564534
ENSG00000109047.6	RCVRN	102.037	0.605659	1.52167	0.210187	2.88152	0.00395757	0.0564534
ENSG00000146233.3	CYP39A1	44.3644	0.493876	1.40822	0.171395	2.88152	0.00395764	0.0564534
ENSG00000130052.9	STARD8	358.666	0.454697	1.3705	0.157803	2.88143	0.0039588	0.0564534
ENSG00000083067.17	TRPM3	152.775	-0.582425	0.66784	0.202134	-2.88137	0.00395944	0.0564534
ENSG00000143546.5	S100A8	172.597	0.688202	1.61127	0.23888	2.88095	0.00396476	0.0564834
ENSG00000111321.6	LTBR	393.254	0.446976	1.36318	0.15518	2.88037	0.00397208	0.0565193
ENSG00000153707.11	PTPRD	4953.08	-0.358409	0.780025	0.124441	-2.88016	0.00397475	0.0565193
ENSG00000188488.9	SERPINA5	33.0275	0.680182	1.60234	0.236192	2.87979	0.00397946	0.0565193
ENSG00000153789.8	FAM92B	6.13483	-0.666492	0.630037	0.231486	-2.87919	0.00398697	0.0565193
ENSG00000117010.11	ZNF684	132.462	-0.277745	0.82488	0.0964667	-2.87917	0.00398717	0.0565193
ENSG00000167985.2	SDHAF2	340.669	0.299803	1.23098	0.104131	2.87909	0.00398823	0.0565193
ENSG00000198551.5	ZNF627	259.734	-0.233581	0.850521	0.0811334	-2.87897	0.00398978	0.0565193
ENSG00000121390.13	PSPC1	1312.03	-0.18978	0.876739	0.0659383	-2.87815	0.00400013	0.0566202
ENSG00000189367.10	KIAA0408	17.659	-0.621374	0.650051	0.215959	-2.87728	0.00401124	0.0567317
ENSG00000174891.8	RSRC1	704.918	-0.21364	0.862359	0.0742809	-2.87611	0.00402616	0.056897
ENSG00000080031.5	PTPRH	141.251	-0.594506	0.662271	0.206777	-2.87511	0.00403886	0.0569949
ENSG00000196549.6	MME	48.4219	-0.628355	0.646914	0.218554	-2.87506	0.00403957	0.0569949
ENSG00000149483.7	TMEM138	344.925	-0.186299	0.878857	0.0648302	-2.87365	0.00405758	0.0572032
ENSG00000006025.7	OSBPL7	1172.71	0.324692	1.2524	0.113012	2.87309	0.0040648	0.0572589
ENSG00000166813.10	KIF7	230.849	0.344252	1.26949	0.11987	2.87188	0.00408036	0.057432
ENSG00000137752.18	CASP1	134.968	0.478821	1.3936	0.166742	2.87163	0.00408362	0.057432
ENSG00000138071.9	ACTR2	7230.09	-0.300854	0.811772	0.104777	-2.87138	0.00408688	0.057432
ENSG00000102287.12	GABRE	181.109	0.619158	1.53598	0.21565	2.87112	0.00409017	0.0574322
ENSG00000167280.11	ENGASE	1374.38	0.366113	1.28888	0.127529	2.87082	0.00409412	0.0574419
ENSG00000143226.8	FCGR2A	314.502	0.575758	1.49046	0.200574	2.87056	0.0040975	0.0574434
ENSG00000100038.15	TOP3B	601.825	0.347539	1.27239	0.121089	2.87012	0.00410319	0.0574633
ENSG00000122986.9	HVCN1	286.15	0.422978	1.34069	0.147384	2.86991	0.00410592	0.0574633
ENSG00000077097.9	TOP2B	4503.47	-0.19774	0.871915	0.0689118	-2.86947	0.00411163	0.0574633
ENSG00000123810.3	B9D2	123.237	0.313394	1.24263	0.109223	2.8693	0.00411379	0.0574633
ENSG00000197140.10	ADAM32	102.774	-0.291895	0.816829	0.101734	-2.86918	0.00411536	0.0574633
ENSG00000197016.7	ZNF470	473.381	-0.182947	0.880902	0.063768	-2.86894	0.00411853	0.0574633
ENSG00000185049.7	NELFA	1154.16	0.232138	1.17457	0.0809284	2.86843	0.00412512	0.0575096
ENSG00000133067.13	LGR6	32.9612	-0.652461	0.636194	0.227535	-2.86752	0.004137	0.0576295
ENSG00000147437.5	GNRH1	104.097	0.402883	1.32215	0.140522	2.86704	0.00414326	0.057671
ENSG00000130429.8	ARPC1B	562.787	0.384514	1.30542	0.134131	2.86669	0.00414783	0.0576889
ENSG00000185222.7	WBP5	856.42	0.373343	1.29535	0.130333	2.86454	0.00417617	0.0580373
ENSG00000163714.12	U2SURP	2578.78	-0.265072	0.832157	0.0925692	-2.8635	0.00418989	0.0581818
ENSG00000135164.14	DMTF1	2833.24	-0.235538	0.849368	0.0822866	-2.86241	0.00420437	0.0582923
ENSG00000140795.8	MYLK3	16.9418	-0.682531	0.623071	0.238447	-2.8624	0.00420452	0.0582923
ENSG00000179066.6	AC020907.1	31.818	0.558766	1.47301	0.195245	2.86187	0.00421151	0.0582923
ENSG00000145216.11	FIP1L1	872.116	-0.112282	0.925123	0.0392344	-2.86183	0.00421207	0.0582923
ENSG00000182687.3	GALR2	3.16562	0.654598	1.57418	0.228769	2.86139	0.0042179	0.0582923
ENSG00000102030.11	NAA10	1615.42	0.287191	1.22026	0.100374	2.86121	0.00422031	0.0582923
ENSG00000019102.7	VSIG2	70.7044	0.415708	1.33395	0.145294	2.86115	0.00422106	0.0582923
ENSG00000080573.6	COL5A3	5290.52	0.461444	1.37692	0.161335	2.86016	0.00423429	0.0584292
ENSG00000214562.8	NUTM2D	65.0944	-0.465802	0.724068	0.162904	-2.85937	0.00424487	0.0585293
ENSG00000134569.5	LRP4	4624.87	0.432335	1.34942	0.151226	2.85888	0.00425145	0.0585741
ENSG00000173889.10	PHC3	153.053	-0.456378	0.728813	0.159693	-2.85784	0.00426533	0.0587077
ENSG00000150782.7	IL18	121.313	0.552831	1.46696	0.193501	2.857	0.00427665	0.0587077
ENSG00000137959.10	IFI44L	201.053	-0.543662	0.686028	0.190293	-2.85697	0.00427704	0.0587077
ENSG00000131944.5	C19orf40	20.0672	-0.406049	0.754687	0.142138	-2.85672	0.0042804	0.0587077
ENSG00000057252.8	SOAT1	470.088	0.248553	1.18801	0.0870112	2.85656	0.00428263	0.0587077
ENSG00000164761.4	TNFRSF11B	135.847	0.639127	1.55739	0.22375	2.85643	0.00428429	0.0587077
ENSG00000182256.8	GABRG3	39.5769	-0.52347	0.695696	0.183289	-2.85599	0.00429033	0.0587077
ENSG00000186298.7	PPP1CC	2684.87	0.219327	1.16419	0.0767987	2.85587	0.0042919	0.0587077
ENSG00000103351.8	CLUAP1	821.78	-0.198627	0.871379	0.0695572	-2.85559	0.00429566	0.0587077
ENSG00000146463.7	ZMYM4	1658.31	-0.154849	0.898227	0.0542265	-2.85559	0.00429568	0.0587077
ENSG00000123600.13	METTL8	81.803	-0.320531	0.800775	0.112253	-2.85543	0.00429789	0.0587077
ENSG00000118137.5	APOA1	15.7237	0.522393	1.43634	0.183028	2.85418	0.00431487	0.0588939
ENSG00000114316.8	USP4	1553.4	-0.223108	0.856718	0.0781811	-2.85373	0.00432086	0.0589299
ENSG00000127980.11	PEX1	1094.33	-0.312379	0.805313	0.109477	-2.85337	0.00432585	0.0589522
ENSG00000050405.9	LIMA1	773.26	-0.524499	0.6952	0.183836	-2.85308	0.0043298	0.0589604
ENSG00000115760.9	BIRC6	2026.89	-0.284814	0.820847	0.0998374	-2.85278	0.00433388	0.0589703
ENSG00000169989.2	TIGD4	27.6557	-0.416923	0.74902	0.146197	-2.85179	0.00434735	0.0590532
ENSG00000130363.6	RSPH3	112.988	-0.449608	0.732242	0.157678	-2.85144	0.00435215	0.0590532
ENSG00000102910.8	LONP2	2170.34	-0.188315	0.87763	0.066059	-2.85071	0.00436223	0.0590532
ENSG00000137822.8	TUBGCP4	1616.27	-0.18168	0.881676	0.0637334	-2.85062	0.00436342	0.0590532
ENSG00000170262.8	MRAP	5.05942	0.680929	1.60317	0.238874	2.85058	0.0043639	0.0590532
ENSG00000144589.16	STK11IP	999.621	0.272181	1.20763	0.0954931	2.85027	0.00436816	0.0590532
ENSG00000152766.5	ANKRD22	13.7884	0.680943	1.60319	0.238927	2.85	0.00437187	0.0590532
ENSG00000179240.4	RP11-111M22.2	155.898	-0.307151	0.808236	0.107772	-2.85	0.00437188	0.0590532
ENSG00000188321.9	ZNF559	243.859	-0.29335	0.816005	0.102935	-2.84986	0.00437379	0.0590532
ENSG00000224201.3	PNMA6A	19.9517	0.549988	1.46407	0.192992	2.84979	0.00437477	0.0590532
ENSG00000204131.6	NHSL2	46.2934	-0.602458	0.658631	0.211418	-2.8496	0.00437739	0.0590532
ENSG00000111962.7	UST	425.913	-0.326802	0.797302	0.114694	-2.84934	0.00438101	0.0590532
ENSG00000131381.8	ZFYVE20	2140.96	-0.198283	0.871587	0.0695976	-2.84899	0.00438577	0.0590532
ENSG00000137507.7	LRRC32	719.563	0.540047	1.45402	0.189563	2.8489	0.004387	0.0590532
ENSG00000160401.10	C9orf117	76.3348	-0.581598	0.668223	0.204167	-2.84863	0.00439074	0.0590583
ENSG00000106511.5	MEOX2	23.9815	0.573664	1.4883	0.20142	2.84809	0.00439821	0.0590757
ENSG00000153237.13	CCDC148	46.01	-0.375124	0.771039	0.131715	-2.84801	0.00439935	0.0590757
ENSG00000198554.7	WDHD1	122.924	-0.298407	0.81315	0.104792	-2.84761	0.00440493	0.0590757
ENSG00000204920.6	ZNF155	73.2694	-0.384755	0.765909	0.135117	-2.84757	0.00440547	0.0590757
ENSG00000176593.3	CTD-2368P22.1	533.529	-0.311451	0.805831	0.109384	-2.84731	0.00440907	0.0590789
ENSG00000166743.5	ACSM1	15.44	0.540865	1.45484	0.190053	2.84587	0.00442903	0.0593011
ENSG00000197959.9	DNM3	4639.23	-0.325883	0.79781	0.114554	-2.8448	0.0044439	0.0594549
ENSG00000137473.13	TTC29	13.2355	-0.659388	0.633147	0.231822	-2.84438	0.00444985	0.0594892
ENSG00000181619.11	GPR135	127.285	-0.32964	0.795735	0.115922	-2.84363	0.00446023	0.0595827
ENSG00000111057.6	KRT18	65.7947	0.676989	1.5988	0.238176	2.8424	0.00447759	0.0597691
ENSG00000163762.2	TM4SF18	260.519	0.468535	1.3837	0.164855	2.84211	0.00448164	0.0597701
ENSG00000011523.9	CEP68	1564.14	-0.212971	0.862758	0.0749445	-2.84172	0.00448709	0.0597701
ENSG00000175287.14	PHYHD1	776.408	0.440413	1.35699	0.154989	2.84157	0.00448919	0.0597701
ENSG00000140463.9	BBS4	598.616	-0.180512	0.88239	0.0635304	-2.84134	0.00449242	0.0597701
ENSG00000180881.15	CAPS2	463.371	-0.316601	0.802959	0.111436	-2.84111	0.00449568	0.0597701
ENSG00000197540.2	GZMM	21.1843	0.562887	1.47722	0.198134	2.84094	0.00449806	0.0597701
ENSG00000163394.5	CCKAR	2.96639	-0.677899	0.625075	0.23865	-2.84056	0.00450345	0.0597966
ENSG00000205808.4	PPAPDC2	296.57	-0.290252	0.817759	0.102192	-2.84026	0.00450765	0.0598072
ENSG00000116120.8	FARSB	1641.95	-0.224235	0.856049	0.0790291	-2.83737	0.00454872	0.0601998
ENSG00000061273.13	HDAC7	1656.31	0.285766	1.21906	0.100719	2.83727	0.00455009	0.0601998
ENSG00000189093.5	AC093668.1	2.84847	0.62136	1.53833	0.219	2.83726	0.00455019	0.0601998
ENSG00000180871.3	CXCR2	5.06418	0.674845	1.59643	0.237855	2.83721	0.00455094	0.0601998
ENSG00000157423.13	HYDIN	536.033	-0.397313	0.759271	0.140128	-2.83535	0.00457756	0.0605064
ENSG00000269783.1	GOLGA7B	203.015	0.499881	1.4141	0.176326	2.83497	0.00458293	0.0605256
ENSG00000144381.12	HSPD1	5936.9	0.380592	1.30188	0.134259	2.83477	0.0045859	0.0605256
ENSG00000107164.15	FUBP3	1412.66	-0.203459	0.868466	0.0717894	-2.83411	0.00459538	0.060588
ENSG00000221818.4	EBF2	9.11269	-0.661058	0.632414	0.233263	-2.83396	0.00459752	0.060588
ENSG00000089327.10	FXYD5	308.893	0.471351	1.38641	0.166414	2.8324	0.00461999	0.0608009
ENSG00000105792.15	C7orf63	231.769	-0.385604	0.765458	0.13615	-2.8322	0.00462286	0.0608009
ENSG00000086717.13	PPEF1	153.463	-0.52892	0.693073	0.186758	-2.83212	0.00462405	0.0608009
ENSG00000156931.10	VPS8	1831.01	-0.148768	0.90202	0.0525407	-2.83148	0.00463329	0.0608769
ENSG00000244617.1	ASPRV1	217.861	0.393376	1.31346	0.138961	2.83084	0.00464256	0.0609455
ENSG00000132256.14	TRIM5	135.262	0.422505	1.34025	0.149261	2.83064	0.00464545	0.0609455
ENSG00000172638.8	EFEMP2	956.671	0.304777	1.23523	0.107686	2.83024	0.00465134	0.0609769
ENSG00000105321.8	CCDC9	593.527	0.245575	1.18557	0.0867755	2.83	0.00465478	0.0609769
ENSG00000137944.12	CCBL2	603.221	-0.351519	0.783758	0.124244	-2.82927	0.00466544	0.0610257
ENSG00000123405.9	NFE2	11.1141	0.626071	1.54336	0.221284	2.82927	0.00466545	0.0610257
ENSG00000137463.4	MGARP	58.4594	0.464608	1.37994	0.164244	2.82876	0.00467284	0.061077
ENSG00000132950.14	ZMYM5	303.744	-0.240765	0.846297	0.085137	-2.82797	0.00468447	0.0611433
ENSG00000089356.12	FXYD3	89.3573	0.529804	1.44373	0.187346	2.82794	0.00468487	0.0611433
ENSG00000128271.15	ADORA2A	24.7911	0.522681	1.43662	0.18488	2.82714	0.00469659	0.0612096
ENSG00000185621.7	LMLN	691.175	-0.228554	0.85349	0.0808435	-2.82712	0.00469691	0.0612096
ENSG00000173320.5	STOX2	2024.82	-0.236584	0.848752	0.0837331	-2.82546	0.00472134	0.0614823
ENSG00000151773.8	CCDC122	47.7621	-0.556824	0.679797	0.197097	-2.82513	0.00472618	0.0614999
ENSG00000156097.8	GPR61	303.145	-0.413879	0.750603	0.146605	-2.82309	0.00475632	0.0618462
ENSG00000163346.12	PBXIP1	5760.18	0.428221	1.34557	0.151714	2.82255	0.00476431	0.0618886
ENSG00000100292.12	HMOX1	321.911	0.5261	1.44003	0.186448	2.8217	0.00477706	0.0618886
ENSG00000109133.8	TMEM33	1543.14	-0.178431	0.883663	0.0632373	-2.82162	0.00477824	0.0618886
ENSG00000175518.6	UBQLNL	8.99225	0.609059	1.52526	0.215855	2.82161	0.00477839	0.0618886
ENSG00000080561.9	MID2	89.9733	-0.367968	0.774873	0.130414	-2.82154	0.00477936	0.0618886
ENSG00000185267.5	CDNF	30.5248	-0.521639	0.69658	0.18489	-2.82135	0.00478217	0.0618886
ENSG00000066629.12	EML1	726.026	-0.367763	0.774983	0.130356	-2.82121	0.00478422	0.0618886
ENSG00000005801.12	ZNF195	846.446	-0.229796	0.852755	0.081472	-2.82056	0.00479406	0.0619703
ENSG00000152495.6	CAMK4	2290.22	-0.515179	0.699706	0.182744	-2.81913	0.00481541	0.0622006
ENSG00000198315.5	ZKSCAN8	170.388	-0.599697	0.659892	0.212829	-2.81775	0.00483617	0.0624228
ENSG00000010327.6	STAB1	1252.14	0.558454	1.47269	0.198212	2.81746	0.00484046	0.0624323
ENSG00000169895.5	SYAP1	1051.61	-0.165296	0.891745	0.0586787	-2.81697	0.00484784	0.0624817
ENSG00000168566.11	SNRNP48	522.155	0.313457	1.24268	0.111297	2.81639	0.00485669	0.0625139
ENSG00000084463.2	WBP11	1750.47	-0.155448	0.897854	0.055195	-2.81634	0.00485745	0.0625139
ENSG00000149809.10	TM7SF2	1223.33	-0.315455	0.803597	0.112061	-2.81504	0.00487714	0.0627213
ENSG00000164221.8	CCDC112	362.577	-0.274747	0.826595	0.0976152	-2.81459	0.0048839	0.0627624
ENSG00000258311.1	RP11-644F5.10	97.5923	0.424281	1.3419	0.150756	2.81435	0.00488764	0.0627646
ENSG00000106636.3	YKT6	2587.59	0.150821	1.1102	0.0536214	2.81269	0.00491283	0.063042
ENSG00000100749.3	VRK1	300.52	-0.287166	0.81951	0.102123	-2.81197	0.0049239	0.063138
ENSG00000148541.8	FAM13C	875.105	-0.362546	0.777791	0.128942	-2.81169	0.00492817	0.0631467
ENSG00000165685.4	TMEM52B	28.7992	-0.470216	0.721856	0.167305	-2.81054	0.0049459	0.0632599
ENSG00000088205.8	DDX18	1154.22	-0.237424	0.848258	0.0844794	-2.81044	0.00494738	0.0632599
ENSG00000134308.9	YWHAQ	9345.1	-0.245165	0.843719	0.0872345	-2.81041	0.0049478	0.0632599
ENSG00000180938.5	ZNF572	40.0675	-0.432899	0.740772	0.154124	-2.80876	0.0049732	0.0634795
ENSG00000175066.11	GK5	437.494	-0.403084	0.75624	0.143551	-2.80794	0.0049859	0.0634795
ENSG00000113396.8	SLC27A6	21.9922	-0.669609	0.628677	0.238471	-2.80792	0.00498627	0.0634795
ENSG00000179965.7	ZNF771	601.842	0.305709	1.23603	0.108877	2.80785	0.00498733	0.0634795
ENSG00000105698.10	USF2	5334.76	0.205265	1.1529	0.0731071	2.80773	0.00498924	0.0634795
ENSG00000102743.10	SLC25A15	71.4512	-0.336336	0.79205	0.119791	-2.80768	0.0049899	0.0634795
ENSG00000196455.3	PIK3R4	802.656	-0.190126	0.876529	0.0677169	-2.80766	0.00499026	0.0634795
ENSG00000148343.14	FAM73B	1588.8	0.219805	1.16458	0.0783036	2.80709	0.00499915	0.0635466
ENSG00000139133.2	ALG10	24.2028	-0.462398	0.725779	0.16474	-2.80683	0.00500311	0.0635511
ENSG00000101951.12	PAGE4	0.682343	0.622955	1.54003	0.221983	2.80632	0.00501112	0.0635967
ENSG00000187808.3	SOWAHD	11.7017	0.507971	1.42205	0.181022	2.80614	0.00501394	0.0635967
ENSG00000130701.3	RBBP8NL	15.0944	-0.657997	0.633758	0.23462	-2.80452	0.00503915	0.0637646
ENSG00000135185.7	TMEM243	416.473	0.332285	1.25901	0.118488	2.80439	0.00504125	0.0637646
ENSG00000255346.5	NOX5	35.1478	-0.514659	0.699958	0.183529	-2.80424	0.0050435	0.0637646
ENSG00000101266.11	CSNK2A1	2274.1	-0.135955	0.910067	0.0484827	-2.8042	0.00504415	0.0637646
ENSG00000174953.9	DHX36	1325.32	-0.28396	0.821333	0.101265	-2.80413	0.00504531	0.0637646
ENSG00000133794.13	ARNTL	1131.7	0.28544	1.21878	0.101826	2.80321	0.00505965	0.0638999
ENSG00000204038.3	AL359195.1	6.29522	-0.660014	0.632872	0.235479	-2.80286	0.00506522	0.063912
ENSG00000172538.6	FAM170B	1.29119	0.655778	1.57547	0.233982	2.80269	0.00506788	0.063912
ENSG00000185666.10	SYN3	194.835	-0.536112	0.689627	0.191311	-2.8023	0.00507393	0.0639425
ENSG00000106397.7	PLOD3	1393.5	0.49866	1.4129	0.177977	2.80183	0.00508143	0.0639911
ENSG00000181444.8	ZNF467	216.918	0.339174	1.26503	0.121157	2.79946	0.00511889	0.0643706
ENSG00000178462.7	TUBAL3	5.88364	0.662934	1.5833	0.236808	2.79946	0.00511889	0.0643706
ENSG00000187626.7	ZKSCAN4	111.862	-0.25425	0.838423	0.0908784	-2.79769	0.00514695	0.0646628
ENSG00000186350.8	RXRA	2838.78	0.310653	1.24027	0.111045	2.79753	0.00514949	0.0646628
ENSG00000157259.6	GATAD1	1230.29	-0.20279	0.868869	0.0724991	-2.79713	0.0051558	0.0646959
ENSG00000090615.8	GOLGA3	2942.41	0.202522	1.15071	0.0724096	2.79689	0.00515966	0.0646981
ENSG00000122140.6	MRPS2	945.826	0.198655	1.14763	0.0710357	2.79655	0.00516507	0.0647199
ENSG00000128274.11	A4GALT	191.1	0.524931	1.43886	0.187775	2.79554	0.00518138	0.064878
ENSG00000178187.3	ZNF454	43.1381	-0.415435	0.749794	0.148713	-2.79353	0.00521362	0.0652256
ENSG00000130675.10	MNX1	1.59105	0.66687	1.58762	0.238744	2.79324	0.00521829	0.0652256
ENSG00000100028.7	SNRPD3	841.97	-0.162667	0.893372	0.0582422	-2.79295	0.00522301	0.0652256
ENSG00000089169.10	RPH3A	7913.59	-0.449303	0.732396	0.160874	-2.79289	0.00522399	0.0652256
ENSG00000138653.5	NDST4	3.41343	-0.6644	0.630951	0.237951	-2.79217	0.00523553	0.0652782
ENSG00000105122.7	RASAL3	139.194	0.464933	1.38025	0.166513	2.79217	0.00523562	0.0652782
ENSG00000182177.9	ASB18	6.56124	-0.620473	0.650458	0.222262	-2.79163	0.00524437	0.065341
ENSG00000109686.12	SH3D19	715.871	-0.338551	0.790835	0.121333	-2.79025	0.00526675	0.0655732
ENSG00000072694.14	FCGR2B	26.6472	0.661454	1.58168	0.237092	2.78986	0.0052731	0.0656059
ENSG00000204022.5	LIPJ	9.38858	-0.619827	0.650749	0.222243	-2.78896	0.0052877	0.065741
ENSG00000160796.12	NBEAL2	831.806	0.388709	1.30922	0.139419	2.78806	0.00530254	0.0658143
ENSG00000168961.12	LGALS9	421.525	0.427158	1.34458	0.153256	2.78722	0.00531618	0.0658143
ENSG00000138768.10	USO1	1716.81	-0.21721	0.860228	0.077938	-2.78696	0.00532055	0.0658143
ENSG00000144857.10	BOC	423.289	0.380493	1.30179	0.136528	2.78692	0.00532113	0.0658143
ENSG00000028137.12	TNFRSF1B	481.321	0.496122	1.41042	0.178026	2.78679	0.00532322	0.0658143
ENSG00000119203.9	CPSF3	551.107	-0.165356	0.891708	0.0593406	-2.78656	0.00532706	0.0658143
ENSG00000171236.9	LRG1	21.7846	0.650445	1.56965	0.23345	2.78622	0.00533262	0.0658143
ENSG00000197956.5	S100A6	2427.61	0.326293	1.25379	0.117118	2.78602	0.00533588	0.0658143
ENSG00000065911.7	MTHFD2	239.178	0.493532	1.40789	0.177163	2.78576	0.00534027	0.0658143
ENSG00000151690.10	MFSD6	3305.69	-0.301848	0.811213	0.108354	-2.78575	0.00534041	0.0658143
ENSG00000165474.5	GJB2	108.086	0.631999	1.54971	0.226874	2.78569	0.00534144	0.0658143
ENSG00000259522.1	RP11-468E2.2	2.34429	-0.661794	0.632092	0.237589	-2.78545	0.00534529	0.0658143
ENSG00000116205.6	TCEANC2	142.421	-0.31527	0.803701	0.113191	-2.78529	0.00534798	0.0658143
ENSG00000181817.5	LSM10	706.955	0.2463	1.18616	0.088432	2.7852	0.00534955	0.0658143
ENSG00000173264.9	GPR137	1780.81	0.267339	1.20359	0.0959862	2.78518	0.00534975	0.0658143
ENSG00000164879.6	CA3	65.2248	0.33752	1.26358	0.121206	2.78468	0.00535812	0.0658712
ENSG00000141504.7	SAT2	2400.6	0.23574	1.17751	0.0846719	2.78416	0.00536664	0.0658871
ENSG00000175197.5	DDIT3	803.468	0.297313	1.22885	0.106788	2.78414	0.00536691	0.0658871
ENSG00000125378.10	BMP4	128.494	0.513768	1.42777	0.184624	2.78277	0.00538964	0.0660831
ENSG00000205060.6	SLC35B4	1354.86	-0.232484	0.851168	0.0835519	-2.78251	0.00539407	0.0660831
ENSG00000118690.8	ARMC2	182.855	-0.353087	0.782907	0.1269	-2.78241	0.00539567	0.0660831
ENSG00000051620.5	HEBP2	409.551	0.361812	1.28504	0.130045	2.78221	0.00539902	0.0660831
ENSG00000119688.16	ABCD4	1592.58	0.279907	1.21412	0.100612	2.78203	0.00540203	0.0660831
ENSG00000156256.10	USP16	1325.24	-0.238641	0.847543	0.0857858	-2.78182	0.00540543	0.0660831
ENSG00000090530.5	LEPREL1	160.852	0.359551	1.28303	0.129261	2.7816	0.00540921	0.0660833
ENSG00000071564.10	TCF3	824.281	0.259344	1.19693	0.0932654	2.78072	0.00542393	0.066205
ENSG00000137936.12	BCAR3	552.15	0.371766	1.29394	0.133702	2.78055	0.0054267	0.066205
ENSG00000178950.12	GAK	3196.26	0.214794	1.16054	0.0772619	2.78008	0.00543453	0.0662443
ENSG00000133195.7	SLC39A11	594.799	0.351869	1.27621	0.126586	2.7797	0.00544097	0.0662443
ENSG00000139675.10	HNRNPA1L2	339.925	-0.156399	0.897262	0.0562651	-2.77968	0.00544123	0.0662443
ENSG00000182199.6	SHMT2	830.612	0.292312	1.2246	0.105224	2.77799	0.00546956	0.0665432
ENSG00000186417.9	GLDN	1527.54	-0.602375	0.658669	0.21687	-2.77758	0.00547651	0.0665817
ENSG00000074660.11	SCARF1	368.783	0.282385	1.2162	0.101717	2.77618	0.00550015	0.0668228
ENSG00000170871.7	KIAA0232	3058.36	-0.185609	0.879278	0.0668656	-2.77585	0.00550575	0.0668446
ENSG00000096696.9	DSP	289.198	0.627785	1.54519	0.22624	2.77486	0.00552256	0.0670025
ENSG00000100342.16	APOL1	320.321	0.461309	1.37679	0.16626	2.77462	0.00552657	0.0670049
ENSG00000133706.13	LARS	2834.66	-0.104173	0.930338	0.0375497	-2.77427	0.00553258	0.0670315
ENSG00000070269.9	TMEM260	608.34	-0.267046	0.831019	0.0962833	-2.77355	0.00554483	0.0671147
ENSG00000064687.8	ABCA7	1080.14	0.403426	1.32264	0.145468	2.7733	0.00554908	0.0671147
ENSG00000213937.3	CLDN9	195.286	0.544998	1.45902	0.196524	2.77319	0.0055509	0.0671147
ENSG00000033030.9	ZCCHC8	648.926	0.261983	1.19913	0.0944923	2.77254	0.00556215	0.0672045
ENSG00000168453.10	HR	1931.05	-0.343284	0.788245	0.123848	-2.77182	0.00557441	0.0673064
ENSG00000054793.9	ATP9A	10617	-0.225538	0.855276	0.0813865	-2.7712	0.00558498	0.0673878
ENSG00000137462.6	TLR2	210.461	0.511376	1.42541	0.184558	2.77082	0.00559159	0.0674213
ENSG00000154059.5	IMPACT	637.474	-0.285961	0.820195	0.10323	-2.77014	0.00560321	0.067515
ENSG00000138760.4	SCARB2	6511.61	-0.293999	0.815638	0.106167	-2.76922	0.00561915	0.0676483
ENSG00000198954.4	KIAA1279	1965.14	-0.208583	0.865387	0.0753264	-2.76905	0.00562197	0.0676483
ENSG00000188672.12	RHCE	36.8682	-0.438483	0.73791	0.15842	-2.76785	0.00564275	0.06784
ENSG00000172354.5	GNB2	3774.91	0.198108	1.14719	0.0715824	2.76756	0.00564782	0.06784
ENSG00000169750.4	RAC3	637.876	0.311578	1.24106	0.112586	2.76745	0.00564962	0.06784
ENSG00000100567.8	PSMA3	1161.81	-0.190372	0.87638	0.0687949	-2.76724	0.00565334	0.06784
ENSG00000183779.5	ZNF703	764.504	0.312527	1.24188	0.11296	2.7667	0.00566274	0.0678707
ENSG00000142102.11	ATHL1	653.908	0.469564	1.38469	0.169723	2.76665	0.00566362	0.0678707
ENSG00000175505.9	CLCF1	45.4849	0.474553	1.38949	0.171551	2.76625	0.00567045	0.0679064
ENSG00000020633.14	RUNX3	36.5243	0.550604	1.4647	0.199073	2.76584	0.00567761	0.0679458
ENSG00000141756.14	FKBP10	782.45	0.359472	1.28296	0.130009	2.76499	0.00569248	0.0680183
ENSG00000188687.11	SLC4A5	49.7562	-0.484309	0.714839	0.175162	-2.76493	0.00569354	0.0680183
ENSG00000163512.9	AZI2	466.241	-0.295264	0.814923	0.106793	-2.76483	0.00569528	0.0680183
ENSG00000106809.6	OGN	194.478	0.660266	1.58037	0.238849	2.76436	0.00570343	0.0680573
ENSG00000121289.12	CEP89	317.044	-0.192341	0.875184	0.069583	-2.7642	0.00570628	0.0680573
ENSG00000107651.8	SEC23IP	578.278	-0.25009	0.840844	0.0905037	-2.76332	0.0057217	0.0681949
ENSG00000160229.7	ZNF66	13.9863	-0.482057	0.715956	0.174481	-2.76281	0.00573056	0.0682543
ENSG00000185262.7	UBALD2	792.842	0.292409	1.22468	0.105852	2.76244	0.00573711	0.068286
ENSG00000197776.3	KLHDC1	398.883	-0.28671	0.819769	0.103851	-2.76079	0.00576622	0.0685861
ENSG00000170627.5	GTSF1	6.52124	0.636963	1.55505	0.230758	2.7603	0.00577476	0.0686061
ENSG00000268537.1	AC109583.1	2.56265	0.653572	1.57306	0.23678	2.76025	0.00577571	0.0686061
ENSG00000203952.5	CCDC160	63.1414	0.388951	1.30944	0.140934	2.75981	0.00578355	0.0686243
ENSG00000132522.11	GPS2	495.843	0.324017	1.25181	0.117409	2.75972	0.00578505	0.0686243
ENSG00000204305.9	AGER	141.94	0.414961	1.33326	0.150397	2.7591	0.00579616	0.0686844
ENSG00000138442.4	WDR12	288.758	-0.22542	0.855346	0.0817092	-2.75881	0.00580128	0.0686844
ENSG00000046647.9	GEMIN8	423.186	-0.273685	0.827204	0.0992052	-2.75878	0.00580184	0.0686844
ENSG00000204889.6	KRT40	1.60198	-0.661354	0.632285	0.2398	-2.75793	0.00581681	0.0688153
ENSG00000180061.5	TMEM150B	11.9983	0.610048	1.52631	0.221395	2.75547	0.00586075	0.0692885
ENSG00000100577.14	GSTZ1	347.316	-0.340712	0.789651	0.123669	-2.75503	0.00586872	0.0693361
ENSG00000130023.11	ERMARD	575.64	-0.225941	0.855037	0.0820192	-2.75473	0.00587402	0.0693521
ENSG00000180900.12	SCRIB	3336.4	0.295924	1.22767	0.107501	2.75276	0.0059096	0.0697254
ENSG00000186479.4	RGS7BP	844.936	-0.559009	0.678768	0.203122	-2.75209	0.00592164	0.0698
ENSG00000138182.10	KIF20B	66.6169	-0.410823	0.752194	0.149292	-2.75181	0.00592672	0.0698
ENSG00000156787.12	TBC1D31	250.181	-0.236542	0.848777	0.0859629	-2.75168	0.00592912	0.0698
ENSG00000039123.11	SKIV2L2	1227.23	-0.197605	0.871997	0.0718166	-2.75153	0.00593181	0.0698
ENSG00000196209.7	SIRPB2	59.1128	0.529742	1.44367	0.192557	2.75109	0.00593974	0.0698466
ENSG00000112159.7	MDN1	2591.35	-0.27963	0.823802	0.101668	-2.75042	0.00595182	0.0699418
ENSG00000175764.10	TTLL11	318.128	-0.452831	0.730608	0.164875	-2.74651	0.00602327	0.0706868
ENSG00000130598.11	TNNI2	4.12806	0.596249	1.51178	0.217128	2.74607	0.00603143	0.0706868
ENSG00000165828.9	PRAP1	7.04892	-0.523362	0.695748	0.190589	-2.74603	0.00603217	0.0706868
ENSG00000120686.7	UFM1	2186.19	-0.204018	0.868129	0.0742986	-2.74592	0.00603409	0.0706868
ENSG00000129292.15	PHF20L1	1650.73	-0.242165	0.845476	0.0881928	-2.74586	0.00603532	0.0706868
ENSG00000138675.12	FGF5	30.2764	-0.623123	0.649264	0.227017	-2.74482	0.00605433	0.0708575
ENSG00000087470.13	DNM1L	4875.59	-0.22656	0.85467	0.0825497	-2.74453	0.00605984	0.0708575
ENSG00000170832.8	USP32	1161.13	-0.424121	0.745293	0.154551	-2.74422	0.00606557	0.0708575
ENSG00000137413.11	TAF8	566.814	0.180769	1.13349	0.0658853	2.7437	0.00607515	0.0708575
ENSG00000135378.3	PRRG4	30.5193	0.50103	1.41522	0.182631	2.7434	0.0060807	0.0708575
ENSG00000162139.5	NEU3	119.321	-0.504717	0.704799	0.184009	-2.7429	0.00609	0.0708575
ENSG00000176890.11	TYMS	237.633	-0.545119	0.685335	0.198765	-2.74253	0.00609677	0.0708575
ENSG00000145113.17	MUC4	114.874	0.510758	1.4248	0.186242	2.74243	0.00609855	0.0708575
ENSG00000107036.7	KIAA1432	535.973	-0.258877	0.835738	0.0944013	-2.7423	0.00610104	0.0708575
ENSG00000198952.6	SMG5	4162.95	0.236957	1.1785	0.0864138	2.74212	0.0061044	0.0708575
ENSG00000100075.5	SLC25A1	1142.35	0.304237	1.23477	0.110951	2.74207	0.00610536	0.0708575
ENSG00000135245.9	HILPDA	499.638	0.558754	1.473	0.203781	2.74194	0.00610783	0.0708575
ENSG00000126218.7	F10	51.0414	0.415906	1.33414	0.151691	2.7418	0.00611036	0.0708575
ENSG00000104883.3	PEX11G	75.0904	-0.427042	0.743785	0.155763	-2.74162	0.00611372	0.0708575
ENSG00000152439.8	ZNF773	159.43	-0.233599	0.850511	0.085205	-2.74161	0.0061139	0.0708575
ENSG00000139865.12	TTC6	13.0022	-0.63848	0.642389	0.232887	-2.74158	0.00611438	0.0708575
ENSG00000159189.7	C1QC	1175.59	0.591514	1.50683	0.215787	2.7412	0.00612154	0.0708618
ENSG00000153443.8	UBALD1	1345.87	0.264959	1.2016	0.0966605	2.74113	0.00612281	0.0708618
ENSG00000110446.5	SLC15A3	210.429	0.383206	1.30424	0.139839	2.74033	0.0061378	0.0709745
ENSG00000155659.9	VSIG4	385.53	0.619237	1.53606	0.225984	2.74018	0.00614063	0.0709745
ENSG00000179363.6	TMEM31	20.4672	0.493982	1.40833	0.180331	2.73931	0.00615689	0.0711092
ENSG00000169397.3	RNASE3	8.43055	0.641947	1.56043	0.234378	2.73895	0.00616365	0.0711092
ENSG00000140287.6	HDC	12.1081	-0.603901	0.657972	0.22049	-2.73891	0.00616442	0.0711092
ENSG00000151806.9	GUF1	1000.31	-0.239915	0.846795	0.0876413	-2.73746	0.00619151	0.0713548
ENSG00000186897.3	C1QL4	10.2746	0.533882	1.44782	0.195054	2.73709	0.00619849	0.0713548
ENSG00000155926.9	SLA	247.736	0.433019	1.35006	0.158215	2.7369	0.00620206	0.0713548
ENSG00000075340.17	ADD2	1523.5	-0.515058	0.699765	0.188201	-2.73675	0.006205	0.0713548
ENSG00000069956.7	MAPK6	1828.77	-0.235907	0.849151	0.0862055	-2.73657	0.0062084	0.0713548
ENSG00000141040.10	ZNF287	139.761	-0.314272	0.804257	0.114845	-2.73648	0.00621006	0.0713548
ENSG00000015475.14	BID	1692.17	0.281416	1.21539	0.102921	2.73429	0.00625148	0.071703
ENSG00000100300.13	TSPO	531.875	0.395303	1.31522	0.144577	2.7342	0.00625314	0.071703
ENSG00000027001.7	MIPEP	204.26	-0.244718	0.843981	0.0895058	-2.7341	0.00625512	0.071703
ENSG00000204301.5	NOTCH4	1138.71	0.343687	1.269	0.125711	2.73393	0.00625827	0.071703
ENSG00000142303.9	ADAMTS10	1238.42	0.374896	1.29675	0.137134	2.7338	0.00626075	0.071703
ENSG00000163811.7	WDR43	490.142	-0.1898	0.876727	0.0694443	-2.73313	0.0062736	0.0718034
ENSG00000101916.11	TLR8	8.05735	0.646022	1.56485	0.236405	2.73269	0.00628191	0.0718516
ENSG00000135778.6	NTPCR	909.677	-0.16518	0.891817	0.0604555	-2.73225	0.00629025	0.0719002
ENSG00000196126.6	HLA-DRB1	818.26	0.484181	1.39879	0.17725	2.73162	0.00630236	0.0719597
ENSG00000197905.4	TEAD4	69.6971	0.521404	1.43535	0.190882	2.73155	0.00630363	0.0719597
ENSG00000140471.12	LINS	310.825	-0.187001	0.87843	0.0684752	-2.73093	0.0063156	0.0720494
ENSG00000135549.8	PKIB	187.413	-0.597911	0.66071	0.218999	-2.7302	0.00632958	0.0721621
ENSG00000073803.9	MAP3K13	1239.08	-0.171338	0.888019	0.0627698	-2.72962	0.00634072	0.0722422
ENSG00000151247.8	EIF4E	1765.17	-0.216275	0.860785	0.0792445	-2.72921	0.00634863	0.0722668
ENSG00000037757.9	MRI1	842.564	-0.23652	0.84879	0.0866666	-2.72908	0.00635109	0.0722668
ENSG00000145700.4	ANKRD31	15.1922	-0.453589	0.730224	0.1663	-2.72753	0.00638112	0.0725176
ENSG00000156958.10	GALK2	200.223	-0.277671	0.824922	0.10181	-2.72736	0.00638436	0.0725176
ENSG00000114062.13	UBE3A	2577.16	-0.210032	0.864518	0.077011	-2.7273	0.00638551	0.0725176
ENSG00000163993.6	S100P	10.7754	0.627343	1.54472	0.230131	2.72602	0.00641029	0.0726459
ENSG00000183621.10	ZNF438	281.716	0.211477	1.15787	0.0775776	2.72601	0.00641049	0.0726459
ENSG00000101639.13	CEP192	834.15	-0.36928	0.774169	0.135471	-2.72589	0.00641278	0.0726459
ENSG00000182853.7	VMO1	50.7008	0.33667	1.26284	0.123509	2.72586	0.00641333	0.0726459
ENSG00000168476.7	REEP4	207.767	0.363654	1.28668	0.133429	2.72544	0.0064215	0.0726915
ENSG00000023516.7	AKAP11	5431.09	-0.304331	0.809818	0.111672	-2.72522	0.00642595	0.0726951
ENSG00000112379.8	KIAA1244	3273.31	-0.338073	0.791097	0.124093	-2.72435	0.00644275	0.072834
ENSG00000171608.11	PIK3CD	740.548	0.271441	1.20701	0.0996422	2.72416	0.00644652	0.072834
ENSG00000151276.17	MAGI1	1710.84	-0.25257	0.8394	0.0927236	-2.72391	0.0064515	0.0728435
ENSG00000160404.13	TOR2A	414.89	0.245185	1.18524	0.0900668	2.72226	0.00648378	0.0731565
ENSG00000172244.4	C5orf34	82.9127	-0.351393	0.783827	0.129091	-2.72206	0.00648754	0.0731565
ENSG00000140876.7	NUDT7	84.0679	-0.353449	0.782711	0.129875	-2.72146	0.00649948	0.0732442
ENSG00000187908.11	DMBT1	41.3669	-0.630205	0.646084	0.231611	-2.72097	0.0065091	0.0732746
ENSG00000164989.11	CCDC171	191.032	-0.295935	0.814544	0.108764	-2.7209	0.00651052	0.0732746
ENSG00000074935.9	TUBE1	1056.43	-0.282574	0.822123	0.103869	-2.72047	0.00651893	0.0733224
ENSG00000165525.13	NEMF	1793.95	-0.183965	0.880281	0.0676326	-2.72006	0.00652701	0.0733549
ENSG00000164849.7	GPR146	93.7658	0.427962	1.34533	0.15735	2.7198	0.00653214	0.0733549
ENSG00000128165.7	ADM2	3.39707	0.641001	1.55941	0.235689	2.71969	0.00653435	0.0733549
ENSG00000038002.4	AGA	316.441	-0.389673	0.763303	0.14329	-2.71946	0.00653884	0.0733585
ENSG00000121964.9	GTDC1	992.793	-0.228204	0.853697	0.0839352	-2.71882	0.0065516	0.0734548
ENSG00000169330.4	KIAA1024	125.683	-0.493642	0.71023	0.181642	-2.71766	0.00657445	0.073664
ENSG00000139323.9	POC1B	550.496	-0.353691	0.78258	0.130201	-2.7165	0.00659767	0.0738771
ENSG00000168959.10	GRM5	190.764	-0.60513	0.657412	0.22279	-2.71614	0.00660475	0.0739093
ENSG00000163239.8	TDRD10	62.4999	0.464894	1.38022	0.171273	2.71434	0.00664078	0.0741594
ENSG00000138593.4	SECISBP2L	5198.37	-0.354104	0.782355	0.130462	-2.71423	0.00664308	0.0741594
ENSG00000243364.3	EFNA4	41.7515	0.445074	1.36138	0.16398	2.71419	0.00664385	0.0741594
ENSG00000139610.1	CELA1	0.630117	0.633797	1.55164	0.233531	2.71397	0.00664816	0.0741594
ENSG00000187535.9	IFT140	1080.78	0.258025	1.19584	0.0950728	2.71397	0.00664819	0.0741594
ENSG00000169760.13	NLGN1	551.869	-0.235403	0.849448	0.0867535	-2.71347	0.0066582	0.0742239
ENSG00000268107.1	AC003005.4	1.31341	-0.649531	0.637487	0.239469	-2.71238	0.00668016	0.074376
ENSG00000143545.4	RAB13	717.441	0.379497	1.30089	0.139921	2.71223	0.00668316	0.074376
ENSG00000083520.10	DIS3	872.875	-0.215117	0.861476	0.0793168	-2.71212	0.0066854	0.074376
ENSG00000132554.15	RGS22	41.117	-0.573057	0.672191	0.211315	-2.71187	0.00669058	0.074376
ENSG00000142920.12	ADC	1192.98	-0.289505	0.818183	0.10676	-2.71175	0.00669299	0.074376
ENSG00000166436.11	TRIM66	672.81	-0.314909	0.803902	0.116151	-2.71119	0.00670423	0.0744538
ENSG00000117595.6	IRF6	67.2456	-0.631913	0.64532	0.233129	-2.71058	0.00671666	0.0745447
ENSG00000197860.5	SGTB	3002.4	-0.356441	0.781089	0.131547	-2.70961	0.00673628	0.0747019
ENSG00000145386.5	CCNA2	171.184	0.430087	1.34731	0.158735	2.70946	0.00673932	0.0747019
ENSG00000188452.9	CERKL	69.7792	-0.579165	0.669351	0.213784	-2.70911	0.00674645	0.0747338
ENSG00000022976.11	ZNF839	697.034	-0.182717	0.881042	0.0674962	-2.70707	0.00678799	0.0751466
ENSG00000147144.8	CCDC120	376.679	0.376874	1.29852	0.139229	2.70686	0.00679237	0.0751478
ENSG00000213722.4	DDAH2	932.568	0.300295	1.2314	0.110949	2.7066	0.00679754	0.0751577
ENSG00000206199.5	ANKUB1	3.72255	-0.626458	0.647765	0.231546	-2.70555	0.00681922	0.0753189
ENSG00000242498.3	C15orf38	297.803	-0.298468	0.813115	0.110326	-2.70533	0.00682373	0.0753189
ENSG00000154174.7	TOMM70A	2690.5	-0.270572	0.828991	0.100022	-2.70514	0.00682762	0.0753189
ENSG00000132661.3	NXT1	141.595	0.241788	1.18246	0.0893837	2.70506	0.00682926	0.0753189
ENSG00000144214.5	LYG1	52.1844	0.445105	1.36141	0.164605	2.70409	0.00684919	0.0754065
ENSG00000168843.9	FSTL5	578.549	-0.529864	0.69262	0.195955	-2.704	0.00685097	0.0754065
ENSG00000239704.6	CDRT4	58.2736	-0.400489	0.757601	0.148114	-2.70393	0.00685247	0.0754065
ENSG00000129071.5	MBD4	873.452	-0.177213	0.88441	0.0655413	-2.70384	0.00685436	0.0754065
ENSG00000100266.12	PACSIN2	1489.13	0.16877	1.1241	0.0624289	2.70339	0.00686359	0.0754609
ENSG00000133226.12	SRRM1	3152.72	-0.308256	0.807618	0.114092	-2.70182	0.00689608	0.0757706
ENSG00000197405.3	C5AR1	115.923	0.509315	1.42337	0.188536	2.70142	0.00690435	0.0758142
ENSG00000124782.15	RREB1	218.529	0.359258	1.28277	0.133012	2.70094	0.00691431	0.0758762
ENSG00000129673.5	AANAT	31.1472	0.436233	1.35307	0.161535	2.70054	0.00692262	0.0759139
ENSG00000175283.7	DOLK	241.441	-0.229477	0.852944	0.0849802	-2.70036	0.00692639	0.0759139
ENSG00000108262.11	GIT1	7656.63	0.275754	1.21063	0.102139	2.6998	0.00693808	0.0759617
ENSG00000013306.11	SLC25A39	2168.81	0.269756	1.2056	0.0999193	2.69974	0.00693939	0.0759617
ENSG00000258365.1	RP11-1105G2.3	15.3928	-0.47406	0.719936	0.175608	-2.69953	0.00694382	0.0759629
ENSG00000204941.9	PSG5	2.68366	-0.648626	0.637887	0.240317	-2.69905	0.00695385	0.0759842
ENSG00000185104.15	FAF1	1188.37	-0.130064	0.913791	0.0481893	-2.69902	0.00695441	0.0759842
ENSG00000160352.11	ZNF714	217.017	-0.410292	0.752471	0.152068	-2.69808	0.00697403	0.0761512
ENSG00000128000.11	ZNF780B	732.969	-0.24443	0.844149	0.0906109	-2.69758	0.00698459	0.0762192
ENSG00000136750.7	GAD2	1764.44	-0.531147	0.692004	0.196915	-2.69734	0.00698954	0.0762202
ENSG00000133958.9	UNC79	1448.68	-0.314626	0.804059	0.116651	-2.69716	0.00699336	0.0762202
ENSG00000171858.13	RPS21	3861.57	0.279443	1.21373	0.103641	2.69627	0.00701203	0.0763764
ENSG00000185112.4	FAM43A	319.31	0.304519	1.23501	0.112961	2.6958	0.00702197	0.0763978
ENSG00000204420.4	C6orf25	7.52537	0.556955	1.47116	0.206603	2.69577	0.00702269	0.0763978
ENSG00000213281.4	NRAS	877.258	-0.207435	0.866075	0.0769567	-2.69548	0.00702871	0.076416
ENSG00000170667.9	RASA4B	95.4388	0.38475	1.30563	0.142812	2.69409	0.00705806	0.076652
ENSG00000108622.6	ICAM2	199.245	0.457765	1.37341	0.169921	2.69398	0.00706047	0.076652
ENSG00000186104.6	CYP2R1	275.816	-0.213911	0.862197	0.0794076	-2.69384	0.0070635	0.076652
ENSG00000158825.5	CDA	55.6102	0.539231	1.4532	0.20022	2.69319	0.0070771	0.0767523
ENSG00000169126.11	ARMC4	26.4247	-0.576887	0.670409	0.214219	-2.69298	0.00708161	0.0767538
ENSG00000176108.5	CHMP6	376.234	-0.284708	0.820908	0.105739	-2.69256	0.00709065	0.0767672
ENSG00000120963.7	ZNF706	2836.85	-0.194732	0.873735	0.0723249	-2.69247	0.00709259	0.0767672
ENSG00000069482.6	GAL	27.1394	0.564928	1.47931	0.20983	2.69231	0.00709594	0.0767672
ENSG00000051108.10	HERPUD1	2125.46	0.227297	1.17064	0.0845097	2.6896	0.00715384	0.0772583
ENSG00000171291.4	ZNF439	277.335	-0.251078	0.840268	0.0933552	-2.68949	0.00715611	0.0772583
ENSG00000071655.12	MBD3	3023.11	0.289721	1.2224	0.107728	2.68939	0.00715837	0.0772583
ENSG00000116001.11	TIA1	2536.13	-0.306509	0.808596	0.113971	-2.68936	0.00715892	0.0772583
ENSG00000143819.8	EPHX1	3447.64	0.389378	1.30983	0.144796	2.68915	0.00716336	0.0772588
ENSG00000102763.11	VWA8	637.712	-0.206038	0.866915	0.0766374	-2.68848	0.00717791	0.0773532
ENSG00000104972.10	LILRB1	149.469	0.517207	1.43118	0.192389	2.68834	0.00718091	0.0773532
ENSG00000174780.11	SRP72	1707.14	-0.204961	0.867562	0.0762516	-2.68796	0.00718892	0.0773663
ENSG00000181929.7	PRKAG1	1015.99	-0.158187	0.896151	0.0588521	-2.68787	0.00719093	0.0773663
ENSG00000147443.8	DOK2	12.001	0.61502	1.53158	0.228935	2.68643	0.00722194	0.0776524
ENSG00000196476.7	C20orf96	405.609	0.228172	1.17135	0.0849514	2.68591	0.0072333	0.0776927
ENSG00000255062.1	RP11-712L6.5	20.4858	-0.401799	0.756914	0.149598	-2.68585	0.00723452	0.0776927
ENSG00000004866.14	ST7	758.751	0.232563	1.17492	0.0866104	2.68516	0.00724945	0.0778054
ENSG00000177994.11	C2orf73	26.3301	-0.500719	0.706754	0.186492	-2.68494	0.00725437	0.0778107
ENSG00000173548.8	SNX33	675.628	0.39046	1.31081	0.145513	2.68333	0.00728929	0.0781377
ENSG00000133065.6	SLC41A1	1821.21	0.221288	1.16577	0.0824741	2.68312	0.00729395	0.07814
ENSG00000167244.12	IGF2	437.263	0.592063	1.5074	0.220683	2.68287	0.00729941	0.0781509
ENSG00000005810.13	MYCBP2	4869.07	-0.279211	0.824042	0.104106	-2.68198	0.00731889	0.0783117
ENSG00000178502.5	KLHL11	68.2237	-0.562446	0.677153	0.209758	-2.68141	0.00733135	0.0783808
ENSG00000136943.6	CTSV	29.1483	-0.544996	0.685393	0.203267	-2.68118	0.00733629	0.0783808
ENSG00000149292.12	TTC12	154.831	-0.388321	0.764018	0.144848	-2.68089	0.00734266	0.0783808
ENSG00000158079.10	PTPDC1	638.253	-0.410505	0.75236	0.153124	-2.68087	0.00734319	0.0783808
ENSG00000106682.10	EIF4H	9076.4	-0.123333	0.918064	0.0460145	-2.68031	0.00735545	0.0784641
ENSG00000078043.11	PIAS2	1087.77	-0.176635	0.884764	0.0659098	-2.67995	0.00736326	0.0784997
ENSG00000182108.5	DEXI	301.361	0.208996	1.15588	0.0779991	2.67947	0.00737393	0.0785659
ENSG00000172922.4	RNASEH2C	1386.9	0.258738	1.19643	0.0966077	2.67823	0.00740123	0.0787465
ENSG00000112972.10	HMGCS1	3173.08	-0.369293	0.774162	0.137901	-2.67797	0.00740708	0.0787465
ENSG00000155744.4	FAM126B	177.231	-0.482076	0.715947	0.180031	-2.67774	0.00741199	0.0787465
ENSG00000103653.12	CSK	1023.56	0.221359	1.16583	0.0826675	2.6777	0.0074129	0.0787465
ENSG00000216895.4	AC009403.2	70.8078	-0.243969	0.844419	0.0911121	-2.67769	0.00741328	0.0787465
ENSG00000163909.6	HEYL	169.857	0.521167	1.43512	0.194691	2.67689	0.00743085	0.0788855
ENSG00000223496.1	EXOSC6	355.569	-0.321099	0.80046	0.119969	-2.67651	0.00743925	0.078927
ENSG00000184160.6	ADRA2C	203.925	0.375819	1.29758	0.140458	2.67566	0.00745818	0.0790764
ENSG00000215186.6	GOLGA6B	1.21953	-0.636191	0.64341	0.237788	-2.67545	0.0074628	0.0790764
ENSG00000177352.9	CCDC71	161.039	-0.295265	0.814923	0.110368	-2.67527	0.00746683	0.0790764
ENSG00000178209.10	PLEC	11961.6	0.355334	1.27928	0.132843	2.67485	0.00747627	0.0791288
ENSG00000119661.9	DNAL1	147.604	-0.468735	0.722598	0.175269	-2.67437	0.00748699	0.0791579
ENSG00000059804.11	SLC2A3	2800.74	0.390558	1.3109	0.14604	2.67432	0.00748803	0.0791579
ENSG00000183628.7	DGCR6	1665.06	0.26234	1.19942	0.0982033	2.6714	0.00755365	0.0797519
ENSG00000079263.13	SP140	29.4941	-0.389121	0.763595	0.145675	-2.67116	0.0075589	0.0797519
ENSG00000250305.4	KIAA1456	1140.23	-0.513172	0.70068	0.192132	-2.67093	0.00756413	0.0797519
ENSG00000172995.12	ARPP21	4360.4	-0.483727	0.715128	0.181124	-2.67069	0.00756947	0.0797519
ENSG00000108946.8	PRKAR1A	10801.6	-0.252874	0.839223	0.0946854	-2.67068	0.00756985	0.0797519
ENSG00000172889.11	EGFL7	2460.68	0.376177	1.2979	0.140871	2.67036	0.00757706	0.0797519
ENSG00000128513.9	POT1	451.735	-0.224039	0.856165	0.0839027	-2.67022	0.00758011	0.0797519
ENSG00000077463.10	SIRT6	573.676	0.250553	1.18966	0.0938328	2.6702	0.00758051	0.0797519
ENSG00000144504.11	ANKMY1	279.732	-0.307844	0.807848	0.115323	-2.6694	0.00759864	0.0798948
ENSG00000107186.12	MPDZ	2488.38	-0.279291	0.823996	0.104647	-2.66888	0.00761037	0.0799439
ENSG00000169241.12	SLC50A1	237.794	0.266809	1.20314	0.0999736	2.66879	0.00761241	0.0799439
ENSG00000245008.3	RP11-744N12.3	3.93732	-0.612983	0.653844	0.229726	-2.66832	0.00762316	0.0800091
ENSG00000068366.14	ACSL4	2101.6	-0.283232	0.821748	0.106181	-2.66746	0.00764281	0.0801674
ENSG00000249679.1	RP11-279O9.4	14.3108	-0.391312	0.762436	0.146715	-2.66715	0.00764971	0.080192
ENSG00000004864.9	SLC25A13	393.345	-0.434122	0.740144	0.16278	-2.66693	0.0076547	0.0801965
ENSG00000148386.5	LCN9	7.19782	0.620665	1.53758	0.232835	2.66569	0.00768305	0.0804455
ENSG00000124587.9	PEX6	1787.63	0.259231	1.19684	0.0972566	2.66543	0.00768903	0.0804602
ENSG00000140451.8	PIF1	83.387	0.443451	1.35985	0.166394	2.66506	0.00769743	0.0805002
ENSG00000180340.5	FZD2	42.6328	0.49324	1.4076	0.185101	2.66471	0.0077055	0.0805367
ENSG00000186448.10	ZNF197	510.907	-0.160315	0.89483	0.0601759	-2.66411	0.0077193	0.080633
ENSG00000147697.4	GSDMC	5.00687	-0.637236	0.642943	0.239226	-2.66374	0.00772777	0.0806492
ENSG00000137509.5	PRCP	1893.85	0.279077	1.21342	0.104785	2.66332	0.0077373	0.0806492
ENSG00000132953.12	XPO4	676.643	-0.262704	0.833524	0.0986414	-2.66323	0.00773955	0.0806492
ENSG00000065328.12	MCM10	4.24412	0.60768	1.52381	0.228206	2.66286	0.00774796	0.0806492
ENSG00000155886.6	SLC24A2	287.593	-0.550114	0.682966	0.206641	-2.66217	0.00776377	0.0806492
ENSG00000114739.8	ACVR2B	21.3621	-0.498037	0.70807	0.187097	-2.66191	0.00776981	0.0806492
ENSG00000135913.6	USP37	87.7802	-0.536357	0.68951	0.201494	-2.6619	0.00777011	0.0806492
ENSG00000145649.7	GZMA	3.9765	-0.603915	0.657966	0.226878	-2.66185	0.00777134	0.0806492
ENSG00000100836.6	PABPN1	5597.45	0.230735	1.17343	0.0866879	2.66167	0.00777538	0.0806492
ENSG00000155189.7	AGPAT5	1242.99	-0.222448	0.85711	0.083577	-2.6616	0.0077771	0.0806492
ENSG00000170248.9	PDCD6IP	3301.62	-0.191504	0.875692	0.0719531	-2.66151	0.00777899	0.0806492
ENSG00000108187.10	PBLD	186.362	-0.32409	0.798802	0.121769	-2.66151	0.00777902	0.0806492
ENSG00000142512.10	SIGLEC10	189.04	0.529305	1.44323	0.198878	2.66145	0.0077805	0.0806492
ENSG00000115368.5	WDR75	1060	-0.189888	0.876674	0.071395	-2.65968	0.00782138	0.0810253
ENSG00000170537.8	TMC7	469.816	-0.493377	0.71036	0.185518	-2.65945	0.00782675	0.0810331
ENSG00000149564.7	ESAM	813.956	0.364777	1.28768	0.137177	2.65918	0.00783314	0.0810361
ENSG00000160224.12	AIRE	106.171	0.448706	1.36482	0.168747	2.65904	0.00783625	0.0810361
ENSG00000198961.5	PJA2	12745.3	-0.273346	0.827399	0.102815	-2.65863	0.00784599	0.0810891
ENSG00000152942.14	RAD17	659.608	-0.184306	0.880072	0.0693473	-2.65772	0.00786714	0.081253
ENSG00000168890.9	TMEM150A	366.999	0.240064	1.18104	0.0903328	2.65755	0.00787109	0.081253
ENSG00000077984.4	CST7	11.5561	0.585639	1.5007	0.220406	2.65709	0.00788189	0.0813167
ENSG00000071537.9	SEL1L	2504.36	-0.2338	0.850392	0.0880329	-2.65582	0.00791153	0.0815746
ENSG00000184564.8	SLITRK6	6.38687	-0.63547	0.643731	0.239298	-2.65556	0.0079178	0.0815884
ENSG00000268146.1	AL590483.1	6.69722	-0.635645	0.643653	0.239381	-2.65537	0.00792215	0.0815884
ENSG00000170615.10	SLC26A5	9.4537	-0.626363	0.647808	0.235947	-2.65468	0.00793835	0.0817074
ENSG00000145293.10	ENOPH1	2663.4	-0.232161	0.851359	0.0875022	-2.6532	0.00797322	0.0820182
ENSG00000168438.8	CDC40	847.064	-0.30329	0.810402	0.114336	-2.65261	0.00798721	0.0821141
ENSG00000112110.5	MRPL18	1312.54	0.261805	1.19898	0.0987177	2.65206	0.00800035	0.0822011
ENSG00000183644.9	C11orf88	11.1338	-0.629897	0.646223	0.237614	-2.65092	0.00802719	0.0824272
ENSG00000233438.1	AC109829.1	14.4111	-0.526375	0.694297	0.198577	-2.65073	0.00803173	0.0824272
ENSG00000071282.7	LMCD1	165.715	-0.396709	0.759589	0.149738	-2.64935	0.00806456	0.0826949
ENSG00000165714.6	LOH12CR1	234.82	-0.262049	0.833903	0.0989145	-2.64924	0.00806722	0.0826949
ENSG00000103249.13	CLCN7	2662.56	0.273726	1.20893	0.103356	2.64838	0.00808786	0.0828582
ENSG00000101347.7	SAMHD1	1334.47	0.268217	1.20432	0.10129	2.64802	0.00809655	0.0828988
ENSG00000147127.4	RAB41	107.638	0.31405	1.24319	0.118611	2.64773	0.00810334	0.0829201
ENSG00000248333.3	CDK11B	1158.92	0.221781	1.16617	0.0837915	2.64682	0.00812534	0.0830535
ENSG00000171806.7	METTL18	127.96	0.242721	1.18322	0.0917038	2.6468	0.00812582	0.0830535
ENSG00000117400.10	MPL	21.5986	-0.521765	0.696519	0.19716	-2.64641	0.00813518	0.0831008
ENSG00000198670.6	LPA	12.373	-0.466471	0.723733	0.176339	-2.6453	0.00816186	0.0833249
ENSG00000147082.13	CCNB3	28.343	-0.494448	0.709833	0.186956	-2.64474	0.00817548	0.0834033
ENSG00000169282.13	KCNAB1	1777.27	-0.333681	0.793509	0.126178	-2.64452	0.00818067	0.0834033
ENSG00000106714.13	CNTNAP3	92.332	-0.4465	0.733821	0.168848	-2.64439	0.00818377	0.0834033
ENSG00000168505.6	GBX2	4.36826	-0.625674	0.648117	0.236662	-2.64374	0.00819958	0.083516
ENSG00000133639.3	BTG1	1174.57	0.33495	1.26133	0.126749	2.64261	0.00822691	0.0836685
ENSG00000060656.15	PTPRU	1411.39	0.300742	1.23178	0.113817	2.64233	0.00823384	0.0836685
ENSG00000205838.8	TTC23L	51.7006	-0.32981	0.795641	0.124825	-2.64219	0.00823728	0.0836685
ENSG00000137193.9	PIM1	543.796	0.380167	1.30149	0.143886	2.64214	0.0082383	0.0836685
ENSG00000106009.11	BRAT1	1492.71	0.228598	1.1717	0.08652	2.64214	0.00823835	0.0836685
ENSG00000162929.9	KIAA1841	891.1	-0.18627	0.878875	0.0705336	-2.64086	0.00826948	0.0839362
ENSG00000162643.8	WDR63	14.9533	-0.615983	0.652485	0.233362	-2.6396	0.0083003	0.0841966
ENSG00000158716.4	DUSP23	282.282	0.289554	1.22226	0.109704	2.63942	0.00830471	0.0841966
ENSG00000100065.10	CARD10	125.988	0.394898	1.31485	0.149658	2.63866	0.00832336	0.084337
ENSG00000154743.13	TSEN2	345.998	-0.148209	0.90237	0.0561807	-2.63808	0.00833768	0.0843851
ENSG00000147601.9	TERF1	1101.43	-0.20611	0.866871	0.0781313	-2.638	0.00833968	0.0843851
ENSG00000114120.7	SLC25A36	2568.25	-0.236945	0.84854	0.0898319	-2.63765	0.00834826	0.0843851
ENSG00000167600.9	CYP2S1	45.5098	0.404325	1.32347	0.153293	2.63759	0.00834965	0.0843851
ENSG00000204175.4	GPRIN2	47.2995	-0.616867	0.652086	0.233884	-2.63749	0.00835211	0.0843851
ENSG00000205740.1	AL359878.1	10.7142	-0.480659	0.71665	0.182278	-2.63696	0.00836534	0.0844702
ENSG00000154127.5	UBASH3B	360.603	-0.494878	0.709622	0.187732	-2.63609	0.00838681	0.0846384
ENSG00000062822.8	POLD1	271.852	0.342447	1.26791	0.129942	2.63538	0.00840423	0.0847655
ENSG00000087299.7	L2HGDH	176.655	-0.333687	0.793506	0.126628	-2.63518	0.00840935	0.0847685
ENSG00000144161.7	ZC3H8	172.713	-0.297733	0.81353	0.113003	-2.63473	0.00842034	0.0847746
ENSG00000146416.12	AIG1	1340.55	-0.166469	0.891021	0.0631842	-2.63467	0.00842198	0.0847746
ENSG00000184697.6	CLDN6	8.35369	0.509897	1.42395	0.193554	2.63439	0.00842893	0.0847746
ENSG00000011600.6	TYROBP	294.075	0.452428	1.36834	0.171746	2.63429	0.00843129	0.0847746
ENSG00000128928.4	IVD	2576.22	-0.167524	0.890369	0.0635963	-2.63418	0.00843406	0.0847746
ENSG00000183421.7	RIPK4	5.14353	0.574172	1.48882	0.218056	2.63313	0.00846008	0.0849409
ENSG00000126603.4	GLIS2	410.637	0.36806	1.29062	0.139789	2.63297	0.00846425	0.0849409
ENSG00000143748.13	NVL	429.812	-0.211238	0.863796	0.0802291	-2.63293	0.0084651	0.0849409
ENSG00000198300.8	PEG3	6957.75	-0.280077	0.823547	0.106408	-2.63212	0.00848547	0.0850967
ENSG00000186326.3	RGS9BP	22.6674	0.364108	1.28709	0.138346	2.63186	0.00849183	0.085112
ENSG00000166851.10	PLK1	228.897	0.347939	1.27274	0.132226	2.63141	0.00850326	0.0851779
ENSG00000166603.3	MC4R	59.5428	0.445438	1.36173	0.169328	2.63062	0.00852288	0.0853259
ENSG00000165917.5	RAPSN	7.89399	0.533091	1.44703	0.202763	2.62913	0.00856036	0.085607
ENSG00000138604.5	GLCE	905.512	-0.392998	0.761545	0.149479	-2.62912	0.0085607	0.085607
ENSG00000108950.7	FAM20A	118.291	0.58889	1.50409	0.224007	2.62889	0.00856647	0.085616
ENSG00000182134.11	TDRKH	554.099	-0.249148	0.841393	0.0947827	-2.62863	0.00857308	0.0856301
ENSG00000131748.11	STARD3	1778.31	0.257167	1.19513	0.09784	2.62845	0.00857762	0.0856301
ENSG00000138336.8	TET1	63.2577	-0.460119	0.726926	0.175089	-2.62792	0.00859085	0.0857135
ENSG00000172932.10	ANKRD13D	2116.34	0.218104	1.1632	0.0830133	2.62733	0.0086057	0.0857598
ENSG00000184792.11	OSBP2	1093.97	-0.205126	0.867463	0.0780812	-2.62708	0.00861201	0.0857598
ENSG00000159289.6	GOLGA6A	9.98077	-0.608861	0.655714	0.231765	-2.62706	0.00861262	0.0857598
ENSG00000186767.5	SPIN4	136.574	-0.313076	0.804924	0.119178	-2.62697	0.008615	0.0857598
ENSG00000128965.7	CHAC1	303.516	0.431875	1.34899	0.164446	2.62625	0.00863319	0.0858922
ENSG00000096093.9	EFHC1	560.511	-0.228542	0.853497	0.0870357	-2.62585	0.00864339	0.0859451
ENSG00000115353.5	TACR1	14.8129	-0.618552	0.651324	0.23561	-2.62533	0.00865659	0.0860276
ENSG00000080824.14	HSP90AA1	50720.7	0.378122	1.29965	0.144069	2.6246	0.00867514	0.0861304
ENSG00000180509.7	KCNE1	6.58912	-0.602277	0.658714	0.229494	-2.62437	0.00868099	0.0861304
ENSG00000112624.8	GLTSCR1L	1002.4	-0.223417	0.856534	0.085136	-2.62424	0.00868433	0.0861304
ENSG00000103126.10	AXIN1	1030.65	0.262081	1.19921	0.0998728	2.62415	0.00868653	0.0861304
ENSG00000112773.11	FAM46A	131.417	0.474124	1.38907	0.1807	2.62381	0.00869513	0.086167
ENSG00000119414.7	PPP6C	1997.78	-0.169215	0.889327	0.0645002	-2.62348	0.00870368	0.0861936
ENSG00000122912.9	SLC25A16	190.985	-0.267702	0.830642	0.102047	-2.62333	0.00870761	0.0861936
ENSG00000061987.10	MON2	1814.05	-0.263111	0.833289	0.100316	-2.62282	0.00872059	0.0862734
ENSG00000188820.8	FAM26F	36.5804	0.376451	1.29814	0.143543	2.62257	0.00872706	0.0862889
ENSG00000143543.10	JTB	2413.13	0.193425	1.14348	0.0737872	2.62139	0.00875719	0.0864965
ENSG00000224153.2	RP11-433C9.2	32.223	0.537704	1.45166	0.205124	2.62136	0.00875789	0.0864965
ENSG00000154370.9	TRIM11	1009.61	0.28182	1.21573	0.107542	2.62055	0.00877868	0.0866112
ENSG00000168818.5	STX18	767.636	-0.170191	0.888725	0.0649451	-2.62053	0.00877936	0.0866112
ENSG00000109618.7	SEPSECS	270.424	-0.304723	0.809598	0.116317	-2.61976	0.00879923	0.0867586
ENSG00000166928.6	MS4A14	68.4695	0.491434	1.40584	0.187653	2.61885	0.00882267	0.0869217
ENSG00000100505.9	TRIM9	5682.76	-0.255877	0.837478	0.0977127	-2.61867	0.00882743	0.0869217
ENSG00000129646.9	QRICH2	484.95	0.36025	1.28365	0.137577	2.61854	0.00883061	0.0869217
ENSG00000073605.14	GSDMB	955.537	0.340769	1.26643	0.130179	2.61769	0.00885261	0.0869762
ENSG00000166831.4	RBPMS2	112.407	0.47627	1.39114	0.181948	2.61761	0.00885475	0.0869762
ENSG00000127084.13	FGD3	97.846	0.369329	1.29175	0.141095	2.6176	0.0088551	0.0869762
ENSG00000171843.11	MLLT3	794.735	0.189129	1.14007	0.0722536	2.61757	0.00885594	0.0869762
ENSG00000119333.7	WDR34	624.631	0.235418	1.17725	0.0899665	2.61673	0.00887764	0.0870701
ENSG00000184502.3	GAST	2.53818	0.624763	1.54196	0.238767	2.61662	0.00888044	0.0870701
ENSG00000159445.8	THEM4	624.578	-0.17514	0.885682	0.066934	-2.6166	0.00888095	0.0870701
ENSG00000206560.6	ANKRD28	1739.65	-0.251881	0.839801	0.0962723	-2.61633	0.00888795	0.0870701
ENSG00000101049.10	SGK2	219.599	-0.548389	0.683783	0.209609	-2.61625	0.00889026	0.0870701
ENSG00000116539.6	ASH1L	3413.79	-0.20764	0.865953	0.0793732	-2.61599	0.0088968	0.0870856
ENSG00000099840.8	IZUMO4	683.034	0.359128	1.28265	0.137317	2.61532	0.00891449	0.0872102
ENSG00000101193.6	GID8	690.641	0.128495	1.09315	0.0491384	2.61497	0.00892359	0.0872245
ENSG00000166923.6	GREM1	671.345	-0.555415	0.680461	0.212406	-2.61488	0.00892587	0.0872245
ENSG00000174567.7	GOLT1A	46.8632	-0.469253	0.722338	0.179469	-2.61468	0.00893108	0.0872269
ENSG00000164946.15	FREM1	165.401	-0.457818	0.728087	0.175138	-2.61403	0.00894802	0.0873438
ENSG00000019991.11	HGF	328.47	0.549042	1.46311	0.21006	2.61374	0.0089556	0.0873693
ENSG00000069702.6	TGFBR3	617.3	0.40543	1.32448	0.155164	2.61291	0.00897746	0.087511
ENSG00000163412.7	EIF4E3	1660.22	-0.227122	0.854337	0.0869263	-2.61281	0.00898009	0.087511
ENSG00000006530.11	AGK	1582.97	-0.151815	0.900117	0.058115	-2.61233	0.00899285	0.0875137
ENSG00000160207.4	HSF2BP	26.5045	-0.35515	0.781788	0.135957	-2.61223	0.00899532	0.0875137
ENSG00000215915.5	ATAD3C	313.798	0.497264	1.41153	0.19038	2.61195	0.00900265	0.0875137
ENSG00000264058.1	KRT222	44.9392	-0.359961	0.779185	0.137815	-2.61192	0.0090034	0.0875137
ENSG00000183921.5	SDR42E2	48.8438	0.480797	1.39551	0.184083	2.61185	0.00900525	0.0875137
ENSG00000198792.7	TMEM184B	3650.66	0.23772	1.17913	0.0910552	2.61072	0.00903519	0.0877255
ENSG00000143178.8	TBX19	59.1468	0.439009	1.35567	0.168161	2.61065	0.00903703	0.0877255
ENSG00000183250.7	C21orf67	85.8251	-0.376424	0.770345	0.144204	-2.61035	0.00904504	0.0877549
ENSG00000196391.6	ZNF774	108.591	-0.398535	0.758628	0.152721	-2.60957	0.00906568	0.0878593
ENSG00000140398.9	NEIL1	1924.91	0.278232	1.21271	0.10662	2.60956	0.0090658	0.0878593
ENSG00000131844.11	MCCC2	951.382	-0.20249	0.869049	0.0776048	-2.60925	0.0090742	0.0878868
ENSG00000145715.10	RASA1	1715.33	-0.230823	0.852149	0.0884691	-2.60908	0.00907864	0.0878868
ENSG00000175215.5	CTDSP2	3981.9	0.271868	1.20737	0.104211	2.60882	0.00908563	0.0879061
ENSG00000123213.18	NLN	861.491	-0.193788	0.874307	0.0742884	-2.60859	0.0090915	0.0879145
ENSG00000114124.2	GRK7	4.99493	0.581547	1.49645	0.222952	2.60839	0.00909685	0.0879179
ENSG00000160255.12	ITGB2	555.161	0.504664	1.41879	0.193551	2.6074	0.0091232	0.0881241
ENSG00000133710.11	SPINK5	5.84958	-0.563994	0.676427	0.216341	-2.60696	0.00913499	0.0881895
ENSG00000117533.10	VAMP4	1453.51	-0.232719	0.85103	0.0892811	-2.60658	0.00914502	0.0882207
ENSG00000151812.10	SLC35F4	24.8038	-0.573135	0.672155	0.219891	-2.60645	0.00914874	0.0882207
ENSG00000166181.8	API5	2691.56	-0.170743	0.888385	0.0655122	-2.60628	0.00915327	0.0882207
ENSG00000196605.3	ZNF846	261.795	-0.205491	0.867244	0.0788587	-2.60581	0.00916581	0.0882495
ENSG00000102547.14	CAB39L	2165.62	0.233371	1.17558	0.0895586	2.60579	0.0091663	0.0882495
ENSG00000136895.14	GARNL3	1533.74	-0.237208	0.848385	0.0910447	-2.6054	0.00917659	0.0883002
ENSG00000108592.11	FTSJ3	886.982	0.224554	1.16842	0.0861953	2.60518	0.00918258	0.0883095
ENSG00000155438.7	NIFK	566.283	-0.208687	0.865324	0.0801141	-2.60487	0.00919083	0.0883405
ENSG00000204764.7	RANBP17	97.2502	-0.368562	0.774554	0.141507	-2.60455	0.00919961	0.0883766
ENSG00000105983.14	LMBR1	1355.91	-0.23148	0.851761	0.0888865	-2.60422	0.00920844	0.0883787
ENSG00000179023.7	KLHDC7A	9.64248	0.598425	1.51406	0.229844	2.60361	0.0092247	0.0883787
ENSG00000137198.5	GMPR	461.494	0.485029	1.39961	0.186292	2.6036	0.00922504	0.0883787
ENSG00000138698.9	RAP1GDS1	3018.8	-0.231555	0.851717	0.0889411	-2.60346	0.00922876	0.0883787
ENSG00000134757.4	DSG3	5.25981	-0.620832	0.650296	0.238464	-2.60346	0.00922888	0.0883787
ENSG00000166432.10	ZMAT1	1371.64	-0.370432	0.773551	0.142291	-2.60333	0.00923222	0.0883787
ENSG00000073910.15	FRY	2023.06	-0.250807	0.840426	0.0963445	-2.60323	0.00923503	0.0883787
ENSG00000130940.10	CASZ1	105.914	0.358427	1.28203	0.137722	2.60253	0.00925379	0.0885101
ENSG00000167775.6	CD320	755.609	0.206819	1.15414	0.0794817	2.6021	0.0092655	0.088574
ENSG00000145734.14	BDP1	1383.18	-0.286197	0.820061	0.110052	-2.60057	0.00930694	0.0888832
ENSG00000116183.6	PAPPA2	48.4368	-0.375639	0.770764	0.144447	-2.60053	0.00930796	0.0888832
ENSG00000116147.11	TNR	384.986	-0.563092	0.67685	0.216594	-2.59976	0.00932896	0.0890354
ENSG00000100151.11	PICK1	2223.96	0.300307	1.23141	0.115534	2.59929	0.00934155	0.0891028
ENSG00000184220.6	CMSS1	647.413	-0.23195	0.851483	0.0892466	-2.59897	0.00935029	0.0891028
ENSG00000166523.3	CLEC4E	36.1992	0.616544	1.5332	0.237229	2.59894	0.00935124	0.0891028
ENSG00000167525.9	PROCA1	169.698	0.301947	1.23281	0.116193	2.59867	0.00935846	0.0891233
ENSG00000188766.8	SPRED3	49.2577	-0.477367	0.718287	0.183736	-2.59812	0.00937351	0.0892116
ENSG00000130669.13	PAK4	757.909	0.244303	1.18452	0.0940362	2.59796	0.00937787	0.0892116
ENSG00000172331.7	BPGM	599.338	-0.164916	0.89198	0.0634932	-2.59739	0.00939364	0.0893132
ENSG00000120694.15	HSPH1	9306.62	0.437388	1.35415	0.16843	2.59686	0.00940799	0.0893809
ENSG00000180543.3	TSPYL5	1127.78	-0.221129	0.857894	0.0851559	-2.59675	0.00941092	0.0893809
ENSG00000171700.9	RGS19	237.159	0.278363	1.21282	0.107214	2.59632	0.00942275	0.0894277
ENSG00000164808.12	SPIDR	1611.26	0.164667	1.12091	0.0634372	2.59574	0.00943862	0.0894277
ENSG00000146006.6	LRRTM2	299.428	-0.425717	0.744469	0.164007	-2.59573	0.00943897	0.0894277
ENSG00000117280.8	RAB29	781.466	0.263388	1.20029	0.101471	2.59571	0.0094397	0.0894277
ENSG00000147485.8	PXDNL	29.1946	-0.394008	0.761012	0.151796	-2.59565	0.00944128	0.0894277
ENSG00000074527.7	NTN4	799.067	-0.38056	0.768139	0.146636	-2.59527	0.0094518	0.0894392
ENSG00000187815.5	ZFP69	135.096	-0.241217	0.846031	0.0929576	-2.59491	0.00946152	0.0894392
ENSG00000213397.5	HAUS7	246.984	0.315027	1.24403	0.121403	2.59489	0.00946222	0.0894392
ENSG00000169738.2	DCXR	1832.97	0.268382	1.20446	0.103429	2.59485	0.00946334	0.0894392
ENSG00000107625.8	DDX50	706.448	-0.147068	0.903084	0.0566806	-2.59468	0.00946794	0.0894392
ENSG00000153339.9	TRAPPC8	1223.76	-0.184133	0.880178	0.0709752	-2.59433	0.00947751	0.0894815
ENSG00000122335.8	SERAC1	512.971	-0.190561	0.876265	0.0734652	-2.59389	0.00948965	0.089548
ENSG00000048140.13	TSPAN17	1314.03	0.251017	1.19005	0.0967979	2.5932	0.00950865	0.0896521
ENSG00000138018.13	EPT1	1854.29	-0.196314	0.872778	0.0757054	-2.59312	0.00951087	0.0896521
ENSG00000180116.11	C12orf40	1.86371	-0.621943	0.649795	0.239874	-2.59279	0.00952022	0.0896921
ENSG00000204344.10	STK19	668.032	0.18328	1.13546	0.0706978	2.59244	0.00952975	0.0897338
ENSG00000173611.12	SCAI	53.6273	-0.443006	0.735601	0.170964	-2.59123	0.00956346	0.090003
ENSG00000164933.7	SLC25A32	721.475	-0.242629	0.845204	0.0936521	-2.59075	0.00957669	0.0900409
ENSG00000075151.15	EIF4G3	4283	-0.1801	0.882642	0.0695177	-2.59071	0.00957773	0.0900409
ENSG00000163694.10	RBM47	46.5507	0.51867	1.43263	0.20022	2.59049	0.00958381	0.0900499
ENSG00000161956.8	SENP3	935.699	0.170832	1.12571	0.065959	2.58997	0.00959837	0.0900707
ENSG00000137273.3	FOXF2	159.556	0.33309	1.25971	0.128631	2.5895	0.00961147	0.0900707
ENSG00000198046.7	ZNF667	1032.57	-0.17206	0.887575	0.0664462	-2.58946	0.00961274	0.0900707
ENSG00000090776.5	EFNB1	338.949	0.295755	1.22753	0.114221	2.58932	0.00961645	0.0900707
ENSG00000112175.6	BMP5	34.7056	0.61002	1.52628	0.235599	2.58922	0.00961923	0.0900707
ENSG00000143033.13	MTF2	690.902	-0.245917	0.84328	0.09498	-2.58914	0.00962153	0.0900707
ENSG00000196268.7	ZNF493	618.807	-0.335101	0.792728	0.129426	-2.58913	0.00962189	0.0900707
ENSG00000212916.3	MAP10	123.324	-0.37229	0.772555	0.14383	-2.5884	0.00964217	0.0901794
ENSG00000152208.7	GRID2	152.485	-0.496901	0.708627	0.191976	-2.58835	0.00964376	0.0901794
ENSG00000269358.1	AC138393.1	1.4	-0.622729	0.649441	0.240677	-2.5874	0.00967024	0.0903662
ENSG00000113597.13	TRAPPC13	918.921	-0.25297	0.839167	0.097775	-2.58727	0.00967402	0.0903662
ENSG00000142733.10	MAP3K6	643.9	0.417808	1.3359	0.161498	2.58708	0.00967941	0.0903686
ENSG00000142606.11	MMEL1	25.0006	0.54767	1.46172	0.211781	2.58602	0.00970921	0.0905987
ENSG00000153291.11	SLC25A27	2088.46	-0.237779	0.84805	0.0919574	-2.58575	0.00971685	0.0906218
ENSG00000185633.6	NDUFA4L2	749.351	0.421563	1.33938	0.163055	2.58541	0.00972632	0.0906621
ENSG00000120896.9	SORBS3	2198.17	0.316193	1.24504	0.122359	2.58414	0.00976216	0.090948
ENSG00000109572.9	CLCN3	3756.15	-0.17662	0.884774	0.0683651	-2.58348	0.00978086	0.0910739
ENSG00000145014.13	TMEM44	458.803	0.312143	1.24155	0.120857	2.58275	0.00980151	0.0911526
ENSG00000183036.6	PCP4	1041.61	-0.501218	0.70651	0.19407	-2.58266	0.00980417	0.0911526
ENSG00000165113.8	GKAP1	468.027	0.300608	1.23166	0.116396	2.58264	0.00980487	0.0911526
ENSG00000213020.4	ZNF611	222.585	-0.286261	0.820024	0.11091	-2.58102	0.00985077	0.0915309
ENSG00000131669.5	NINJ1	824.354	0.239181	1.18032	0.0926987	2.58019	0.00987446	0.0916965
ENSG00000215277.4	C14orf164	20.335	-0.399914	0.757903	0.155009	-2.57994	0.0098818	0.0916965
ENSG00000185527.7	PDE6G	5.9862	0.537108	1.45106	0.208206	2.57969	0.00988887	0.0916965
ENSG00000167202.7	TBC1D2B	897.804	0.22755	1.17085	0.0882142	2.57952	0.00989374	0.0916965
ENSG00000114125.9	RNF7	1047.15	0.183259	1.13545	0.0710449	2.57949	0.00989467	0.0916965
ENSG00000065665.16	SEC61A2	1575.03	-0.196132	0.872888	0.0760673	-2.5784	0.00992584	0.091937
ENSG00000167208.10	SNX20	29.7797	0.571377	1.48594	0.221654	2.57778	0.00994362	0.0920459
ENSG00000089101.13	C20orf26	45.2483	-0.408948	0.753172	0.158653	-2.57763	0.00994808	0.0920459
ENSG00000149573.3	MPZL2	125.264	0.594924	1.51039	0.230839	2.57723	0.00995964	0.0920785
ENSG00000185761.6	ADAMTSL5	77.0315	0.426594	1.34406	0.16553	2.57714	0.00996208	0.0920785
ENSG00000240747.2	KRBOX1	56.4088	-0.302156	0.81104	0.117305	-2.57581	0.0100004	0.0923844
ENSG00000090686.11	USP48	1970.92	-0.216293	0.860775	0.0839813	-2.57548	0.01001	0.0924146
ENSG00000089123.11	TASP1	265.273	-0.355104	0.781813	0.137892	-2.57523	0.0100173	0.0924146
ENSG00000179051.9	RCC2	1531.07	0.209679	1.15643	0.0814246	2.57514	0.0100201	0.0924146
ENSG00000076248.6	UNG	861.105	0.281468	1.21543	0.109309	2.57498	0.0100247	0.0924146
ENSG00000013588.5	GPRC5A	54.0077	0.61241	1.52881	0.237871	2.57455	0.010037	0.0924779
ENSG00000163666.4	HESX1	26.5877	-0.426467	0.744082	0.165659	-2.57438	0.0100421	0.0924779
ENSG00000222018.1	C21orf140	51.3466	-0.382725	0.766987	0.148691	-2.57396	0.0100543	0.0924996
ENSG00000138769.6	CDKL2	326.257	-0.385895	0.765304	0.149928	-2.57387	0.0100569	0.0924996
ENSG00000066336.7	SPI1	249.021	0.447257	1.36345	0.173776	2.57375	0.0100603	0.0924996
ENSG00000270024.1	C8orf44-SGK3	5.10455	-0.536735	0.689329	0.208573	-2.57336	0.0100715	0.0925198
ENSG00000169064.8	ZBBX	346.067	-0.500978	0.706628	0.194682	-2.57331	0.010073	0.0925198
ENSG00000137868.14	STRA6	29.5457	0.605685	1.5217	0.23546	2.57235	0.0101012	0.0927304
ENSG00000187955.7	COL14A1	137.433	-0.593184	0.662878	0.230646	-2.57184	0.0101159	0.0927715
ENSG00000142611.11	PRDM16	711.931	0.397206	1.31696	0.154453	2.5717	0.0101199	0.0927715
ENSG00000103199.9	ZNF500	401.99	-0.222172	0.857274	0.0863935	-2.57163	0.010122	0.0927715
ENSG00000171951.4	SCG2	3803.38	-0.43671	0.738818	0.169829	-2.57147	0.0101268	0.0927715
ENSG00000267385.1	CTB-50L17.14	29.748	0.544963	1.45898	0.211955	2.57113	0.0101368	0.0928151
ENSG00000117399.9	CDC20	33.6115	-0.49031	0.711872	0.190724	-2.57079	0.0101467	0.0928578
ENSG00000137842.2	TMEM62	507.912	-0.173191	0.886879	0.0673891	-2.57001	0.0101695	0.093018
ENSG00000206052.6	DOK6	1736.8	-0.409709	0.752775	0.159465	-2.56927	0.0101913	0.0931687
ENSG00000181915.3	ADO	1343.87	-0.226199	0.854884	0.0880674	-2.56848	0.0102145	0.0932606
ENSG00000188997.3	KCTD21	537.85	0.174679	1.12871	0.0680129	2.56831	0.0102195	0.0932606
ENSG00000147535.12	PPAPDC1B	859.399	0.211325	1.15775	0.0822828	2.56828	0.0102205	0.0932606
ENSG00000253729.3	PRKDC	2775.86	-0.215214	0.861418	0.0837994	-2.56821	0.0102226	0.0932606
ENSG00000206532.2	RP11-553A10.1	17.4666	-0.470046	0.721941	0.183044	-2.56794	0.0102305	0.0932845
ENSG00000198822.6	GRM3	2447.57	-0.293036	0.816182	0.114134	-2.56747	0.0102444	0.0933623
ENSG00000222014.4	RAB6C	74.9904	-0.466287	0.723825	0.181635	-2.56716	0.0102535	0.093397
ENSG00000065675.10	PRKCQ	310.007	-0.430327	0.742094	0.167715	-2.56583	0.010293	0.0937086
ENSG00000248485.1	PCP4L1	812.117	-0.466131	0.723903	0.18169	-2.56552	0.010302	0.0937251
ENSG00000151838.6	CCDC175	12.2884	-0.589112	0.664752	0.229637	-2.56541	0.0103055	0.0937251
ENSG00000121542.7	SEC22A	316.117	-0.17786	0.884013	0.0693365	-2.56517	0.0103125	0.0937315
ENSG00000176401.5	EID2B	414.806	-0.282897	0.821939	0.11029	-2.56502	0.0103169	0.0937315
ENSG00000177519.3	RPRM	377.652	0.440459	1.35704	0.171784	2.56403	0.0103464	0.0939511
ENSG00000162086.10	ZNF75A	597.563	-0.195319	0.87338	0.0761945	-2.56343	0.0103643	0.0940425
ENSG00000171163.11	ZNF692	2350.75	0.316474	1.24528	0.123462	2.56334	0.0103671	0.0940425
ENSG00000156500.10	FAM122C	109.962	-0.259497	0.835379	0.101282	-2.56213	0.0104032	0.0942966
ENSG00000168116.9	KIAA1586	219.681	-0.311506	0.8058	0.121589	-2.56195	0.0104085	0.0942966
ENSG00000114030.8	KPNA1	2315.45	-0.127274	0.91556	0.0496802	-2.56186	0.0104112	0.0942966
ENSG00000104341.12	LAPTM4B	1502.11	-0.226206	0.85488	0.0883223	-2.56114	0.0104329	0.0944092
ENSG00000174332.3	GLIS1	122.343	0.390014	1.31041	0.152307	2.56072	0.0104457	0.0944092
ENSG00000179071.3	CCDC89	25.183	-0.441826	0.736202	0.172553	-2.56052	0.0104517	0.0944092
ENSG00000090447.7	TFAP4	396.976	0.282113	1.21597	0.11018	2.56048	0.0104528	0.0944092
ENSG00000020577.9	SAMD4A	1523.02	0.317888	1.2465	0.124164	2.56023	0.0104602	0.0944092
ENSG00000123094.11	RASSF8	870.88	0.306885	1.23703	0.119875	2.56003	0.0104662	0.0944092
ENSG00000112319.13	EYA4	58.7506	-0.458555	0.727715	0.179126	-2.55996	0.0104684	0.0944092
ENSG00000198301.7	SDAD1	1033.4	-0.192221	0.875257	0.0750938	-2.55975	0.0104747	0.0944092
ENSG00000144199.7	FAHD2B	829.826	-0.210373	0.864314	0.0821874	-2.55968	0.0104769	0.0944092
ENSG00000130159.9	ECSIT	1431.71	0.218376	1.16342	0.0853144	2.55966	0.0104774	0.0944092
ENSG00000147434.4	CHRNA6	13.4303	-0.594938	0.662073	0.232456	-2.55936	0.0104866	0.0944434
ENSG00000165072.9	MAMDC2	68.0606	0.392544	1.31271	0.153397	2.55902	0.0104969	0.0944527
ENSG00000122779.12	TRIM24	681.5	-0.183793	0.880385	0.0718282	-2.55879	0.0105036	0.0944527
ENSG00000168060.10	NAALADL1	42.1888	0.414112	1.33248	0.161839	2.55879	0.0105037	0.0944527
ENSG00000089057.10	SLC23A2	3852.45	-0.182591	0.881119	0.0713798	-2.55801	0.0105272	0.0945711
ENSG00000176978.9	DPP7	4689.26	0.245718	1.18568	0.0960628	2.55789	0.0105311	0.0945711
ENSG00000239998.1	LILRA2	48.8592	0.480372	1.3951	0.187805	2.55782	0.010533	0.0945711
ENSG00000007168.7	PAFAH1B1	10223.5	-0.246478	0.842952	0.096373	-2.55755	0.0105413	0.0945976
ENSG00000111711.5	GOLT1B	1383.9	-0.274882	0.826518	0.107502	-2.55699	0.0105583	0.0946558
ENSG00000064961.14	HMG20B	804.711	0.355547	1.27947	0.13906	2.55679	0.0105642	0.0946558
ENSG00000123080.6	CDKN2C	358.718	0.337319	1.26341	0.131944	2.55654	0.010572	0.0946558
ENSG00000186567.8	CEACAM19	393.406	0.332564	1.25925	0.130086	2.55649	0.0105734	0.0946558
ENSG00000129484.9	PARP2	1418.98	-0.194558	0.87384	0.076105	-2.55645	0.0105747	0.0946558
ENSG00000206559.3	ZCWPW2	33.2791	-0.364113	0.776947	0.142522	-2.55478	0.0106254	0.0950612
ENSG00000198382.4	UVRAG	822.414	-0.302294	0.810962	0.118363	-2.55396	0.0106506	0.0951602
ENSG00000170502.8	NUDT9	1129.61	0.17896	1.13207	0.0700739	2.55387	0.0106533	0.0951602
ENSG00000124535.11	WRNIP1	1683.5	0.0956126	1.06852	0.0374411	2.55368	0.010659	0.0951602
ENSG00000168228.10	ZCCHC4	167.448	-0.236976	0.848522	0.0928018	-2.55357	0.0106626	0.0951602
ENSG00000100979.10	PLTP	2022.18	0.344526	1.26973	0.134926	2.55345	0.0106661	0.0951602
ENSG00000178055.8	PRSS42	3.63145	0.599002	1.51467	0.234594	2.55336	0.010669	0.0951602
ENSG00000221968.4	FADS3	2386.16	0.24752	1.18716	0.0969773	2.55235	0.0107	0.0953063
ENSG00000171241.4	SHCBP1	72.6161	-0.352489	0.783232	0.138105	-2.55232	0.0107009	0.0953063
ENSG00000087250.4	MT3	17384.9	0.356508	1.28032	0.139682	2.55229	0.0107016	0.0953063
ENSG00000169826.6	CSGALNACT2	753.79	-0.30972	0.806798	0.121406	-2.5511	0.0107382	0.0955839
ENSG00000053770.7	AP5M1	789.69	-0.177101	0.884479	0.0694433	-2.55029	0.0107632	0.0957336
ENSG00000187566.3	NHLRC1	116.753	-0.312171	0.805429	0.12241	-2.55021	0.0107659	0.0957336
ENSG00000159885.9	ZNF222	130.317	-0.198587	0.871404	0.0779	-2.54925	0.0107954	0.0959041
ENSG00000105993.10	DNAJB6	5372.25	0.244811	1.18494	0.0960344	2.5492	0.0107969	0.0959041
ENSG00000095777.10	MYO3A	11.7644	-0.605109	0.657422	0.237385	-2.54906	0.0108015	0.0959041
ENSG00000198429.5	ZNF69	67.164	0.330558	1.2575	0.12973	2.54804	0.010833	0.0961353
ENSG00000154957.8	ZNF18	323.52	-0.220985	0.857979	0.0867555	-2.54722	0.0108584	0.0963123
ENSG00000104093.9	DMXL2	2473.69	-0.278843	0.824252	0.10948	-2.54698	0.0108661	0.0963318
ENSG00000113318.9	MSH3	300.729	-0.223218	0.856652	0.0876693	-2.54614	0.0108923	0.0965153
ENSG00000086544.2	ITPKC	532.195	0.348607	1.27333	0.136968	2.54516	0.0109227	0.0967361
ENSG00000183273.2	CCDC60	5.88459	-0.60637	0.656847	0.238336	-2.54418	0.0109535	0.0967939
ENSG00000183114.6	FAM43B	495.387	0.385448	1.30626	0.151504	2.54414	0.0109547	0.0967939
ENSG00000067208.10	EVI5	748.874	-0.216107	0.860885	0.0849438	-2.54412	0.0109553	0.0967939
ENSG00000110911.10	SLC11A2	2008.85	-0.225767	0.85514	0.0887408	-2.54412	0.0109554	0.0967939
ENSG00000117298.10	ECE1	2192.27	0.303484	1.23412	0.11929	2.54407	0.0109568	0.0967939
ENSG00000126767.13	ELK1	2593.49	0.40736	1.32626	0.160166	2.54337	0.010979	0.0969165
ENSG00000134815.14	DHX34	802.884	0.308228	1.23819	0.1212	2.54314	0.010986	0.0969165
ENSG00000100883.7	SRP54	1082.09	-0.200581	0.8702	0.0788737	-2.54307	0.0109883	0.0969165
ENSG00000248383.3	PCDHAC1	23.8096	-0.562287	0.677228	0.221118	-2.54293	0.0109927	0.0969165
ENSG00000149527.12	PLCH2	2256.56	-0.354112	0.782351	0.139326	-2.54161	0.0110344	0.0971868
ENSG00000165392.5	WRN	214	-0.27451	0.826731	0.108007	-2.54161	0.0110344	0.0971868
ENSG00000143469.12	SYT14	90.7603	-0.357978	0.780257	0.140861	-2.54136	0.0110423	0.097208
ENSG00000166526.12	ZNF3	527.008	-0.248796	0.841598	0.0979141	-2.54096	0.0110548	0.0972539
ENSG00000088038.13	CNOT3	1346.54	0.237953	1.17932	0.0936513	2.54084	0.0110586	0.0972539
[truncated: 15,581 more rows]
