# Supplementary material for: Integrative analyses of proteomics and RNA transcriptomics implicate mitochondrial processes, protein folding pathways and GWAS loci in Parkinson disease
Source: BMC Med Genomics. 2016 Jan 21;9:5. doi: 10.1186/s12920-016-0164-y (PMC4722694; doi:10.1186/s12920-016-0164-y)
Supplement: Supplementary file 4 — Proteomics and RNA-Seq results for the 77 genes/proteins with common evidence (multiple comparison corrected significance in one of the experiments and nominal significance in the other). (XLSX 58 kb) [file 12920_2016_164_MOESM4_ESM.xlsx]

## Sheet: Common protein-mRNA evidence
Symbol	Proteomics log2FoldChange PD vs. C	Proteomics FoldChange PD vs. C	Proteomics p-value	Proteomics adjusted p-value (BH method)	Proteomics adjusted p-value (q-value method)	RNA-Seq log2FoldChange	RNA-Seq FoldChange	RNA-Seq p-value	RNA-Seq adjusted p-value (BH method)	Proteomics/RNA-Seq direction of effect
ACTA2	0.106885	1.0769	3.21192e-06	0.00103891	0.000667598	-0.71448	0.609425	0.00245765	0.0456235	+-
AK1	0.0744678	1.05297	0.0111674	0.104015	0.0668396	0.294286	1.22628	0.000673928	0.0227402	++
AKR1C2	0.141677	1.10319	0.024744	0.153378	0.09856	0.717792	1.64466	5.87748e-05	0.0061387	++
ALDH1A1	-0.241008	0.846154	0.000547611	0.0238112	0.0153009	-0.537699	0.688869	9.82236e-05	0.00774337	--
ATAD1	-0.129065	0.914424	0.00177512	0.0437109	0.0280884	-0.210205	0.864414	0.0186447	0.1293	--
ATP8A1	0.184017	1.13604	5.99833e-05	0.00638901	0.00410554	-0.28132	0.822838	0.0362944	0.185158	+-
BCAT1	-0.114926	0.92343	0.00518673	0.070966	0.0456023	-0.309993	0.806646	0.0210687	0.138165	--
CA1	0.308048	1.23803	0.00229629	0.049218	0.0316272	-0.498278	0.707951	0.036985	0.187268	+-
CCDC58	-0.0985541	0.933969	0.00365165	0.0618694	0.0397569	-0.228656	0.853429	0.0198779	0.133924	--
CHM	0.0943901	1.06761	0.00143179	0.0371849	0.0238948	-0.21977	0.858703	0.0400316	0.193872	+-
CHMP6	0.102268	1.07346	0.00503131	0.070252	0.0451436	-0.284708	0.820908	0.00709065	0.0767672	+-
CMBL	0.105165	1.07562	0.00178136	0.0437109	0.0280884	0.195709	1.14529	0.0425149	0.200062	++
CNTNAP2	-0.0854312	0.942503	0.00021693	0.012864	0.00826631	-0.276922	0.82535	0.0288164	0.162682	--
CRELD1	-0.107293	0.928328	0.00128693	0.0361989	0.0232612	0.33478	1.26119	0.000432855	0.0181181	-+
CRIP2	0.222368	1.16665	7.82675e-08	0.000163522	0.000105078	0.237472	1.17893	0.0496547	0.217666	++
CRYZL1	0.0537613	1.03797	0.0378241	0.194157	0.124764	-0.17257	0.887261	0.00284502	0.0485633	+-
CXADR	0.181413	1.13399	0.000167545	0.011006	0.0070724	-0.270306	0.829144	0.0228529	0.143995	+-
DDHD1	-0.133021	0.91192	0.0062777	0.078648	0.0505388	-0.285755	0.820312	0.000825469	0.0249654	--
DLAT	-0.0892649	0.940002	0.000155621	0.011006	0.0070724	-0.1914	0.875755	0.0350754	0.18152	--
EPB41L3	-0.118113	0.921392	0.00849082	0.0925087	0.0594456	-0.288066	0.818999	0.00112102	0.029591	--
FAF1	-0.0689323	0.953343	0.0051139	0.070252	0.0451436	-0.130064	0.913791	0.00695441	0.0759842	--
GAD1	-0.179035	0.883294	2.43817e-05	0.00394319	0.00253387	-0.406434	0.754486	0.0241132	0.148432	--
GFM1	-0.0984312	0.934048	0.00262712	0.0524192	0.0336843	-0.25738	0.836606	0.00219824	0.0427365	--
GK	-0.0891511	0.940076	0.000649525	0.0259948	0.0167041	-0.22485	0.855684	0.0382936	0.19018	--
GMPS	-0.0795416	0.946358	0.00027187	0.0148818	0.00956295	-0.271421	0.828503	0.020515	0.136353	--
GNB2L1	-0.0627737	0.957422	0.00498307	0.070252	0.0451436	0.159475	1.11688	0.0457233	0.208892	-+
GPC4	0.119807	1.08659	0.000965472	0.0314801	0.020229	0.258221	1.196	0.0408185	0.196369	++
GPR158	-0.128682	0.914667	0.000852945	0.0300794	0.0193289	-0.378961	0.768991	0.0145897	0.113514	--
GSS	0.0656956	1.04659	0.00504214	0.070252	0.0451436	-0.205521	0.867226	0.0219616	0.141444	+-
GSTP1	0.157313	1.11521	0.000149014	0.011006	0.0070724	0.183968	1.136	0.0494951	0.217477	++
HBA1	0.42985	1.34709	0.00565927	0.0743015	0.0477457	-0.417728	0.748603	0.0443223	0.204565	+-
HSPB1	0.13453	1.09774	0.0471501	0.217919	0.140033	1.29649	2.4563	3.1895e-10	1.40179e-06	++
IPO9	0.104625	1.07522	0.00568914	0.0744189	0.0478212	-0.123173	0.918166	0.0377137	0.188945	+-
KCNB1	-0.18254	0.881151	1.82843e-05	0.0032314	0.00207648	-0.429501	0.742519	0.0134883	0.109146	--
KIAA1107	-0.165208	0.8918	8.64556e-06	0.00180947	0.00116275	-0.26709	0.830994	0.0166426	0.1209	--
LAMB2	-0.0825863	0.944363	0.0271049	0.16123	0.103606	0.547506	1.46156	0.000137019	0.00975222	-+
LANCL2	0.0643263	1.0456	0.0360766	0.189585	0.121827	-0.198853	0.871243	0.00290756	0.0488847	+-
LRPPRC	-0.0616624	0.958159	0.0288427	0.167275	0.10749	-0.263555	0.833032	0.000640014	0.0223932	--
MAPK3	0.255332	1.19361	2.78868e-06	0.000992212	0.00063759	0.219052	1.16397	0.0152584	0.115274	++
MT3	-0.324155	0.798766	0.000850493	0.0300794	0.0193289	0.356508	1.28032	0.0107016	0.0953063	-+
MTX3	-0.117924	0.921513	0.00355384	0.0613813	0.0394433	-0.60569	0.657157	0.00252264	0.0461477	--
MYEF2	-0.0512558	0.965096	0.0404727	0.201683	0.129601	-0.278269	0.82458	0.000812226	0.0248329	--
NDUFS1	-0.103463	0.930796	0.00352969	0.0612617	0.0393664	-0.354429	0.782179	0.000286145	0.0145988	--
NOVA1	-0.100896	0.932453	0.000213192	0.0128566	0.00826156	-0.150289	0.90107	0.039685	0.193044	--
NTM	-0.0937667	0.937073	0.00607795	0.0772178	0.0496197	-0.13026	0.913667	0.0433615	0.202039	--
NUCKS1	-0.184073	0.880214	0.0154747	0.119693	0.0769144	-0.246799	0.842764	0.00134583	0.0324997	--
OPA1	-0.0689773	0.953314	0.00510936	0.070252	0.0451436	-0.283314	0.821701	0.00100661	0.0276108	--
PCP4L1	-0.289721	0.81806	0.00241423	0.0499411	0.0320919	-0.466131	0.723903	0.010302	0.0937251	--
PDCD6IP	-0.0706426	0.952214	0.00155312	0.0397554	0.0255466	-0.191504	0.875692	0.00777899	0.0806492	--
PEX19	-0.151263	0.900462	0.000812478	0.029802	0.0191506	-0.118044	0.921436	0.03783	0.189116	--
PODXL	-0.0887829	0.940316	0.000853856	0.0300794	0.0193289	0.347691	1.27252	0.0148445	0.114459	-+
PRUNE2	-0.115702	0.922933	0.000285589	0.0153958	0.00989328	-0.355359	0.781675	0.00194881	0.0408832	--
PSPC1	-0.142115	0.906189	0.0003056	0.0159901	0.0102751	-0.18978	0.876739	0.00400013	0.0566202	--
PTMS	-0.154193	0.898635	0.0060638	0.0772178	0.0496197	0.295817	1.22758	0.0327209	0.174714	-+
RAB24	0.0564983	1.03994	0.0339357	0.181946	0.116918	0.414558	1.33289	4.87272e-06	0.00158001	++
RAB3B	0.0983448	1.07054	0.0358459	0.188948	0.121417	-0.530981	0.692084	0.00301716	0.0496356	+-
RBMX	-0.0558102	0.962054	0.0343971	0.183211	0.11773	-0.259772	0.83522	0.00130295	0.0319915	--
RPH3A	-0.185331	0.879447	2.85791e-07	0.000203369	0.000130684	-0.449303	0.732396	0.00522399	0.0652256	--
SERPINH1	-0.136902	0.90947	0.0413269	0.203045	0.130476	1.29163	2.44805	3.90128e-09	7.6205e-06	-+
SLC30A9	-0.0779097	0.947429	0.0244506	0.152623	0.0980749	-0.320613	0.800729	0.00291676	0.0488847	--
SLC4A8	-0.193625	0.874406	0.000548768	0.0238112	0.0153009	-0.660308	0.632743	1.96716e-06	0.000886736	--
SMIM20	-0.0850054	0.942781	0.0035888	0.0616858	0.039639	0.201601	1.14997	0.0219339	0.141444	-+
SNX4	0.0515399	1.03637	0.0435232	0.2087	0.13411	-0.302865	0.810641	0.00055005	0.0203576	+-
SPECC1L	0.0618386	1.0438	0.00795819	0.0896052	0.0575798	0.293324	1.22546	4.71912e-05	0.00555384	++
STIP1	0.0533439	1.03767	0.0305225	0.172531	0.110867	0.535852	1.4498	6.17861e-05	0.00625001	++
STXBP5L	-0.0897744	0.93967	0.000512729	0.0235337	0.0151226	-0.329654	0.795727	0.0430696	0.201425	--
SYAP1	-0.0814458	0.94511	0.00211902	0.0471218	0.0302802	-0.165296	0.891745	0.00484784	0.0624817	--
SYK	-0.182194	0.881362	0.00319171	0.0582364	0.0374224	0.418437	1.33648	0.0212653	0.138717	-+
TMEM30A	0.121812	1.0881	0.00108546	0.0335051	0.0215302	-0.176376	0.884923	0.0323984	0.173966	+-
TPP2	-0.0869883	0.941486	0.00505605	0.070252	0.0451436	-0.194441	0.873911	0.0164582	0.120217	--
TSN	0.126115	1.09135	0.00766349	0.0873832	0.056152	-0.148605	0.902122	0.00310146	0.0498392	+-
UQCRC2	-0.111935	0.925346	0.00468681	0.0695252	0.0446766	-0.155961	0.897534	0.030671	0.167922	--
USP9X	0.0442544	1.03115	0.0141054	0.114845	0.0737985	-0.218518	0.859448	0.00255144	0.0463371	+-
VAPB	-0.0977983	0.934458	0.00240223	0.0499411	0.0320919	-0.219866	0.858645	0.00117567	0.030245	--
VAT1	0.0912026	1.06526	0.00337271	0.0599662	0.038534	0.231861	1.17435	0.021843	0.141021	++
VGF	-0.257052	0.836796	0.000537937	0.0238112	0.0153009	-0.539739	0.687895	0.0112143	0.0981809	--
XPO7	0.0809685	1.05773	0.00295926	0.0550602	0.0353814	-0.0937216	0.937102	0.045952	0.209719	+-
