# Supplementary material for: Integrative analyses of proteomics and RNA transcriptomics implicate mitochondrial processes, protein folding pathways and GWAS loci in Parkinson disease
Source: BMC Med Genomics. 2016 Jan 21;9:5. doi: 10.1186/s12920-016-0164-y (PMC4722694; doi:10.1186/s12920-016-0164-y)
Supplement: Supplementary file 5 — Results for the mRNA abundance comparison between 19 PD and 24 control samples present in the microarray expression dataset E-MTAB-812 from ArrayExpress and also included in the RNA-Seq study. (XLSX 3194 kb) [file 12920_2016_164_MOESM5_ESM.xlsx]

## Sheet: Microarray All Results
Probe	Symbol	log2FoldChange PD vs. C	FoldChange PD vs. C	p.value	FDR adjusted p-value (Benjamini-Hochberg method)
A_23_P70794	RAB23	0.298646	1.22999	3.92214e-08	0.00150359
A_23_P81087	INTS12	0.302137	1.23297	1.18711e-06	0.0168884
A_32_P147747	THC2575761	-0.417333	0.748807	1.32161e-06	0.0168884
A_32_P214441	BC003075	-0.52253	0.69615	2.31037e-06	0.0221425
A_24_P724153	AA887462	-0.503453	0.705416	5.22809e-06	0.0309035
A_24_P921086	ENST00000366873	0.315525	1.24446	5.98459e-06	0.0309035
A_32_P91633	AA725389	-0.370139	0.773708	6.39483e-06	0.0309035
A_32_P146394	AI537201	0.254663	1.19306	6.76704e-06	0.0309035
A_24_P778836	RSL1D1	0.362137	1.28533	7.26627e-06	0.0309035
A_32_P158433	BC007552	-0.878965	0.543757	8.12037e-06	0.0309035
A_32_P177522	LOC100129292	-0.478715	0.717617	8.86733e-06	0.0309035
A_23_P216043	DERL1	0.328761	1.25593	1.20586e-05	0.0364439
A_32_P3545	BX455216	-0.509961	0.702241	1.35297e-05	0.0364439
A_23_P129258	A_23_P129258	-0.415217	0.749907	1.43546e-05	0.0364439
A_23_P70060	PPAP2A	0.380751	1.30202	1.44438e-05	0.0364439
A_32_P132545	AL582976	-0.482541	0.715716	1.8624e-05	0.0364439
A_32_P119627	THC2587773	-0.482462	0.715755	1.9504e-05	0.0364439
A_24_P184031	PHPT1	0.22904	1.17205	1.98489e-05	0.0364439
A_32_P752551	AF130109	-0.489512	0.712266	1.99206e-05	0.0364439
A_23_P142197	A_23_P142197	-0.216602	0.86059	2.04261e-05	0.0364439
A_23_P73058	CDKAL1	-0.490269	0.711892	2.13386e-05	0.0364439
A_23_P60146	PDGFRL	0.730764	1.65952	2.1419e-05	0.0364439
A_23_P218608	EIF5B	-0.301396	0.811467	2.18648e-05	0.0364439
A_23_P352365	ZBTB8	0.256268	1.19439	2.47645e-05	0.0386976
A_23_P211196	C21orf67	-0.470063	0.721933	2.52358e-05	0.0386976
A_24_P85888	SCN3A	0.40983	1.32853	2.65435e-05	0.0391374
A_32_P80198	A_32_P80198	-0.502058	0.706099	2.78227e-05	0.0395041
A_24_P924010	E01979	-0.828468	0.563127	3.29019e-05	0.0436523
A_32_P206698	CKS1B	0.504612	1.41874	3.30216e-05	0.0436523
A_32_P32207	C10orf104	0.353827	1.27795	3.51535e-05	0.0439128
A_32_P106883	W81715	-0.507592	0.703395	3.55223e-05	0.0439128
A_23_P146512	GOLM1	0.37089	1.29315	3.97881e-05	0.0439128
A_24_P280873	RCADH5	0.397159	1.31691	4.08822e-05	0.0439128
A_23_P341537	SETDB2	0.264631	1.20133	4.14492e-05	0.0439128
A_24_P72064	GHR	0.429499	1.34677	4.28131e-05	0.0439128
A_24_P595460	NUCB2	0.463826	1.37919	4.31362e-05	0.0439128
A_32_P38093	THC2632909	0.470251	1.38535	4.46037e-05	0.0439128
A_24_P508012	TAF3	0.364539	1.28747	4.53455e-05	0.0439128
A_24_P223124	FNDC3B	0.480012	1.39475	4.60051e-05	0.0439128
A_23_P130642	GBP6	-0.499451	0.707376	4.68083e-05	0.0439128
A_23_P160226	C1orf175	-0.541191	0.687203	4.84958e-05	0.0439128
A_32_P44139	AA627222	-0.536992	0.689207	5.03604e-05	0.0439128
A_23_P12965	FUT4	0.201956	1.15026	5.0507e-05	0.0439128
A_32_P233304	LIN9	0.319992	1.24832	5.15045e-05	0.0439128
A_24_P784765	CD59	0.529732	1.44366	5.15462e-05	0.0439128
A_24_P358305	LOC100133627	-0.431187	0.741651	5.74449e-05	0.0471341
A_24_P49411	DEF8	-0.327322	0.797015	5.77865e-05	0.0471341
A_23_P160367	THRAP3	-0.25644	0.837151	6.0234e-05	0.0481069
A_32_P36582	AK123649	0.404826	1.32393	6.46043e-05	0.0495922
A_32_P131998	THC2530075	0.466123	1.38139	6.52841e-05	0.0495922
A_24_P453544	AY239294	-0.334861	0.79286	6.59746e-05	0.0495922
A_32_P183987	AA431401	-0.395099	0.760437	6.83185e-05	0.0501824
A_23_P336644	TOR1AIP2	0.232945	1.17523	6.93779e-05	0.0501824
A_24_P920181	YIPF6	0.170605	1.12553	7.72432e-05	0.0548369
A_32_P108387	CF528315	-0.443544	0.735326	7.93117e-05	0.0552817
A_24_P924185	S81524	-0.806619	0.57172	8.21135e-05	0.0562125
A_32_P147189	BC071732	-0.455547	0.729234	8.63296e-05	0.0569522
A_24_P350437	THAP2	0.441428	1.35795	8.65841e-05	0.0569522
A_32_P95176	AK127378	-0.371903	0.772762	8.76508e-05	0.0569522
A_32_P111274	E01979	-0.331058	0.794954	9.1775e-05	0.0586381
A_32_P198399	ADH5	0.409097	1.32785	9.42483e-05	0.0592312
A_23_P83838	CA8	0.384934	1.3058	0.000102972	0.0625154
A_32_P144421	ZNF518B	0.30904	1.23888	0.000105492	0.0625154
A_23_P131111	SLC27A1	-0.455091	0.729464	0.000107888	0.0625154
A_32_P36005	THC2489591	-0.368037	0.774836	0.000110463	0.0625154
A_24_P407224	RASSF8	0.501708	1.41589	0.000111065	0.0625154
A_32_P75141	A_32_P75141	0.582995	1.49796	0.000112811	0.0625154
A_32_P3317	AK054572	0.319398	1.24781	0.000113042	0.0625154
A_23_P117298	F7	-0.589378	0.66463	0.000117041	0.0625154
A_32_P149755	AL562818	-0.475422	0.719256	0.000119395	0.0625154
A_23_P213840	ATP6V0E1	0.456687	1.37239	0.000119614	0.0625154
A_24_P342572	KIAA2013	-0.271444	0.82849	0.000120274	0.0625154
A_32_P55144	BX537816	-0.518573	0.698062	0.00012044	0.0625154
A_32_P37733	AK098081	0.262655	1.19968	0.000120674	0.0625154
A_23_P144916	GFPT2	0.513489	1.4275	0.000122653	0.0626939
A_24_P101800	ENST00000375672	0.382504	1.3036	0.000126952	0.0639033
A_23_P72583	THC2537502	-0.430024	0.74225	0.000129388	0.0639033
A_32_P210691	THC2612889	-0.413291	0.750908	0.00013002	0.0639033
A_32_P56143	LOC100133154	-0.455594	0.72921	0.000136953	0.0658978
A_24_P305938	RAB9P1	0.498851	1.41309	0.000141622	0.0658978
A_32_P64038	LOC400590	-0.386968	0.764735	0.000142086	0.0658978
A_24_P940599	SYNCRIP	0.549112	1.46318	0.000142104	0.0658978
A_24_P918640	T33495	-0.648266	0.638047	0.000144329	0.0658978
A_32_P66091	KSR1	-0.552016	0.682066	0.000146767	0.0658978
A_23_P143285	AK000809	-0.452261	0.730896	0.000148735	0.0658978
A_23_P29495	CTNNB1	-0.419947	0.747452	0.00014895	0.0658978
A_23_P8571	SRCRB4D	-0.26363	0.832989	0.000149549	0.0658978
A_24_P737815	U01925	-0.421522	0.746637	0.000152605	0.0661153
A_32_P515088	KDSR	0.294066	1.22609	0.000154195	0.0661153
A_23_P78053	FAM117A	0.280997	1.21503	0.000156272	0.0661153
A_32_P151577	AF116719	-0.248838	0.841574	0.000158529	0.0661153
A_24_P356601	HEXIM1	0.499001	1.41323	0.000158718	0.0661153
A_23_P303210	IKIP	0.277585	1.21216	0.00016039	0.0661153
A_23_P353097	MEGF8	0.24781	1.1874	0.000165542	0.0675131
A_32_P187919	AF086156	-0.485022	0.714486	0.000174238	0.0703114
A_23_P9426	GOLGA2	-0.212273	0.863176	0.000180787	0.0715417
A_32_P213306	THC2579654	-0.406314	0.754549	0.000184526	0.0715417
A_23_P413796	CCDC5	0.330584	1.25752	0.0001868	0.0715417
A_32_P83795	A_32_P83795	-0.543985	0.685874	0.000190503	0.0715417
A_32_P171695	CC2D2B	-0.340613	0.789706	0.000192834	0.0715417
A_32_P195255	CR599788	-0.571517	0.672909	0.000194951	0.0715417
A_24_P588235	THC2559181	-0.302309	0.810953	0.000196002	0.0715417
A_24_P911288	HPX-2	-0.474661	0.719636	0.000199042	0.0715417
A_32_P225129	EC519343	-0.403169	0.756195	0.000201116	0.0715417
A_23_P106425	C15orf38	-0.288481	0.818764	0.000202985	0.0715417
A_23_P76151	NAB2	-0.227438	0.85415	0.000203402	0.0715417
A_32_P86400	LYSMD3	0.323322	1.25121	0.000203589	0.0715417
A_23_P152919	NUP88	0.225421	1.16912	0.00020376	0.0715417
A_32_P233091	BC032091	-0.346848	0.7863	0.000203946	0.0715417
A_23_P328740	LINCR	0.457684	1.37334	0.000209355	0.0715417
A_23_P85726	C1orf156	0.344161	1.26941	0.000209397	0.0715417
A_23_P90311	TICAM1	0.210866	1.15738	0.000210713	0.0715417
A_23_P257043	GEM	0.887454	1.84991	0.000214109	0.0715417
A_23_P138099	ABL2	0.391412	1.31168	0.000215498	0.0715417
A_24_P923102	KLHL23	0.424406	1.34202	0.000215629	0.0715417
A_24_P831005	A_24_P831005	-0.406756	0.754317	0.000216476	0.0715417
A_24_P54178	TMED5	0.414112	1.33248	0.000219948	0.0718803
A_23_P7941	MRPL2	-0.3165	0.803016	0.000221251	0.0718803
A_23_P396541	MGC21874	0.370988	1.29324	0.000224522	0.0719688
A_24_P166311	LOC63920	0.308476	1.2384	0.000225278	0.0719688
A_24_P134727	TFAM	0.376533	1.29822	0.000227402	0.0720469
A_32_P73222	THC2587433	-0.514625	0.699975	0.000229898	0.0722407
A_23_P65031	DYNLL1	0.287256	1.22032	0.00023289	0.0725858
A_23_P59691	PAX4	-0.541418	0.687095	0.000236025	0.0729697
A_32_P307211	AF088026	0.220478	1.16512	0.000241409	0.0732026
A_23_P129038	EVL	-0.507936	0.703228	0.000241661	0.0732026
A_24_P153547	RPS6KL1	-0.461208	0.726378	0.000242506	0.0732026
A_24_P203298	IQUB	0.396184	1.31602	0.00024451	0.0732308
A_23_P97947	PRLHR	-0.534353	0.690468	0.000252099	0.0744161
A_32_P62469	BQ307884	0.251951	1.19082	0.000256279	0.0744161
A_32_P124475	THC2552443	-0.471185	0.721372	0.000257107	0.0744161
A_24_P944788	HGF	1.25312	2.38356	0.000259597	0.0744161
A_32_P128496	DQ786272	-0.486765	0.713623	0.000260588	0.0744161
A_23_P120354	ANKRD57	0.452525	1.36843	0.000263442	0.0744161
A_23_P45945	EIF1	0.200328	1.14896	0.000263888	0.0744161
A_32_P84568	T82292	-0.599987	0.65976	0.000263997	0.0744161
A_23_P1431	BMPR1A	0.37829	1.2998	0.00026693	0.0746937
A_23_P356554	BAG2	0.338359	1.26432	0.000269885	0.0749734
A_23_P209449	FZD7	0.561709	1.47602	0.000272192	0.0750702
A_23_P49865	YBX2	-0.30799	0.807767	0.000284612	0.077059
A_23_P37424	SPATA5L1	0.277799	1.21234	0.000286228	0.077059
A_24_P534290	A_24_P534290	-0.332259	0.794292	0.000286562	0.077059
A_32_P202588	CA429641	-0.353521	0.782671	0.000291828	0.077059
A_32_P161166	AY927536	-0.323799	0.798963	0.000292268	0.077059
A_32_P54260	THC2515611	-0.439204	0.737541	0.00029351	0.077059
A_23_P215956	MYC	0.62674	1.54407	0.00029376	0.077059
A_24_P270144	CD63	0.239987	1.18098	0.000295484	0.077059
A_32_P127036	BC015588	-0.288421	0.818798	0.000304959	0.0785177
A_24_P924202	PCNXL3	-0.344578	0.787538	0.000307292	0.0785177
A_23_P204427	PPP1CC	0.334248	1.26072	0.000307792	0.0785177
A_23_P123608	JAK2	0.313021	1.24231	0.000309981	0.0785177
A_32_P95502	A_32_P95502	-0.226884	0.854478	0.000312406	0.0785177
A_32_P102575	BC002570	-0.348856	0.785207	0.000313366	0.0785177
A_32_P20904	AY927536	-0.331181	0.794885	0.000321243	0.0786309
A_32_P115558	DB365246	-0.653311	0.635819	0.000321484	0.0786309
A_23_P12603	2015-03-05	0.295461	1.22728	0.000321567	0.0786309
A_23_P27656	C19orf48	-0.228084	0.853768	0.000326218	0.0786309
A_23_P35667	IKZF5	0.355183	1.27915	0.000326623	0.0786309
A_32_P147297	CR592318	0.293807	1.22587	0.000328868	0.0786309
A_23_P252132	PTPRD	-0.443895	0.735147	0.000334524	0.0786309
A_32_P74955	ARID2	0.259287	1.19689	0.000335084	0.0786309
A_32_P85925	AY952884	-0.52174	0.696531	0.00033519	0.0786309
A_24_P324577	KIAA1466	-0.282542	0.822141	0.000335705	0.0786309
A_23_P112774	PTP4A3	-0.363956	0.777031	0.000339867	0.0786309
A_24_P88850	MRAS	0.40965	1.32836	0.000342805	0.0786309
A_23_P140675	EPB42	-0.560487	0.678073	0.000343404	0.0786309
A_23_P97623	RRAGC	0.211978	1.15827	0.000345489	0.0786309
A_23_P213441	UTP15	0.270131	1.20592	0.000346066	0.0786309
A_32_P85684	AA069768	-0.403244	0.756156	0.000346636	0.0786309
A_23_P424051	LOC153328	0.824635	1.77109	0.000353713	0.0791041
A_32_P213091	LOC440338	0.315581	1.24451	0.000359722	0.0791041
A_32_P221748	BX350880	-0.41643	0.749276	0.00036344	0.0791041
A_32_P207243	AF132973	-0.47114	0.721395	0.000364108	0.0791041
A_32_P191696	THC2544025	-0.406948	0.754217	0.000367425	0.0791041
A_23_P412392	SEC22B	-0.212135	0.863259	0.000367546	0.0791041
A_23_P99216	POP5	0.308885	1.23875	0.000367726	0.0791041
A_23_P206077	ISG20L1	0.51918	1.43314	0.000370905	0.0791041
A_23_P99226	SIRT4	0.345356	1.27046	0.000372049	0.0791041
A_23_P154188	SAP130	0.145299	1.10596	0.000372113	0.0791041
A_32_P113736	THC2693923	0.376947	1.29859	0.000373293	0.0791041
A_32_P123176	AA573471	-0.164406	0.892296	0.000373561	0.0791041
A_23_P56328	PLVAP	-0.604809	0.657558	0.000375546	0.0791041
A_23_P31747	C8orf76	0.289702	1.22239	0.000381569	0.0796333
A_23_P94860	NUDT9	0.304671	1.23514	0.000385058	0.0796333
A_32_P229365	BC005884	-0.73454	0.60101	0.000385615	0.0796333
A_23_P10374	R3HDM2	-0.291152	0.817249	0.000386368	0.0796333
A_32_P3600	THC2587763	-0.732338	0.601928	0.000395217	0.0810217
A_23_P200801	PDE4DIP	0.366762	1.28946	0.000399264	0.0811975
A_24_P82880	TPM4	-0.400286	0.757708	0.000400311	0.0811975
A_24_P602052	CA420688	0.19965	1.14842	0.000404227	0.081318
A_23_P211099	SON	0.230981	1.17363	0.000414589	0.081318
A_23_P211363	GNAZ	-0.549235	0.683382	0.000414924	0.081318
A_23_P209356	SPAST	0.341255	1.26686	0.00041534	0.081318
A_23_P413991	C14orf56	0.324662	1.25237	0.00041712	0.081318
A_32_P180395	AI937689	-0.286574	0.819847	0.000417525	0.081318
A_32_P47222	THC2597502	-0.354539	0.78212	0.000417649	0.081318
A_32_P199244	AW138098	-0.529545	0.692773	0.000418712	0.081318
A_24_P134568	RP2	0.255417	1.19368	0.000421581	0.081318
A_23_P330908	DERL1	0.182731	1.13503	0.000422117	0.081318
A_32_P92086	BE093050	-0.514445	0.700062	0.000427041	0.0818381
A_23_P88810	MLYCD	0.366737	1.28943	0.000429087	0.0818381
A_23_P58396	PDGFC	0.362125	1.28532	0.000433553	0.0819356
A_32_P226869	BC002470	-0.411527	0.751827	0.000433872	0.0819356
A_24_P823514	AK092875	0.476341	1.39121	0.000440841	0.0823467
A_24_P817209	AK125077	0.362055	1.28526	0.000441334	0.0823467
A_23_P132237	C22orf31	-0.394875	0.760555	0.000443105	0.0823467
A_32_P19365	BC008341	-0.582973	0.667587	0.000444641	0.0823467
A_23_P74114	ZNF713	-0.464304	0.724821	0.000447221	0.0824262
A_32_P52386	AK093987	0.260075	1.19754	0.000450523	0.0826376
A_24_P261083	OSGIN2	0.426603	1.34407	0.000453557	0.0827979
A_24_P100277	CYB5R3	-0.318606	0.801844	0.000460923	0.0837437
A_32_P160398	AA911065	-0.649313	0.637584	0.000468332	0.0844571
A_23_P127394	CRY2	-0.28275	0.822023	0.000469255	0.0844571
A_32_P25623	THC2787314	0.177731	1.1311	0.000482547	0.0861149
A_32_P135168	BF432354	-0.306008	0.808877	0.000482959	0.0861149
A_24_P137501	SFRP2	0.932231	1.90823	0.00049507	0.0865394
A_24_P633543	LOC439911	0.384936	1.3058	0.000496141	0.0865394
A_32_P23659	BCAS4	-0.469846	0.722042	0.000498273	0.0865394
A_32_P46594	BC064586	-0.290622	0.817549	0.000500714	0.0865394
A_23_P29152	VPREB1	-0.405075	0.755197	0.000501704	0.0865394
A_24_P355772	CDC2L1	-0.464579	0.724683	0.000502988	0.0865394
A_24_P839239	AK002036	0.235564	1.17737	0.000503213	0.0865394
A_32_P10643	A_32_P10643	-0.353662	0.782595	0.000503398	0.0865394
A_23_P138975	RBM7	0.392745	1.31289	0.000506512	0.086686
A_32_P154079	AL533190	-0.556281	0.680053	0.000511455	0.0867459
A_23_P213908	RNUXA	0.287307	1.22036	0.000513742	0.0867459
A_32_P195401	ALS2CR13	0.270836	1.20651	0.000514723	0.0867459
A_23_P54846	HERPUD1	0.33102	1.2579	0.000515913	0.0867459
A_23_P90659	LAPTM4A	0.297837	1.2293	0.000520799	0.0871849
A_32_P64263	BQ029628	-0.589331	0.664651	0.0005312	0.0885395
A_32_P235872	CAPRIN1	0.356711	1.2805	0.000536394	0.0890181
A_32_P28634	THC2521188	-0.41017	0.752535	0.000539869	0.0890821
A_24_P319715	PDIA6	0.343125	1.2685	0.000541426	0.0890821
A_24_P244096	DNAJB12	0.212471	1.15867	0.000544625	0.0892253
A_32_P188921	BC007606	-0.515336	0.69963	0.00055005	0.0897308
A_32_P235145	AI348443	-0.421507	0.746645	0.000556269	0.0897385
A_32_P51714	A_32_P51714	-0.381273	0.76776	0.000556722	0.0897385
A_23_P138000	SEMA6C	-0.320782	0.800636	0.000557122	0.0897385
A_23_P110585	PRELID2	-0.293262	0.816055	0.000562003	0.0897385
A_24_P518298	AA301508	-0.391658	0.762253	0.000563182	0.0897385
A_32_P120818	AI925475	-0.372001	0.77271	0.00056462	0.0897385
A_23_P65558	MGAT2	0.279968	1.21417	0.00056875	0.0897385
A_24_P8220	HS6ST1	0.304922	1.23535	0.000569091	0.0897385
A_24_P942805	LOC283871	-0.226887	0.854476	0.00057285	0.0897385
A_24_P389251	CYP3A4	0.694236	1.61803	0.00057546	0.0897385
A_23_P432448	MGC3771	-0.315833	0.803387	0.000578048	0.0897385
A_32_P185259	THC2572908	-0.27054	0.829009	0.000578837	0.0897385
A_23_P171314	FUNDC2	0.324125	1.25191	0.000585266	0.0897385
A_24_P375485	TNFAIP8L3	-0.657621	0.633923	0.00058536	0.0897385
A_32_P6541	X62691	-0.519496	0.697615	0.000585963	0.0897385
A_24_P345377	GOLPH3L	0.24633	1.18619	0.000587829	0.0897385
A_23_P369919	RAB4A	0.35576	1.27966	0.000591712	0.0897385
A_32_P145740	THC2765813	-0.524368	0.695263	0.000593296	0.0897385
A_23_P118412	C17orf28	-0.40434	0.755582	0.000595329	0.0897385
A_23_P140069	FBXL3	0.334374	1.26083	0.000596915	0.0897385
A_23_P72584	ACBD7	-0.476788	0.718576	0.00060183	0.0901241
A_32_P145039	LOC145757	-0.416529	0.749225	0.000606301	0.0904403
A_32_P187875	THC2603717	-0.275292	0.826283	0.000611855	0.0909151
A_24_P40481	THC2651747	0.316054	1.24492	0.000615873	0.0911587
A_24_P315885	A_24_P315885	-0.693765	0.618238	0.000627961	0.0922546
A_23_P142804	HDLBP	-0.457267	0.728365	0.000629756	0.0922546
A_23_P251987	PSPH	-0.51499	0.699798	0.000634006	0.0922546
A_23_P202769	DNAJC4	-0.171933	0.887653	0.000635249	0.0922546
A_32_P206479	ZNF831	0.446067	1.36232	0.000637451	0.0922546
A_23_P51853	ZDHHC18	0.235555	1.17736	0.000637716	0.0922546
A_24_P170874	BC013295	0.265051	1.20168	0.000642853	0.0926482
A_23_P363163	CGGBP1	0.357858	1.28152	0.000652204	0.0936438
A_24_P419120	BICD2	0.234386	1.17641	0.000670513	0.0959134
A_32_P24794	AY562498	-0.410444	0.752392	0.000677982	0.0966213
A_32_P143057	AI267511	-0.290963	0.817356	0.000687247	0.0972092
A_23_P214156	SENP6	0.357635	1.28132	0.000687762	0.0972092
A_23_P88362	PPIL5	0.213203	1.15926	0.000689715	0.0972092
A_23_P127926	WEE1	0.311789	1.24125	0.000695156	0.0976172
A_24_P388593	MAP6D1	-0.323943	0.798883	0.000709169	0.0985715
A_23_P92590	YTHDC1	-0.204319	0.867948	0.000709802	0.0985715
A_23_P12896	FANCF	0.224353	1.16825	0.000712102	0.0985715
A_23_P7172	PGM2	0.451882	1.36782	0.000712237	0.0985715
A_24_P683013	LOC100127983	0.377167	1.29879	0.000725371	0.0992516
A_32_P66148	AI359141	-0.598374	0.660498	0.000726859	0.0992516
A_32_P144815	AA372247	-0.444111	0.735037	0.000727044	0.0992516
A_24_P87114	USP30	-0.777752	0.583275	0.00072855	0.0992516
A_23_P418083	LCA5	0.364852	1.28775	0.000730545	0.0992516
A_32_P171856	BX107836	0.321994	1.25006	0.000737234	0.0992516
A_23_P3237	ELL3	0.254134	1.19262	0.000737672	0.0992516
A_32_P36192	BAT1	-0.348222	0.785551	0.000737862	0.0992516
A_23_P142537	MBD5	0.457259	1.37293	0.00074185	0.099439
A_23_P215669	POLR2J2	-0.453791	0.730122	0.000750095	0.100194
A_23_P345799	FAM129C	0.234742	1.1767	0.000757853	0.100776
A_23_P146765	RNF139	0.295089	1.22696	0.000759713	0.100776
A_23_P312174	ALMS1	-0.325515	0.798013	0.000763077	0.100874
A_24_P416411	PEX12	0.2726	1.20798	0.000775279	0.101039
A_32_P109532	AB019568	-0.372462	0.772463	0.000776927	0.101039
A_23_P93641	AKR1B10	0.642167	1.56067	0.000779352	0.101039
A_23_P23924	CAPN2	0.411907	1.33044	0.000781233	0.101039
A_23_P163428	PPCDC	-0.322974	0.79942	0.000781753	0.101039
A_24_P143171	TMEM47	0.575413	1.4901	0.000787481	0.101039
A_23_P38427	RAB11FIP4	-0.34737	0.786015	0.000791173	0.101039
A_23_P54297	EIF3J	0.215235	1.16089	0.000793091	0.101039
A_24_P902195	A_24_P902195	0.537516	1.45147	0.000793612	0.101039
A_32_P129912	LOC441383	-0.410029	0.752608	0.000794045	0.101039
A_32_P234591	THC2683169	-0.285586	0.820408	0.000794143	0.101039
A_32_P24382	KRTAP2-4	-0.502947	0.705664	0.000800655	0.101039
A_32_P205329	AF088007	-0.412706	0.751213	0.000804482	0.101039
A_32_P103131	THC2608658	0.239735	1.18078	0.000805833	0.101039
A_24_P410737	SLAIN2	0.26033	1.19775	0.000807851	0.101039
A_32_P87145	BC004503	-0.375925	0.770611	0.00080882	0.101039
A_32_P73717	A_32_P73717	-0.395198	0.760385	0.000809339	0.101039
A_24_P165656	PRKD3	0.533983	1.44792	0.000816613	0.101039
A_32_P50275	AK095453	0.422816	1.34054	0.000816849	0.101039
A_23_P145068	MTO1	0.319324	1.24775	0.000822822	0.101039
A_23_P321201	RAB6IP1	-0.347083	0.786172	0.000825654	0.101039
A_23_P200874	CCDC21	-0.428619	0.742973	0.000827412	0.101039
A_23_P106002	NFKBIA	0.505735	1.41985	0.000827573	0.101039
A_23_P254702	DEK	0.375414	1.29721	0.000830789	0.101039
A_24_P144936	KIAA0319L	-0.371614	0.772917	0.000833396	0.101039
A_23_P304356	CLEC5A	0.513375	1.42739	0.000833719	0.101039
A_32_P27271	E2F6	0.223208	1.16733	0.000835494	0.101039
A_24_P158468	C10orf91	-0.207222	0.866204	0.000839123	0.101159
A_23_P2262	MED21	0.404562	1.32369	0.000842651	0.101266
A_32_P42719	AF113011	-0.40937	0.752952	0.000855142	0.101954
A_32_P99171	AF131762	0.498056	1.41231	0.000860007	0.101954
A_23_P151426	FOXO1	0.522375	1.43632	0.000862737	0.101954
A_24_P221057	XR_019252	0.251153	1.19016	0.000863545	0.101954
A_32_P115840	ENST00000370306	0.622507	1.53955	0.000863742	0.101954
A_32_P26017	DB380193	-0.302291	0.810963	0.000865776	0.101954
A_24_P548795	CN358250	0.397934	1.31762	0.000867292	0.101954
A_32_P59811	ENST00000320054	-0.360215	0.779049	0.000869649	0.101954
A_23_P81103	SFRP2	0.581296	1.49619	0.000873852	0.102134
A_23_P163580	CENPT	-0.344429	0.78762	0.000877138	0.102207
A_23_P331087	A_23_P331087	0.321591	1.24971	0.000882335	0.102452
A_24_P324326	ENST00000329730	-0.47079	0.721569	0.00088656	0.102452
A_23_P65320	NEK3	-0.408852	0.753222	0.000887258	0.102452
A_23_P98022	SIRT1	0.301162	1.23214	0.000894465	0.102657
A_24_P262201	SULT1A4	-0.246135	0.843152	0.000897005	0.102657
A_24_P791829	NUFIP2	0.186477	1.13798	0.000897072	0.102657
A_23_P49975	KRT10	0.244854	1.18497	0.00090138	0.102798
A_23_P413456	CIRBP	-0.526455	0.694259	0.000906091	0.102798
A_32_P69379	THC2567636	-0.510345	0.702054	0.000909129	0.102798
A_24_P173234	ZNF613	0.288525	1.22139	0.000910492	0.102798
A_32_P220472	ZFAND6	0.274446	1.20953	0.000911713	0.102798
A_32_P53049	EIF1	0.196254	1.14572	0.00091672	0.10306
A_23_P131653	PIGF	0.289355	1.22209	0.000921371	0.103141
A_23_P84106	IL1RAPL1	-0.271763	0.828306	0.000922822	0.103141
A_23_P213369	KIAA0141	-0.317944	0.802212	0.000929048	0.103535
A_32_P217261	AK023660	0.306998	1.23713	0.000939582	0.104405
A_23_P26895	TUBD1	0.241348	1.1821	0.000946301	0.104848
A_23_P39223	ZNF2	-0.48806	0.712983	0.000953843	0.105255
A_23_P321703	BCL2A1	0.274339	1.20944	0.000955467	0.105255
A_23_P89755	RNF138	0.328355	1.25558	0.000961653	0.105633
A_32_P8857	A_32_P8857	-0.502823	0.705724	0.000966089	0.105817
A_32_P7721	LOC283666	0.323646	1.25149	0.000974489	0.106064
A_23_P399797	SMAD5OS	0.214032	1.15992	0.00097885	0.106064
A_23_P53884	MAB21L1	0.307375	1.23745	0.000981791	0.106064
A_24_P837085	CA748489	-0.379807	0.76854	0.000982209	0.106064
A_32_P942508	FAM27L	-0.527364	0.693822	0.000983399	0.106064
A_24_P261760	KLRG1	0.30468	1.23514	0.000986501	0.106064
A_23_P101642	PTPRH	-0.507788	0.7033	0.000990719	0.106064
A_32_P75357	KLHL14	-0.521981	0.696415	0.000997202	0.106064
A_24_P350686	TIFA	0.539109	1.45307	0.000999013	0.106064
A_32_P202214	LY6K	-0.30784	0.807851	0.000999463	0.106064
A_32_P18822	AA211800	-0.22785	0.853906	0.00100122	0.106064
A_24_P733308	CN294989	-0.920182	0.528442	0.00100261	0.106064
A_23_P40039	AMMECR1L	0.193068	1.14319	0.00100431	0.106064
A_32_P114831	THC2554100	-0.499336	0.707432	0.00101195	0.106515
A_23_P388993	ZC3H12C	0.377258	1.29887	0.00101414	0.106515
A_24_P192627	MLLT3	0.231226	1.17383	0.00101884	0.106537
A_24_P903460	BQ674642	-0.417874	0.748527	0.0010199	0.106537
A_23_P166333	UFD1L	0.233742	1.17588	0.00103288	0.107453
A_24_P73848	FBF1	-0.350825	0.784136	0.0010366	0.107453
A_32_P12610	E2F6	0.291079	1.22355	0.00103722	0.107453
A_24_P330684	ABAT	-0.307548	0.808014	0.00104165	0.107453
A_32_P40611	BC051368	-0.500576	0.706824	0.0010457	0.107453
A_32_P447001	FLJ27352	0.390349	1.31071	0.00104686	0.107453
A_24_P126851	A_24_P126851	0.252018	1.19087	0.00104829	0.107453
A_23_P62437	TLR7	0.329587	1.25665	0.00105406	0.107484
A_24_P942743	ZFY	0.25133	1.1903	0.00105797	0.107484
A_24_P892464	AB007971	-0.476664	0.718638	0.00105891	0.107484
A_23_P141021	LPCAT2	0.375686	1.29746	0.00105981	0.107484
A_24_P117368	AK055306	-0.489544	0.71225	0.00106732	0.107712
A_23_P137578	FBXO28	0.205061	1.15274	0.00106768	0.107712
A_32_P18147	THC2620401	0.287948	1.2209	0.00107148	0.107812
A_23_P214222	MARCKS	0.252949	1.19164	0.00107862	0.108246
A_24_P38276	FZD1	0.434848	1.35177	0.00108265	0.108257
A_24_P80500	BDH2	0.505679	1.41979	0.00108438	0.108257
A_23_P31437	CYP2W1	-0.306182	0.808779	0.00108874	0.10841
A_23_P45976	RAP1GAP	-0.258082	0.836199	0.00109547	0.108539
A_23_P258221	ABCC5	0.311961	1.24139	0.00109569	0.108539
A_23_P25403	HCFC2	0.231621	1.17415	0.00110085	0.108768
A_32_P43325	AK093548	-0.466417	0.72376	0.00110576	0.108973
A_24_P740549	BC038431	0.525116	1.43905	0.00111179	0.109287
A_23_P41280	PAICS	0.216841	1.16219	0.00111822	0.109637
A_23_P3922	FLJ11710	-0.389183	0.763562	0.00112202	0.109729
A_23_P85604	WDR26	0.248082	1.18763	0.00113091	0.110317
A_23_P311732	GNG12	0.309697	1.23945	0.00113413	0.110335
A_24_P914308	THC2654595	-0.473312	0.720309	0.00113685	0.110335
A_32_P98966	CR620010	-0.402389	0.756604	0.00113976	0.110338
A_23_P92334	TMEM156	0.352163	1.27647	0.00114496	0.110562
A_23_P145388	MTCH1	0.294656	1.22659	0.0011487	0.110645
A_32_P212817	AI335947	-0.359509	0.77943	0.00115886	0.111007
A_32_P189680	AF277175	0.214266	1.16011	0.00116065	0.111007
A_32_P119744	LOC344595	-0.358927	0.779744	0.00116115	0.111007
A_24_P753638	A_24_P753638	-0.485782	0.71411	0.00117286	0.111848
A_32_P209841	AA644703	-0.347099	0.786163	0.00117945	0.111984
A_24_P100742	ADD1	-0.503815	0.705239	0.00118013	0.111984
A_24_P32342	C2orf67	0.254944	1.19329	0.00120388	0.113779
A_24_P301557	LPIN2	0.252636	1.19138	0.00120795	0.113779
A_32_P43746	PRUNE2	-0.459604	0.727186	0.00120796	0.113779
A_23_P73413	SLC26A7	0.716459	1.64314	0.00121451	0.114055
A_23_P7412	BTNL8	0.39718	1.31693	0.00121737	0.114055
A_23_P134314	C7orf11	0.230261	1.17305	0.00121981	0.114055
A_23_P339095	SPTBN1	-0.464446	0.724749	0.00122302	0.114077
A_32_P116538	THC2686110	-0.661738	0.632116	0.0012295	0.114221
A_23_P83736	ING2	0.322448	1.25045	0.00123052	0.114221
A_23_P53891	KLF5	0.792526	1.73211	0.00124189	0.114813
A_23_P99360	TRIM13	0.277581	1.21216	0.00124289	0.114813
A_32_P132194	BX110985	-0.402504	0.756544	0.00124864	0.114948
A_23_P217797	DDX3Y	0.359457	1.28294	0.00125424	0.114948
A_24_P117954	C18orf37	0.228234	1.1714	0.00125895	0.114948
A_23_P21155	EDC3	-0.261301	0.834335	0.00126071	0.114948
A_32_P228775	PPP4R2	0.350195	1.27473	0.00126161	0.114948
A_24_P85123	OXCT2	-0.600496	0.659527	0.00126234	0.114948
A_24_P927474	ENST00000361500	0.200825	1.14936	0.0012661	0.115017
A_32_P4505	THC2524477	-0.635393	0.643765	0.00127253	0.11524
A_32_P1360	THC2670603	-0.380402	0.768223	0.00127457	0.11524
A_23_P104522	NEBL	0.436804	1.3536	0.00128918	0.116287
A_24_P289845	CR625571	0.294242	1.22624	0.00129561	0.11656
A_32_P350	BX378104	-0.619629	0.650838	0.00130103	0.11656
A_23_P137806	MPL	-0.268046	0.830444	0.00130268	0.11656
A_24_P70117	DTWD1	0.31155	1.24104	0.00130712	0.11656
A_24_P383199	A_24_P383199	-0.271483	0.828468	0.00130741	0.11656
A_23_P251132	SNTG2	0.452278	1.3682	0.00131726	0.11696
A_23_P45831	CHD1L	-0.273786	0.827146	0.00131799	0.11696
A_32_P191786	ANKRD24	-0.373434	0.771943	0.00132242	0.117075
A_24_P277211	HRH1	0.289449	1.22217	0.0013254	0.117075
A_32_P14386	BQ272313	-0.230258	0.852483	0.00133377	0.117352
A_23_P79587	ALPP	-0.308113	0.807698	0.00133466	0.117352
A_23_P209856	ADD2	-0.439123	0.737583	0.00133774	0.117354
A_23_P168810	C7orf38	0.275729	1.21061	0.00135177	0.117918
A_24_P254949	PGM5	-0.463474	0.725238	0.00136154	0.117918
A_32_P60076	THC2509970	-0.432335	0.741062	0.00136158	0.117918
A_23_P139277	LIN7C	0.339964	1.26573	0.00136504	0.117918
A_32_P76842	THC2509970	-0.363488	0.777283	0.00136884	0.117918
A_24_P322025	CREBBP	0.299432	1.23066	0.0013722	0.117918
A_32_P227615	FLJ00049	-0.354869	0.78194	0.00137235	0.117918
A_32_P184394	TFEC	0.893961	1.85827	0.00137318	0.117918
A_32_P50834	DIAPH2	0.346344	1.27133	0.00137487	0.117918
A_23_P38813	ZNF320	0.26304	1.2	0.00137493	0.117918
A_24_P127462	XR_018314	0.362843	1.28596	0.00137967	0.118061
A_24_P16559	FOXP2	0.614826	1.53137	0.00138809	0.118517
A_32_P1516	LOC100130107	-0.356013	0.781321	0.00139798	0.118942
A_32_P186921	ZNF616	0.313884	1.24305	0.00140439	0.118942
A_32_P70220	CHMP7	-0.553216	0.681499	0.00140701	0.118942
A_23_P204423	PPP1CC	0.394517	1.3145	0.00141189	0.118942
A_23_P145480	OPRM1	0.27312	1.20842	0.00141344	0.118942
A_24_P110937	PCID2	0.151256	1.11054	0.00141418	0.118942
A_32_P157135	THC2559181	-0.254794	0.838107	0.00141479	0.118942
A_32_P171185	THC2664196	0.559903	1.47417	0.00142119	0.119156
A_24_P333077	A_24_P333077	-0.652868	0.636015	0.00142355	0.119156
A_32_P174629	THC2702975	0.56233	1.47665	0.0014283	0.119293
A_23_P308800	GLS	0.443901	1.36028	0.00143497	0.119589
A_32_P230736	LOC389033	-0.2384	0.847685	0.00144155	0.119666
A_24_P93162	XR_018550	-0.648063	0.638136	0.00144214	0.119666
A_23_P96965	SYNC1	0.341929	1.26745	0.00144892	0.119969
A_23_P413193	C10orf78	-0.377272	0.769892	0.00145297	0.120045
A_23_P88731	RAD51	0.270276	1.20604	0.00146346	0.120652
A_23_P20722	SNAPC4	-0.259266	0.835513	0.00147498	0.121341
A_23_P14072	KRT8	-0.344892	0.787367	0.00148275	0.121548
A_24_P867111	LOC283177	-0.366473	0.775676	0.00148384	0.121548
A_23_P208937	TLE6	-0.375935	0.770606	0.00149612	0.122293
A_24_P32930	A_24_P32930	-0.196668	0.872563	0.00150472	0.122734
A_32_P66324	AY927536	-0.247846	0.842153	0.00151612	0.123256
A_24_P202522	AQP4	0.741256	1.67163	0.00151941	0.123256
A_32_P120534	BC019044	-0.42237	0.746198	0.0015245	0.123256
A_23_P89343	SNX11	-0.285268	0.820589	0.00152724	0.123256
A_23_P402751	BC000228	-0.344143	0.787776	0.00153019	0.123256
A_23_P202258	TFAM	0.279226	1.21354	0.00153041	0.123256
A_32_P194874	AY239294	-0.140887	0.906962	0.00154579	0.124234
A_23_P200186	PRPF38A	-0.172183	0.887499	0.0015526	0.12452
A_23_P54055	JUB	0.554699	1.46886	0.00156275	0.125072
A_23_P69683	SEC24B	0.337604	1.26366	0.00157907	0.126021
A_23_P144704	FLJ10246	-0.543239	0.686229	0.00158575	0.126021
A_23_P331379	NEDD4	0.403542	1.32275	0.00158643	0.126021
A_23_P71649	MUSK	-0.396343	0.759782	0.00158775	0.126021
A_32_P199736	AA765447	-0.337595	0.791359	0.00160496	0.127081
A_23_P254061	LUZPP1	-0.762084	0.589644	0.00161095	0.127081
A_24_P64233	ALDH1B1	-0.262082	0.833884	0.00161306	0.127081
A_23_P94118	GTF2E2	0.313872	1.24304	0.00161437	0.127081
A_32_P52330	LOC113230	-0.336567	0.791923	0.00161953	0.127226
A_24_P371758	MRPL36	0.197395	1.14663	0.00162374	0.127296
A_24_P239364	TMEFF2	-0.61152	0.654507	0.00163498	0.127676
A_23_P34396	C1orf63	0.856625	1.8108	0.00163817	0.127676
A_24_P222365	LARP4	0.278736	1.21313	0.0016492	0.127676
A_32_P125233	BG167701	-0.628313	0.646932	0.00165063	0.127676
A_23_P71053	MPP6	0.490593	1.40502	0.00165104	0.127676
A_23_P392544	CTAGE3	-0.353415	0.782729	0.00165173	0.127676
A_24_P61150	KCNMA1	-0.278154	0.824645	0.0016519	0.127676
A_24_P911621	ENST00000367573	-0.575065	0.671256	0.00167044	0.128603
A_23_P15285	C16orf68	-0.160511	0.894708	0.0016706	0.128603
A_24_P176374	CDT1	-0.28262	0.822097	0.00167527	0.128704
A_24_P216165	CEBPA	0.658622	1.57857	0.00169363	0.129358
A_24_P169343	C9orf21	0.329448	1.25653	0.00169387	0.129358
A_24_P889070	AK023647	0.576664	1.4914	0.00169766	0.129358
A_32_P185317	LOC645249	-0.471461	0.721234	0.0017005	0.129358
A_32_P146450	AW948903	-0.571593	0.672873	0.00170144	0.129358
A_23_P36745	ALDH2	0.305442	1.2358	0.00170403	0.129358
A_23_P373054	C3orf23	0.210358	1.15698	0.00171076	0.12941
A_23_P28886	PCNA	0.285835	1.21912	0.00171147	0.12941
A_24_P134319	ADNP	0.20303	1.15111	0.00172603	0.130254
A_24_P410256	A_24_P410256	-0.439327	0.737479	0.00173705	0.130727
A_23_P416434	PHF15	0.322269	1.2503	0.00175421	0.130727
A_24_P916378	HNRPLL	0.223296	1.1674	0.00175558	0.130727
A_24_P169634	MBL1P1	-0.534791	0.690259	0.00175825	0.130727
A_23_P105646	ATF1	0.370055	1.2924	0.00175841	0.130727
A_23_P102731	SMOX	0.532143	1.44608	0.0017604	0.130727
A_24_P398147	NEBL	0.322878	1.25082	0.00176223	0.130727
A_24_P13790	CES2	-0.304639	0.809645	0.00177018	0.130727
A_24_P111106	FGF1	-0.48757	0.713225	0.00177651	0.130727
A_23_P256445	VCPIP1	0.25041	1.18955	0.00177788	0.130727
A_24_P527274	THC2678812	-0.338097	0.791084	0.0017779	0.130727
A_24_P615207	A_24_P615207	-0.440631	0.736812	0.00177881	0.130727
A_24_P357465	TP53INP2	-0.716117	0.608734	0.00178161	0.130727
A_24_P913301	BX537819	0.522658	1.4366	0.0017827	0.130727
A_23_P83751	C11orf63	0.281562	1.21551	0.00178345	0.130727
A_23_P342185	WAPAL	0.328888	1.25605	0.00179901	0.131562
A_23_P68628	NECAB3	-0.300014	0.812244	0.00180385	0.131562
A_32_P40375	LOC286434	-0.466858	0.723539	0.00180668	0.131562
A_23_P28169	ARL6IP6	0.43987	1.35648	0.00180857	0.131562
A_24_P916314	HIP1	-0.259417	0.835425	0.00181202	0.131564
A_24_P109375	TRIM74	-0.546967	0.684458	0.00182194	0.132034
A_24_P76319	A_24_P76319	-0.547301	0.684299	0.00182903	0.132298
A_23_P377616	CIRBP	-0.470777	0.721576	0.00183861	0.13274
A_23_P204947	GJB2	0.822152	1.76804	0.00184392	0.132873
A_24_P922056	BC020829	0.3395	1.26532	0.00185902	0.133643
A_23_P32233	KLF4	0.40623	1.32522	0.00186235	0.133643
A_24_P56194	CREBL2	0.295899	1.22765	0.00186506	0.133643
A_23_P134167	PDSS2	0.246702	1.18649	0.00186967	0.133723
A_23_P157478	ATP6V1H	0.303569	1.23419	0.00188034	0.13403
A_23_P154500	DNMT3A	-0.214531	0.861826	0.00188095	0.13403
A_24_P12181	UBTD2	0.360471	1.28384	0.00188711	0.13422
A_23_P122896	TFR2	-0.373619	0.771844	0.00189997	0.134492
A_23_P15326	TRIM25	-0.298004	0.813377	0.00190339	0.134492
A_24_P189458	NSMCE4A	0.290905	1.22341	0.00190924	0.134492
A_23_P164737	MED26	0.174977	1.12895	0.00190983	0.134492
A_24_P84268	A_24_P84268	-0.308151	0.807676	0.00191822	0.134492
A_24_P102821	PTAFR	0.276422	1.21119	0.00191999	0.134492
A_23_P374082	ADAM19	-0.269532	0.829589	0.00192095	0.134492
A_32_P8971	A_32_P8971	-0.464572	0.724686	0.00192675	0.134492
A_24_P68153	SLC35A3	0.284604	1.21808	0.00192935	0.134492
A_23_P259103	LOC63920	0.32482	1.25251	0.00193272	0.134492
A_23_P206169	TTBK2	-0.280416	0.823354	0.00193588	0.134492
A_32_P67747	THC2612020	0.283229	1.21692	0.00195053	0.134492
A_24_P178396	MGC119295	-0.376176	0.770477	0.00195058	0.134492
A_32_P129669	FRMPD3	-0.325432	0.798059	0.00195952	0.134492
A_23_P105382	THAP2	0.408182	1.32701	0.001962	0.134492
A_23_P24755	STX5	-0.300398	0.812028	0.00196285	0.134492
A_23_P43071	MTERFD1	0.302564	1.23333	0.00196302	0.134492
A_23_P155755	CXCL6	0.19796	1.14708	0.00196387	0.134492
A_32_P144953	ENST00000316294	-0.310929	0.806122	0.00196554	0.134492
A_32_P507580	BC035147	-0.262503	0.83364	0.00196664	0.134492
A_24_P332754	LOC100131360	0.237757	1.17916	0.00196983	0.134492
A_24_P930842	A_24_P930842	0.370656	1.29294	0.00197635	0.134492
A_23_P7719	A_23_P7719	0.575436	1.49013	0.00197815	0.134492
A_32_P131050	ZNF148	0.247023	1.18676	0.00197943	0.134492
A_24_P87490	FAM18B2	0.443994	1.36037	0.00198282	0.134492
A_24_P482009	LOC100131707	-0.275916	0.825926	0.00198481	0.134492
A_32_P192376	ENPP1	0.474963	1.38988	0.00198567	0.134492
A_23_P73457	RUFY1	0.278487	1.21292	0.00199231	0.134674
A_24_P286345	ZBTB2	0.253476	1.19208	0.00199793	0.134674
A_24_P99526	TTYH2	-0.228092	0.853763	0.0019989	0.134674
A_32_P192804	BF195626	0.297916	1.22937	0.00200983	0.134763
A_24_P315638	MRGPRE	-0.318553	0.801874	0.0020104	0.134763
A_24_P353912	GNAI3	0.362917	1.28602	0.00201166	0.134763
A_23_P97123	RP4-747L4.3	0.462838	1.37825	0.00201428	0.134763
A_24_P72518	AHCYL2	0.406329	1.32531	0.00202943	0.135541
A_23_P154595	C20orf165	-0.136184	0.909923	0.00203774	0.135859
A_23_P139476	CD63	0.243577	1.18392	0.00206116	0.137016
A_32_P22191	BBX	0.192012	1.14236	0.00206688	0.137016
A_23_P387045	CCDC107	0.273632	1.20885	0.0020669	0.137016
A_24_P123347	PPAT	0.198977	1.14788	0.0020717	0.137016
A_32_P153469	BE738586	-0.285158	0.820652	0.00207296	0.137016
A_23_P153628	YIF1B	-0.255038	0.837965	0.00208169	0.13731
A_32_P451874	ANKRD24	-0.638618	0.642328	0.00208773	0.13731
A_23_P29975	C4orf19	0.312603	1.24195	0.00209036	0.13731
A_23_P83436	PEPD	0.250181	1.18936	0.00209175	0.13731
A_24_P216654	SOAT1	0.526168	1.4401	0.00209631	0.137368
A_24_P112984	METTL9	0.258785	1.19647	0.00210313	0.137368
A_23_P30363	P4HA2	0.454533	1.37034	0.00210859	0.137368
A_32_P93187	AL517609	-0.167145	0.890604	0.00211102	0.137368
A_23_P133506	DOK3	-0.31787	0.802254	0.00211481	0.137368
A_23_P148785	SFT2D2	0.227078	1.17046	0.00211566	0.137368
A_23_P134814	THAP1	0.229052	1.17206	0.00211771	0.137368
A_24_P90216	LGR4	0.331761	1.25855	0.00212781	0.137745
A_24_P354849	BQ881683	0.344166	1.26942	0.00213712	0.137745
A_32_P159320	AK123649	0.29022	1.22283	0.0021416	0.137745
A_32_P205637	PARD6B	0.261189	1.19847	0.00214368	0.137745
A_32_P867789	COL20A1	-0.290858	0.817416	0.00214528	0.137745
A_23_P109643	ABTB1	-0.250658	0.840513	0.00215076	0.137745
A_32_P212343	AK057710	0.252867	1.19157	0.00215396	0.137745
A_23_P24365	ANKRD49	0.182625	1.13495	0.00215421	0.137745
A_24_P245646	TP53RK	0.26576	1.20227	0.00216093	0.137745
A_24_P202512	RNF138	0.343006	1.2684	0.00216177	0.137745
A_23_P339098	SLC35F2	0.230637	1.17335	0.00216338	0.137745
A_24_P383609	NANOS1	0.303127	1.23382	0.00216663	0.137745
A_32_P146475	BM678403	-0.636298	0.643362	0.00217369	0.137826
A_32_P110390	TMEM171	-0.270524	0.829018	0.00217866	0.137826
A_23_P40817	HPS3	0.313019	1.2423	0.00218497	0.137826
A_23_P396858	FZD8	0.600022	1.51574	0.00218671	0.137826
A_32_P157945	DSP	1.22702	2.34083	0.00219228	0.137826
A_23_P254863	MGC42105	0.245888	1.18582	0.00219445	0.137826
A_23_P256618	CCDC90A	0.278862	1.21324	0.00219577	0.137826
A_24_P271985	GIGYF2	-0.433992	0.740211	0.00220178	0.137826
A_23_P117363	SERPINA6	-0.383513	0.766569	0.00221234	0.137826
A_23_P86002	TMED5	0.347732	1.27256	0.00222709	0.137826
A_32_P98227	LDB3	-0.616905	0.652068	0.00222964	0.137826
A_23_P44631	R3HDM2	-0.425584	0.744537	0.00223319	0.137826
A_23_P311640	HRBL	0.389922	1.31032	0.00223981	0.137826
A_24_P37946	SLC30A5	0.30015	1.23127	0.00223992	0.137826
A_24_P255252	A_24_P255252	0.318662	1.24717	0.00224059	0.137826
A_32_P420520	FLJ39582	-0.425748	0.744453	0.00224481	0.137826
A_24_P186464	BC011805	-0.37146	0.773	0.00224554	0.137826
A_23_P323743	PIF1	-0.154293	0.898572	0.00224559	0.137826
A_24_P934455	AY358103	-0.591621	0.663597	0.00224729	0.137826
A_23_P43079	INTS8	0.352791	1.27703	0.00224822	0.137826
A_24_P398940	CASC4	0.246217	1.18609	0.00225246	0.137826
A_23_P31143	TPD52L1	0.530801	1.44473	0.00225502	0.137826
A_24_P744297	BX098660	0.488925	1.4034	0.00225537	0.137826
A_23_P258570	PSMD10	0.303265	1.23393	0.00225971	0.137826
A_24_P386771	PPP1CC	0.343151	1.26852	0.00226126	0.137826
A_24_P237686	A_24_P237686	-0.545555	0.685128	0.00227194	0.137826
A_32_P97373	A_32_P97373	0.351766	1.27612	0.0022751	0.137826
A_23_P29225	FBXO7	-0.260506	0.834795	0.00228268	0.137826
A_32_P215404	AI915259	-0.285943	0.820205	0.00228272	0.137826
A_23_P101253	ZNF614	0.214473	1.16028	0.00228364	0.137826
A_24_P18917	LMF1	-0.184061	0.880222	0.0022856	0.137826
A_23_P119362	EMP3	0.495649	1.40996	0.00228608	0.137826
A_23_P374104	ANGPTL2	-0.397497	0.759174	0.00228656	0.137826
A_23_P83953	S80864	-0.210706	0.864114	0.00230057	0.138453
A_32_P181183	AI918632	-0.513732	0.700408	0.00230629	0.138462
A_32_P748131	ZNF545	0.242649	1.18316	0.00230794	0.138462
A_23_P148879	ATP1A2	0.309595	1.23936	0.00231441	0.138627
A_23_P121196	TMEM43	0.186766	1.13821	0.00231945	0.138627
A_23_P359052	FAM44A	-0.396452	0.759724	0.00232293	0.138627
A_23_P336708	DTX3	-0.32853	0.796347	0.00232521	0.138627
A_24_P295963	SLC38A2	0.485492	1.40006	0.00233209	0.138627
A_23_P2825	KLHL1	0.486202	1.40075	0.00233574	0.138627
A_24_P372643	SLC22A18AS	-0.640128	0.641656	0.00233812	0.138627
A_23_P50907	ITGAV	0.338471	1.26442	0.00233962	0.138627
A_23_P149084	GRIK3	-0.294111	0.815575	0.00236302	0.139514
A_32_P205006	AA911065	-0.215017	0.861536	0.00236627	0.139514
A_24_P166661	TMEM60	0.187618	1.13888	0.00237075	0.139514
A_23_P500244	TRPV1	-0.548518	0.683722	0.00237195	0.139514
A_23_P215790	EGFR	0.602362	1.5182	0.00237309	0.139514
A_32_P43084	BM980974	0.208419	1.15542	0.00237642	0.139514
A_24_P194931	SMEK2	0.258224	1.19601	0.00238733	0.139794
A_23_P21363	AHNAK	0.414171	1.33253	0.00238848	0.139794
A_23_P20804	C9orf25	-0.230607	0.852276	0.00239373	0.139801
A_24_P590537	H3F3A	0.276283	1.21107	0.0023959	0.139801
A_32_P193771	A_32_P193771	-0.360314	0.778995	0.00241456	0.140675
A_24_P222176	LOC283701	-0.350318	0.784411	0.00242327	0.140895
A_32_P184279	CCDC6	0.249612	1.18889	0.00242567	0.140895
A_23_P256473	SEMA3C	0.566738	1.48117	0.00243489	0.141128
A_23_P74547	CD53	0.685129	1.60785	0.00243705	0.141128
A_32_P225768	A_32_P225768	-0.82889	0.562962	0.00244364	0.141296
A_23_P7577	ZCCHC10	0.243749	1.18407	0.00245034	0.14147
A_23_P338372	NR2E1	0.42295	1.34067	0.00245659	0.141618
A_23_P120325	KIF3C	0.279606	1.21386	0.0024614	0.141682
A_32_P150030	PPM1D	0.295266	1.22711	0.00247164	0.142058
A_23_P108534	A_23_P108534	-0.616446	0.652276	0.00248687	0.142563
A_23_P92082	TKT	0.255873	1.19406	0.00248785	0.142563
A_32_P49848	RHOQ	0.421174	1.33902	0.00250206	0.14305
A_32_P36101	ARL1	0.376568	1.29825	0.00250382	0.14305
A_23_P126298	FCGR3B	0.420067	1.33799	0.00251732	0.143607
A_23_P78557	FBXL12	-0.269846	0.829408	0.0025283	0.144019
A_32_P155169	AK057518	0.249653	1.18892	0.00253761	0.144335
A_23_P152838	CCL5	-0.55384	0.681204	0.00254481	0.14453
A_23_P18493	PTPN13	0.336744	1.2629	0.00256027	0.145193
A_24_P346725	FLJ10232	-0.621481	0.650004	0.00258077	0.14614
A_24_P142228	RPL13	0.172621	1.1271	0.00259614	0.146793
A_23_P142239	LOC541469	0.220705	1.1653	0.00260143	0.146875
A_23_P202029	ERLIN1	0.234817	1.17676	0.00260642	0.146941
A_32_P4403	C16orf72	0.232929	1.17522	0.00261643	0.147239
A_32_P225806	AK094950	0.307557	1.23761	0.00262249	0.147239
A_23_P129169	CYP11A1	-0.373129	0.772106	0.00263042	0.147239
A_23_P136552	PIGG	0.194522	1.14434	0.00263112	0.147239
A_24_P189997	PCSK6	-0.394742	0.760625	0.00263403	0.147239
A_24_P91222	WDR68	-0.226099	0.854943	0.00263475	0.147239
A_32_P112359	AI751518	-0.43081	0.741845	0.0026494	0.147539
A_23_P352619	TIFA	0.332097	1.25884	0.00265855	0.147539
A_32_P223456	RPS9	-0.273706	0.827192	0.00266039	0.147539
A_32_P140220	THC2678509	-0.393177	0.761451	0.00266191	0.147539
A_23_P10815	PUM1	0.202605	1.15077	0.00266518	0.147539
A_24_P356830	AK129956	0.308694	1.23859	0.00266641	0.147539
A_32_P61763	AW167080	-0.377893	0.769561	0.0026707	0.147539
A_23_P74112	IL28RA	0.434769	1.35169	0.00267111	0.147539
A_32_P233834	THC2686813	-0.705093	0.613403	0.00267919	0.147539
A_32_P50209	SNX31	0.64726	1.56619	0.00268446	0.147539
A_32_P7015	TSPAN15	-0.775124	0.584338	0.00268526	0.147539
A_23_P204511	FLJ20489	-0.323729	0.799002	0.0026863	0.147539
A_24_P922631	LOC133874	-0.649961	0.637297	0.00270456	0.148329
A_23_P116999	GPN3	0.427326	1.34474	0.00270871	0.148345
A_23_P411612	SPRYD4	0.319309	1.24773	0.00272584	0.149069
A_32_P176200	A_32_P176200	-0.328628	0.796294	0.00274022	0.149642
A_24_P306644	XR_018532	-0.476785	0.718577	0.00275209	0.149825
A_32_P77369	SC4MOL	-0.309721	0.806798	0.00275216	0.149825
A_23_P138308	CD58	0.356831	1.28061	0.0027587	0.149825
A_24_P362769	THC2646867	0.307596	1.23764	0.0027592	0.149825
A_24_P765569	AI650285	-0.61018	0.655115	0.00276472	0.149913
A_32_P160388	AW205421	0.259108	1.19674	0.00277799	0.150156
A_32_P147419	AA883249	-0.468801	0.722565	0.00278213	0.150156
A_24_P49657	CR620043	0.311656	1.24113	0.0027886	0.150156
A_23_P95029	SNTB1	0.332115	1.25886	0.0027897	0.150156
A_24_P940499	D80006	0.413331	1.33176	0.00278991	0.150156
A_23_P431319	YIPF6	0.284286	1.21781	0.0027927	0.150156
A_32_P68746	SMU1	0.250304	1.18946	0.00280392	0.150316
A_23_P209564	CYBRD1	0.464698	1.38003	0.00280718	0.150316
A_23_P19322	C6orf64	0.290765	1.22329	0.00280745	0.150316
A_24_P795162	AI911586	-0.492026	0.711026	0.00281967	0.150563
A_23_P418015	MAPRE2	-0.309593	0.80687	0.0028234	0.150563
A_32_P29118	SEMA3D	0.531679	1.44561	0.00282384	0.150563
A_23_P333705	NEK3	-0.627365	0.647358	0.00282931	0.150576
A_23_P75330	HNRNPF	0.303976	1.23454	0.00283336	0.150576
A_32_P161432	CBWD2	0.416595	1.33477	0.00283587	0.150576
A_32_P204691	BC038747	-0.381371	0.767708	0.00284634	0.150649
A_24_P919304	FNDC3B	0.462956	1.37836	0.00284678	0.150649
A_32_P6221	LOC645332	-0.455995	0.729007	0.00284976	0.150649
A_23_P358548	SLC43A3	0.498566	1.41281	0.00285297	0.150649
A_24_P291426	REV1	0.228626	1.17172	0.00286504	0.151035
A_23_P389118	TMEM16F	0.500276	1.41448	0.00286815	0.151035
A_23_P203947	DDX11	-0.245357	0.843607	0.00288059	0.151401
A_32_P159271	CD672072	-0.418774	0.74806	0.002883	0.151401
A_23_P406785	C9orf50	-0.256947	0.836857	0.00289044	0.151403
A_24_P376047	KLK4	-0.513202	0.700666	0.00289228	0.151403
A_32_P23731	CA392903	-0.798843	0.57481	0.00289488	0.151403
A_23_P39602	NCOA1	0.233623	1.17578	0.00289953	0.151439
A_24_P399500	PCP2	-0.400152	0.757778	0.00290875	0.151714
A_24_P150361	HSP90B1	0.365942	1.28872	0.00293195	0.152605
A_23_P365874	PBRM1	0.264364	1.20111	0.00293379	0.152605
A_23_P99837	CPSF2	0.288264	1.22117	0.00295699	0.153603
A_32_P144220	LOC642076	0.308559	1.23847	0.00296489	0.153805
A_23_P49254	HBQ1	-0.377653	0.769689	0.00298552	0.154666
A_32_P34372	CA840930	-0.329629	0.795741	0.00300573	0.155226
A_23_P360215	POLD4	-0.244545	0.844082	0.00300604	0.155226
A_32_P7516	BC071773	-0.547272	0.684313	0.00301234	0.155226
A_32_P40229	THC2681047	-0.335926	0.792275	0.00301612	0.155226
A_32_P114746	C1orf111	-0.477562	0.71819	0.00302051	0.155226
A_32_P175125	BX118026	0.434966	1.35188	0.00302062	0.155226
A_23_P93658	ACCN3	-0.373191	0.772073	0.00302704	0.155347
A_23_P200792	NOTCH2	0.485444	1.40002	0.00304011	0.155517
A_24_P122682	RAB4A	0.354323	1.27839	0.00304094	0.155517
A_23_P110445	APBB3	-0.366603	0.775606	0.00304252	0.155517
A_23_P123343	NUDCD1	0.214516	1.16031	0.0030471	0.155544
A_23_P59976	GML	-0.408178	0.753574	0.00305175	0.155574
A_32_P110505	LOC646644	0.197335	1.14658	0.00307884	0.156747
A_23_P102542	AFTPH	0.196482	1.1459	0.00308916	0.156914
A_23_P131240	UBXD4	0.295541	1.22735	0.00309031	0.156914
A_32_P6433	DB363547	-0.294152	0.815551	0.00309616	0.157003
A_32_P52153	hCG_1818231	0.328872	1.25603	0.00311656	0.157677
A_23_P163079	GCH1	0.248428	1.18791	0.00311767	0.157677
A_23_P45737	FUSIP1	0.25797	1.19579	0.00312558	0.157869
A_32_P38782	BX113029	-0.28484	0.820832	0.00313304	0.158037
A_24_P791669	DKFZp686E2433	0.221142	1.16566	0.00313989	0.158175
A_24_P527404	BMPR1A	0.364143	1.28712	0.00315288	0.158285
A_23_P143811	A_23_P143811	0.53429	1.44823	0.00315836	0.158285
A_23_P159797	PNPLA4	0.219447	1.16429	0.00316548	0.158285
A_23_P14564	GPR65	0.511748	1.42578	0.00316973	0.158285
A_23_P80008	MYLK2	-0.327872	0.796711	0.00317886	0.158285
A_32_P5057	LOC284244	0.26232	1.19941	0.00318085	0.158285
A_24_P365469	B4GALT5	0.21879	1.16376	0.00318432	0.158285
A_23_P129492	SEPX1	0.304367	1.23488	0.00318844	0.158285
A_23_P76718	NEK3	-0.629994	0.646179	0.00318919	0.158285
A_23_P80398	NCAPH2	-0.318581	0.801858	0.00319066	0.158285
A_23_P79622	FKBP7	0.277263	1.21189	0.00319107	0.158285
A_23_P210581	KCNG1	0.550025	1.46411	0.00319413	0.158285
A_23_P251695	NXT1	0.198936	1.14785	0.00319577	0.158285
A_24_P373844	THC2582042	0.332222	1.25895	0.00320441	0.158509
A_32_P160348	THC2599816	-0.259246	0.835525	0.00321555	0.158638
A_24_P658584	SASH1	0.475575	1.39047	0.0032162	0.158638
A_23_P7144	CXCL1	1.24796	2.37505	0.00322328	0.158638
A_24_P911306	A_24_P911306	-0.396088	0.759916	0.00322358	0.158638
A_23_P163148	C14orf133	-0.199463	0.870875	0.00325249	0.159856
A_23_P40535	CRKL	0.179596	1.13257	0.00326462	0.159965
A_24_P384469	A_24_P384469	-0.331425	0.794751	0.00326784	0.159965
A_23_P74740	PARK7	0.271716	1.20724	0.0032712	0.159965
A_32_P187126	THC2604318	-0.602226	0.658737	0.00327141	0.159965
A_24_P943040	GNPNAT1	0.366314	1.28906	0.00327681	0.160025
A_23_P83098	ALDH1A1	-0.530551	0.69229	0.00329045	0.160298
A_23_P145619	REPIN1	0.202517	1.1507	0.00329289	0.160298
A_24_P26177	VPRBP	0.241524	1.18224	0.00329573	0.160298
A_32_P390781	REXO1	-0.450569	0.731754	0.00329965	0.160298
A_24_P13024	SLC16A12	1.09796	2.14051	0.0033033	0.160298
A_24_P38081	FKBP5	0.80091	1.7422	0.00331312	0.160433
A_32_P199725	BU783246	0.24406	1.18432	0.00331613	0.160433
A_23_P69670	CNO	0.231463	1.17402	0.00331863	0.160433
A_23_P18186	GNB4	0.341842	1.26737	0.00334118	0.161152
A_24_P27229	CSAD	-0.396562	0.759667	0.00334193	0.161152
A_32_P205478	BQ948285	-0.432907	0.740768	0.00334916	0.161207
A_23_P305723	MIER1	0.224936	1.16873	0.00335148	0.161207
A_24_P916251	RPL28	0.216488	1.1619	0.00335625	0.161235
A_24_P6933	AK124882	-0.363782	0.777125	0.00336272	0.161241
A_32_P42104	BC011998	-0.499494	0.707355	0.0033648	0.161241
A_24_P361816	IGLV6-57	-0.277606	0.824959	0.00337674	0.161611
A_32_P83520	THC2497326	0.442575	1.35903	0.00340072	0.162556
A_32_P207802	THC2753968	-0.547583	0.684165	0.00340862	0.162585
A_23_P83134	GAS1	0.679242	1.6013	0.00340981	0.162585
A_23_P136296	A_23_P136296	-0.474226	0.719853	0.00344005	0.163823
A_23_P27346	SMAD4	0.260381	1.19779	0.00345715	0.16443
A_24_P243834	MTERFD1	0.275336	1.21028	0.00346138	0.16443
A_32_P208621	THC2687042	-0.600079	0.659718	0.00347342	0.16454
A_32_P114268	A_32_P114268	-0.403274	0.75614	0.00348209	0.16454
A_24_P279870	PDYN	0.704903	1.63003	0.00348427	0.16454
A_24_P935310	LOC222159	-0.38947	0.76341	0.00348447	0.16454
A_24_P52697	H19	0.419425	1.33739	0.00348515	0.16454
A_32_P185682	CR613361	0.263967	1.20078	0.00349449	0.164778
A_24_P330886	RNFT1	0.334529	1.26097	0.00351304	0.165449
A_24_P93111	A_24_P93111	-0.256239	0.837268	0.00352086	0.165615
A_24_P389959	COPZ1	-0.123149	0.918182	0.00353025	0.16573
A_24_P789425	AK3L1	0.350177	1.27472	0.00353197	0.16573
A_23_P111194	SPDEF	-0.358453	0.78	0.00355036	0.166389
A_24_P350196	ENST00000391372	-0.385827	0.76534	0.00356169	0.166717
A_23_P380092	TXNDC4	0.257281	1.19522	0.00357349	0.167027
A_32_P119569	GOLGA8E	-0.652102	0.636352	0.00357703	0.167027
A_32_P106584	THC2735960	0.291078	1.22355	0.00359696	0.167512
A_23_P33886	TIMM17B	-0.214577	0.861799	0.00359703	0.167512
A_32_P12344	BU618279	-0.24099	0.846164	0.00360052	0.167512
A_23_P19590	EZR	0.428324	1.34567	0.00361916	0.16803
A_23_P303671	ECM2	0.661157	1.58135	0.00362097	0.16803
A_23_P3159	CBLN3	-0.681708	0.623427	0.0036248	0.16803
A_24_P270814	CRK	0.26816	1.20427	0.00366203	0.169117
A_23_P37484	CHSY1	0.329649	1.25671	0.00366536	0.169117
A_32_P66974	PCSK7	-0.235186	0.849575	0.00367206	0.169117
A_24_P383478	ESR1	-0.172371	0.887383	0.00367342	0.169117
A_24_P194755	MUM1	-0.345893	0.786821	0.00367468	0.169117
A_24_P396231	LAMP2	0.263496	1.20038	0.00367474	0.169117
A_24_P323835	H3F3A	0.193319	1.14339	0.00368146	0.16922
A_24_P683278	AI093077	-0.621384	0.650047	0.0036883	0.16922
A_24_P253100	PDE4DIP	0.532088	1.44602	0.00369022	0.16922
A_32_P16918	C21orf62	0.504795	1.41892	0.00369851	0.169398
A_23_P77031	PTPN21	0.436182	1.35302	0.00370953	0.169527
A_32_P116105	BC024649	-0.296211	0.814389	0.0037113	0.169527
A_24_P867207	BC042517	-0.433741	0.74034	0.00371762	0.169527
A_24_P257478	COL25A1	-0.52218	0.696319	0.00371918	0.169527
A_32_P40424	AA630774	-0.311788	0.805642	0.00372905	0.169527
A_23_P399292	AK027091	-0.546648	0.684609	0.00373486	0.169527
A_23_P390734	FGFR1OP2	0.313796	1.24297	0.00373979	0.169527
A_32_P107097	BX458106	-0.514912	0.699835	0.00374706	0.169527
A_23_P127233	SMNDC1	0.367969	1.29053	0.00374804	0.169527
A_23_P126939	RAB7L1	0.226529	1.17002	0.0037508	0.169527
A_24_P208961	YTHDC1	-0.201899	0.869406	0.0037523	0.169527
A_23_P120316	MTHFD2	0.614181	1.53069	0.00375533	0.169527
A_24_P50567	A_24_P50567	0.306004	1.23628	0.00375932	0.169527
A_23_P322735	TMC1	-0.601668	0.658991	0.00377276	0.169527
A_24_P802145	THC2662587	0.338973	1.26486	0.00377543	0.169527
A_23_P118392	RASD1	0.353663	1.2778	0.00377885	0.169527
A_23_P418485	C11orf65	-0.441424	0.736407	0.00378274	0.169527
A_23_P69699	NPY1R	0.396953	1.31672	0.00379604	0.169527
A_32_P525226	BC012026	-0.535604	0.68987	0.00379635	0.169527
A_23_P35066	SNX7	0.211453	1.15785	0.00379674	0.169527
A_23_P1676	LOC219854	0.292355	1.22464	0.00380142	0.169527
A_23_P40588	HSCB	0.289901	1.22256	0.00380268	0.169527
A_32_P96213	TPT1	0.219551	1.16437	0.00380304	0.169527
A_23_P134693	PPP2CB	0.280542	1.21465	0.00381834	0.169942
A_24_P924611	EMR4	-0.648835	0.637795	0.00382121	0.169942
A_23_P107313	SDF2	0.325271	1.2529	0.0038338	0.170081
A_23_P82979	LAMC3	-0.373119	0.772111	0.00383517	0.170081
A_23_P394605	SEC24A	0.250995	1.19003	0.00383764	0.170081
A_23_P17219	CRIPT	0.256466	1.19455	0.00387159	0.170973
A_24_P364066	BC030112	0.265744	1.20226	0.00387296	0.170973
A_23_P98057	ZNF32	0.339485	1.2653	0.00387552	0.170973
A_23_P86540	ARMC3	0.773741	1.7097	0.00387844	0.170973
A_32_P29451	AW386276	0.284142	1.21769	0.0038824	0.170973
A_24_P191013	CYP4A11	-0.261691	0.834109	0.0038871	0.170973
A_24_P148590	TACR1	-0.493428	0.710335	0.00388899	0.170973
A_23_P335039	ZNF721	0.194791	1.14456	0.00389798	0.171172
A_32_P147790	BC071732	-0.419362	0.747755	0.00392003	0.171943
A_23_P203949	DDX11	-0.154107	0.898688	0.00393926	0.172217
A_24_P166094	ARFIP1	0.235848	1.1776	0.00393927	0.172217
A_23_P138453	RPP30	0.340732	1.2664	0.00393975	0.172217
A_23_P71530	TNFRSF11B	0.808868	1.75184	0.00395242	0.17245
A_24_P687594	LIX1L	0.280027	1.21422	0.00395407	0.17245
A_23_P258002	CDKN2AIP	0.235069	1.17696	0.00398006	0.173328
A_23_P146417	C9orf5	0.236476	1.17811	0.00398326	0.173328
A_23_P46894	CHAT	-0.40067	0.757507	0.00398826	0.173335
A_24_P58647	LOC441131	0.22247	1.16673	0.00399794	0.173335
A_23_P421175	FAM83H	-0.183592	0.880508	0.00399933	0.173335
A_23_P422872	DLG2	-0.443485	0.735356	0.00400149	0.173335
A_24_P157388	CDV3	0.254097	1.19259	0.00400797	0.173419
A_23_P30429	NDST1	-0.510453	0.702002	0.00401277	0.173431
A_32_P142521	A_32_P142521	-0.491949	0.711064	0.00403262	0.17391
A_23_P15073	LOC339123	-0.340171	0.789948	0.0040404	0.17391
A_24_P124325	IKZF5	0.267272	1.20353	0.00404414	0.17391
A_23_P256131	HR	-0.381459	0.767661	0.00404998	0.17391
A_23_P56559	DHRS9	0.862283	1.81791	0.0040538	0.17391
A_23_P399156	IL12RB1	-0.483069	0.715454	0.00405581	0.17391
A_32_P150950	BG775850	-0.454716	0.729654	0.00405902	0.17391
A_23_P106773	SULT1A2	-0.261257	0.834361	0.0040625	0.17391
A_32_P36767	A_32_P36767	-0.475997	0.71897	0.00406932	0.17391
A_24_P237936	TCF23	-0.630853	0.645795	0.00407275	0.17391
A_32_P204218	UNQ1940	-0.133024	0.911918	0.00407511	0.17391
A_24_P344100	BRF1	-0.26964	0.829526	0.00407828	0.17391
A_23_P216023	ANGPT1	0.330793	1.2577	0.00408634	0.173952
A_32_P49764	CX788817	0.65033	1.56953	0.00408835	0.173952
A_23_P209389	CASP8	-0.488015	0.713006	0.00409398	0.173999
A_32_P158818	THC2717610	-0.667877	0.629432	0.00410458	0.174256
A_23_P217946	CDH23	0.323586	1.25144	0.00411362	0.174393
A_23_P208477	ELAVL1	0.417076	1.33522	0.00413123	0.174393
A_32_P186678	A_32_P186678	0.259644	1.19718	0.00413737	0.174393
A_32_P15863	ENST00000382953	-0.417288	0.748831	0.00414046	0.174393
A_24_P692566	AF283771	-0.467301	0.723317	0.00414181	0.174393
A_24_P414419	HADH	0.307456	1.23752	0.00414185	0.174393
A_23_P67669	PGLYRP2	-0.328392	0.796424	0.00414189	0.174393
A_32_P41604	F5	0.565536	1.47994	0.00414533	0.174393
A_23_P139059	QSER1	0.266985	1.20329	0.00414875	0.174393
A_24_P16337	AK091508	-0.507176	0.703599	0.00415721	0.174547
A_23_P379327	FAM63B	0.188728	1.13976	0.00416151	0.174547
A_32_P27878	LOC100128328	-0.493058	0.710517	0.00418959	0.175532
A_23_P46748	CHUK	0.301437	1.23237	0.00420026	0.175787
A_32_P87135	AF116664	-0.439716	0.73728	0.00423971	0.176962
A_23_P17269	CCDC88A	-0.412399	0.751373	0.00424559	0.176962
A_32_P119869	BG185346	-0.49793	0.708122	0.00424583	0.176962
A_24_P229871	C17orf54	-0.198464	0.871478	0.00424863	0.176962
A_32_P117127	ODZ3	-0.386701	0.764877	0.0042514	0.176962
A_24_P366670	AFF3	-0.33831	0.790967	0.00427757	0.177666
A_24_P38572	NOL6	-0.542951	0.686365	0.0042776	0.177666
A_23_P63751	PRDX3	0.412626	1.33111	0.00428295	0.177696
A_23_P69826	DHX15	0.252294	1.1911	0.0042941	0.177928
A_23_P56298	ZNF430	0.347883	1.27269	0.00430201	0.177928
A_23_P331028	MED13L	-0.173468	0.886709	0.00430245	0.177928
A_23_P207742	THRA	0.196636	1.14602	0.00431203	0.17808
A_32_P226498	HAR1A	-0.285342	0.820547	0.00431907	0.17808
A_24_P678056	A_24_P678056	-0.326264	0.797599	0.00432006	0.17808
A_23_P33573	KRT3	-0.216804	0.860469	0.00433689	0.178398
A_23_P388681	ELAVL1	0.225493	1.16918	0.0043371	0.178398
A_23_P426021	KIAA0746	0.359808	1.28326	0.00434837	0.17867
A_32_P125496	NHLRC2	0.166827	1.12259	0.00436021	0.178965
A_32_P187975	AI698357	-0.165878	0.891386	0.00437025	0.179093
A_23_P305759	ABHD3	0.435526	1.3524	0.00437268	0.179093
A_23_P148162	ADI1	0.440892	1.35744	0.0043824	0.1793
A_32_P319200	GGTLC2	-0.251984	0.839741	0.00439483	0.179524
A_23_P323143	ZNF767	-0.283663	0.821503	0.00439726	0.179524
A_32_P193079	THC2586367	-0.287848	0.819123	0.00440372	0.179597
A_24_P207003	IRS2	-0.182963	0.880892	0.00442349	0.180042
A_24_P942773	SLMAP	0.19307	1.14319	0.00443293	0.180042
A_24_P113341	C19orf12	0.191442	1.1419	0.00444654	0.180042
A_32_P12504	BC024745	-0.501087	0.706574	0.00445439	0.180042
A_23_P141785	A_23_P141785	-0.382731	0.766984	0.00445969	0.180042
A_23_P339119	ACSS3	0.417269	1.3354	0.00446427	0.180042
A_24_P725630	RNPS1	-0.285289	0.820577	0.00446631	0.180042
A_24_P677712	BC029452	-0.266025	0.831608	0.00446826	0.180042
A_23_P135878	SPIRE1	0.238491	1.17976	0.00446887	0.180042
A_23_P118916	PQLC1	-0.252032	0.839713	0.00447411	0.180042
A_24_P221335	XR_019350	0.185861	1.1375	0.00447669	0.180042
A_24_P135753	PTPLB	0.276241	1.21104	0.00447734	0.180042
A_24_P218259	AK124390	0.451034	1.36702	0.00447955	0.180042
A_23_P29784	ARMC8	0.19207	1.1424	0.00448039	0.180042
A_23_P133904	MCCD1	-0.467916	0.723008	0.00450521	0.18085
A_23_P212310	TMEM103	-0.121476	0.919246	0.00451537	0.181068
A_24_P206702	LOC390243	-0.587882	0.665319	0.00453631	0.181558
A_24_P10731	MADCAM1	-0.40863	0.753338	0.0045455	0.181558
A_24_P380734	SDC2	0.527569	1.4415	0.00454611	0.181558
A_32_P103945	B4GALT4	0.376916	1.29856	0.00454652	0.181558
A_23_P397899	C9orf80	0.280571	1.21468	0.00455974	0.181896
A_23_P41697	FEM1C	0.36796	1.29053	0.00458331	0.182646
A_24_P485219	MAGT1	0.223093	1.16723	0.00460129	0.183172
A_32_P228699	PRDM10	0.254343	1.19279	0.00462981	0.184117
A_32_P52609	LPIN1	0.254245	1.19271	0.00464002	0.184281
A_23_P257815	CD180	0.272307	1.20774	0.00464357	0.184281
A_24_P348006	RASD1	0.587323	1.50246	0.00465901	0.1847
A_32_P83000	ENST00000393736	-0.385473	0.765528	0.00466374	0.1847
A_32_P187458	BQ233242	0.273225	1.20851	0.00468583	0.185366
A_24_P141168	COMMD5	-0.524573	0.695165	0.00469625	0.185366
A_23_P255104	LHFPL2	0.417434	1.33555	0.0047034	0.185366
A_32_P66523	THC2634889	-0.11974	0.920353	0.00470401	0.185366
A_23_P253405	SLC31A1	0.272552	1.20794	0.00470475	0.185366
A_24_P67574	A_24_P67574	-0.428662	0.742951	0.00471296	0.185499
A_32_P52142	THC2698284	-0.242126	0.845499	0.0047331	0.185941
A_23_P208210	ZNF432	0.287613	1.22062	0.00473388	0.185941
A_23_P359497	FLJ22167	-0.217644	0.859968	0.00474123	0.186039
A_32_P127368	THC2689802	0.219338	1.1642	0.0047582	0.186514
A_23_P22143	PDE6B	-0.521907	0.69645	0.00478601	0.187235
A_23_P113351	SPARCL1	0.224205	1.16813	0.00478637	0.187235
A_32_P143596	THC2546372	-0.18595	0.87907	0.00479164	0.18725
A_32_P147678	MAP3K9	-0.210837	0.864036	0.00479822	0.187316
A_24_P375728	ABBA-1	-0.388734	0.763799	0.00481049	0.187511
A_23_P135646	IKZF1	0.348403	1.27315	0.0048135	0.187511
A_23_P16630	OR7A5	0.464717	1.38005	0.00481789	0.187511
A_23_P34983	JTB	0.249877	1.18911	0.00482343	0.187536
A_23_P22473	FTSJ1	-0.261096	0.834454	0.00483027	0.187612
A_32_P125808	A_32_P125808	-0.51633	0.699148	0.00483797	0.187721
A_23_P4522	TXNL1	0.194555	1.14437	0.00485661	0.188089
A_23_P117896	TGM7	-0.205116	0.867469	0.00485727	0.188089
A_23_P434398	TXLNB	0.43818	1.35489	0.00486975	0.188382
A_23_P71094	GCC1	0.250657	1.18975	0.00488472	0.188613
A_32_P193952	A_32_P193952	-0.265883	0.831689	0.00488555	0.188613
A_24_P123521	CLK4	0.516622	1.4306	0.00489217	0.188632
A_23_P208393	BE671182	-0.314721	0.804006	0.00489588	0.188632
A_32_P104469	THC2502237	0.337798	1.26383	0.00490262	0.188701
A_23_P50426	KANK2	0.440864	1.35742	0.0049131	0.18873
A_24_P212152	FAM128B	0.19995	1.14866	0.00491319	0.18873
A_32_P37721	ORAOV1	0.220321	1.16499	0.00492119	0.188839
A_24_P409230	OR10A2	-0.637888	0.642653	0.00492922	0.188839
A_23_P19192	LYPLA1	0.289195	1.22196	0.00493168	0.188839
A_23_P154282	CHCHD5	-0.234282	0.850108	0.00493692	0.188839
A_23_P385267	CCDC95	-0.299309	0.812641	0.00494068	0.188839
A_23_P19691	HEBP2	0.35642	1.28024	0.00494829	0.188842
A_32_P168503	AI128607	-0.469471	0.722229	0.00495363	0.188842
A_24_P15083	A_24_P15083	-0.525502	0.694717	0.00495867	0.188842
A_23_P148108	U88898	-0.536371	0.689503	0.00496045	0.188842
A_23_P73809	LRCH2	0.219282	1.16415	0.00496546	0.188845
A_23_P113034	C10orf11	0.32617	1.25368	0.00497448	0.189001
A_23_P58321	CCNA2	0.254686	1.19308	0.00498051	0.189042
A_23_P108574	PRKD3	0.441446	1.35796	0.00499671	0.189412
A_32_P159787	THC2563549	-0.389624	0.763328	0.00500014	0.189412
A_24_P533142	THC2579856	-0.300871	0.811762	0.00501128	0.189647
A_32_P65934	BF802139	-0.407093	0.754141	0.0050186	0.189737
A_32_P157965	EIF2S2	0.347832	1.27265	0.00504416	0.190515
A_24_P151213	LPPR2	-0.281229	0.82289	0.00504962	0.190534
A_32_P107208	C1orf106	-0.521006	0.696886	0.00506208	0.190816
A_24_P107257	LIN7C	0.311188	1.24073	0.00507797	0.191069
A_24_P673968	AV741130	0.391389	1.31166	0.00507877	0.191069
A_23_P3215	DTWD1	0.285449	1.21879	0.00509092	0.191339
A_23_P7087	C4orf42	-0.285208	0.820623	0.00509619	0.191349
A_23_P161156	ZNF438	0.302097	1.23294	0.00510683	0.191387
A_23_P38046	CORO7	-0.202637	0.868961	0.00510719	0.191387
A_24_P188071	TUBA1C	0.585524	1.50058	0.00511727	0.191578
A_23_P253677	TMEM192	0.244892	1.185	0.00512689	0.191617
A_23_P27256	TWSG1	0.349967	1.27453	0.0051336	0.191617
A_32_P198330	SFRS12IP1	0.286119	1.21936	0.00513376	0.191617
A_24_P39211	ING1	0.289136	1.22191	0.00514116	0.191617
A_23_P393495	A_23_P393495	-0.598166	0.660593	0.00514795	0.191617
A_23_P31399	PON2	0.436936	1.35373	0.0051483	0.191617
A_24_P269432	BET1	0.323752	1.25158	0.00516864	0.192187
A_32_P9348	BC014023	-0.287319	0.819424	0.00519352	0.192366
A_23_P142796	LIMS2	-0.306886	0.808384	0.00519854	0.192366
A_23_P11739	MIXL1	-0.209323	0.864943	0.00519925	0.192366
A_32_P165836	PDE12	0.136331	1.09911	0.00519932	0.192366
A_32_P142459	DJ031130	-0.391329	0.762427	0.00520201	0.192366
A_23_P154929	BID	0.26422	1.20099	0.00520639	0.192366
A_23_P91350	RP5-1022P6.2	-0.444728	0.734723	0.00521808	0.192366
A_32_P202759	KIAA1946	0.47219	1.38721	0.00523014	0.192366
A_23_P108948	MREG	0.399514	1.31906	0.00523274	0.192366
A_24_P101879	LOC100133897	-0.39684	0.75952	0.0052405	0.192366
A_24_P731648	SLC16A6	-0.361246	0.778492	0.0052577	0.192366
A_23_P63178	TAF12	0.178119	1.13141	0.00526394	0.192366
A_23_P356646	LOC389833	-0.592222	0.66332	0.00526735	0.192366
A_24_P159548	SLC46A1	-0.439928	0.737171	0.00526872	0.192366
A_32_P170621	ENST00000360758	-0.490994	0.711535	0.00526895	0.192366
A_32_P135113	THC2584954	-0.418928	0.74798	0.00526924	0.192366
A_23_P134914	LY6H	0.317128	1.24585	0.00527691	0.192366
A_23_P343935	EGLN1	0.293518	1.22563	0.00528022	0.192366
A_32_P91821	BC013025	-0.242704	0.845159	0.00528269	0.192366
A_32_P414791	POLN	0.301795	1.23268	0.00528278	0.192366
A_24_P53051	LACTB	0.360248	1.28365	0.00528706	0.192366
A_24_P413126	PMEPA1	0.184199	1.13619	0.00529695	0.192366
A_23_P393645	ADAMTS13	-0.372235	0.772585	0.00530542	0.192366
A_23_P46337	C1orf107	0.205321	1.15294	0.00531021	0.192366
A_32_P167577	A_32_P167577	-0.314987	0.803858	0.00531622	0.192366
A_23_P252700	UNC50	0.246723	1.18651	0.00531688	0.192366
A_23_P14458	C14orf149	0.224252	1.16817	0.00532159	0.192366
A_32_P155460	C21orf113	-0.422712	0.746021	0.00532278	0.192366
A_32_P29168	BX398964	-0.271225	0.828616	0.00532814	0.192366
A_32_P45153	THC2718751	-0.25471	0.838155	0.00533414	0.192366
A_32_P13392	THC2631465	0.599071	1.51474	0.00534126	0.192366
A_24_P355568	HBE1	-0.60349	0.65816	0.00534704	0.192366
A_23_P210643	TH1L	0.146193	1.10665	0.00534994	0.192366
A_23_P42375	RAB32	0.339753	1.26554	0.00535123	0.192366
A_23_P371966	KIAA1946	0.357104	1.28085	0.00535549	0.192366
A_24_P923629	XPNPEP3	0.210887	1.1574	0.00535741	0.192366
A_23_P201547	NTNG1	-0.208804	0.865254	0.00535912	0.192366
A_24_P144377	DEXI	0.172361	1.1269	0.00538579	0.193143
A_32_P179526	ZBTB20	-0.660966	0.632455	0.00539962	0.19333
A_32_P58215	AW451533	0.591487	1.5068	0.0054122	0.19333
A_23_P154022	C2orf44	0.254403	1.19284	0.00541432	0.19333
A_32_P59678	C7orf46	0.304199	1.23473	0.00542656	0.19333
A_23_P210274	MOBKL3	0.342204	1.26769	0.00543243	0.19333
A_24_P34575	POU3F3	0.433734	1.35072	0.00543899	0.19333
A_24_P128563	KPNA6	-0.251645	0.839938	0.00544186	0.19333
A_23_P45389	RAB9A	0.321433	1.24957	0.00544776	0.19333
A_23_P46924	BUB3	0.311142	1.24069	0.00545068	0.19333
A_24_P286687	ZDHHC2	0.315564	1.2445	0.00545124	0.19333
A_24_P322444	NUP62	0.177669	1.13105	0.00545296	0.19333
A_32_P182246	A_32_P182246	-0.31132	0.805904	0.00545723	0.19333
A_32_P209104	AI267321	0.443326	1.35974	0.00546322	0.19333
A_23_P52266	IFIT1	0.256511	1.19459	0.00546478	0.19333
A_23_P75430	C11orf75	0.338094	1.26409	0.00546711	0.19333
A_24_P345993	CANX	0.309886	1.23961	0.00547169	0.19333
A_32_P80901	BC068045	0.26343	1.20033	0.00548479	0.193546
A_23_P201764	DHDDS	-0.28315	0.821795	0.00549602	0.193546
A_24_P208897	COX18	0.427182	1.34461	0.005504	0.193546
A_32_P85230	BE646426	0.337324	1.26341	0.00550401	0.193546
A_23_P134627	EMID2	-0.413569	0.750764	0.00550457	0.193546
A_24_P579356	ARHGAP28	0.358804	1.28236	0.00550809	0.193546
A_23_P122216	LOX	0.298562	1.22992	0.00552695	0.19375
A_32_P148636	A_32_P148636	-0.260799	0.834625	0.00553294	0.19375
A_24_P303480	RAB32	0.409073	1.32783	0.00553385	0.19375
A_24_P484357	THC2511028	-0.450089	0.731997	0.00554171	0.19375
A_32_P86820	THC2741548	-0.239643	0.846955	0.00554984	0.19375
A_24_P611903	CR592318	0.231036	1.17368	0.00555053	0.19375
A_23_P202594	C10orf119	0.242322	1.18289	0.00555483	0.19375
A_23_P3212	DTWD1	0.263117	1.20007	0.00556073	0.19375
A_32_P44453	INPP1	0.371511	1.29371	0.00556309	0.19375
A_24_P12397	TREM2	0.609809	1.52606	0.00556446	0.19375
A_24_P392060	C5orf25	0.205727	1.15327	0.00557156	0.193822
A_23_P407614	PYDC1	0.325399	1.25301	0.00560454	0.194752
A_32_P153410	A_32_P153410	-0.358519	0.779965	0.00560847	0.194752
A_24_P175707	TMEM86A	-0.341787	0.789063	0.00563874	0.195626
A_32_P100683	TTC28	0.227342	1.17068	0.00564923	0.195678
A_24_P318134	ZC3H10	-0.200805	0.870065	0.00565044	0.195678
A_32_P68050	NEK1	-0.306545	0.808576	0.0056562	0.1957
A_32_P47497	BC011398	-0.340386	0.78983	0.00568631	0.196565
A_32_P97878	THC2657587	0.770682	1.70608	0.00570396	0.196997
A_24_P880143	THC2741996	-0.556346	0.680022	0.00570985	0.197023
A_23_P153767	AKAP8L	0.361816	1.28504	0.00573384	0.197635
A_24_P405205	ATP2B4	0.22382	1.16782	0.00573929	0.197635
A_24_P393658	PGM3	-0.262125	0.833859	0.00574397	0.197635
A_24_P229377	RYK	0.219454	1.16429	0.0057482	0.197635
A_23_P154855	KCNE1	-0.29658	0.81418	0.00575957	0.197848
A_23_P55045	SLC25A19	0.267998	1.20414	0.00577524	0.198209
A_23_P61042	ENST00000390539	-0.515167	0.699712	0.00579062	0.198435
A_24_P162140	AK056734	-0.620685	0.650362	0.00579217	0.198435
A_23_P207299	RNFT1	0.335925	1.26219	0.00581786	0.199137
A_23_P383377	KLF1	-0.470659	0.721635	0.00582304	0.199137
A_32_P142028	HNRNPC	0.177304	1.13077	0.00584162	0.199493
A_23_P310956	COL6A2	0.398887	1.31849	0.00584883	0.199493
A_23_P337168	C5orf33	0.39238	1.31256	0.00584907	0.199493
A_23_P1722	C11orf52	0.337214	1.26331	0.00585929	0.199664
A_23_P217151	ZNF673	0.289949	1.2226	0.0058755	0.200038
A_23_P401055	SOX2	0.404466	1.3236	0.0058837	0.20014
A_23_P303718	DST	-0.231574	0.851705	0.00591658	0.20089
A_24_P222043	HMGA1	-0.391427	0.762375	0.00592061	0.20089
A_24_P365571	MRPS6	0.455266	1.37104	0.00592813	0.20089
A_24_P135748	GRTP1	0.213448	1.15946	0.00593024	0.20089
A_24_P315862	ENST00000390630	-0.322759	0.799539	0.00594464	0.20089
A_32_P204722	LOC645726	0.219648	1.16445	0.00594745	0.20089
A_23_P56433	C2orf40	0.6461	1.56493	0.00594958	0.20089
A_32_P157415	BE714413	-0.295456	0.814815	0.00595105	0.20089
A_23_P358928	SRI	0.28271	1.21648	0.00595379	0.20089
A_23_P106174	PSEN1	-0.174484	0.886085	0.00596908	0.20089
A_23_P10685	HSPBP1	-0.261947	0.833962	0.00597679	0.20089
A_32_P36136	THC2498136	0.383894	1.30486	0.00598399	0.20089
A_23_P202316	BUB3	0.220826	1.1654	0.00598578	0.20089
A_23_P56010	DMWD	-0.260366	0.834876	0.00598907	0.20089
A_24_P242357	HS2ST1	0.291187	1.22365	0.00599279	0.20089
A_24_P88493	A_24_P88493	0.313991	1.24314	0.00599288	0.20089
A_32_P208424	H3F3A	0.249857	1.18909	0.00599483	0.20089
A_23_P4400	KRTAP4-11	-0.357919	0.780289	0.00601856	0.201339
A_32_P20294	THC2510254	-0.210197	0.864419	0.00601875	0.201339
A_24_P759477	ITGB8	0.527661	1.44159	0.0060294	0.201392
A_23_P83192	PHPT1	0.147852	1.10792	0.00603085	0.201392
A_24_P801079	AY239294	-0.166111	0.891242	0.00604015	0.201528
A_24_P725891	DKFZp547E087	-0.420619	0.747104	0.00604577	0.20154
A_32_P189790	DKFZp779M0652	-0.369283	0.774167	0.00605289	0.201602
A_23_P71170	TRPV6	-0.425228	0.744721	0.00606946	0.201715
A_23_P37244	SNAPC1	0.235197	1.17707	0.00607152	0.201715
A_24_P587993	A_24_P587993	-0.364294	0.776849	0.00607207	0.201715
A_23_P162047	DKK3	0.227146	1.17052	0.00608217	0.201766
A_24_P337796	STK17A	0.350566	1.27506	0.00608413	0.201766
A_24_P373174	RAB27A	0.429134	1.34643	0.00609344	0.2019
A_23_P361333	C3orf20	-0.355757	0.781459	0.0061076	0.202194
A_23_P160890	TAS1R1	-0.420078	0.747384	0.00612319	0.202535
A_24_P110441	tcag7.1017	-0.381387	0.767699	0.00612943	0.202567
A_24_P829789	THC2770735	-0.225268	0.855436	0.00614427	0.202883
A_24_P626951	ENST00000390253	-0.200358	0.870335	0.00616117	0.203208
A_23_P417753	OPHN1	0.25277	1.19149	0.00616472	0.203208
A_32_P23047	THC2677630	0.267721	1.2039	0.00618813	0.203804
A_23_P8522	TMEM106B	0.280855	1.21491	0.00620611	0.204221
A_24_P411815	C7orf11	0.154268	1.11286	0.00621599	0.204255
A_24_P16230	XR_019037	0.392948	1.31307	0.0062178	0.204255
A_23_P91446	MMP24	-0.475028	0.719453	0.00622692	0.204307
A_24_P416543	MEX3C	0.252307	1.19111	0.00623006	0.204307
A_32_P201677	AL517400	-0.259407	0.835431	0.006242	0.204318
A_23_P102582	C20orf24	0.190833	1.14142	0.00625027	0.204318
A_23_P303058	C5AR1	-0.434638	0.73988	0.00625244	0.204318
A_23_P104762	YAP1	0.32802	1.25529	0.00625594	0.204318
A_23_P48088	CD27	-0.274477	0.82675	0.00625701	0.204318
A_24_P911960	BC141946	-0.257216	0.836701	0.00627795	0.20468
A_32_P120330	THC2669096	0.339158	1.26502	0.00628196	0.20468
A_23_P250072	A_23_P250072	-0.229868	0.852713	0.00628416	0.20468
A_23_P139260	SLC22A18	-0.213052	0.86271	0.00628946	0.20468
A_23_P24515	ACAT1	0.24408	1.18434	0.00630168	0.204903
A_32_P217814	BF592096	-0.296461	0.814248	0.00632382	0.205011
A_23_P347070	PAG1	0.222825	1.16702	0.0063281	0.205011
A_24_P371962	AMD1	0.22992	1.17277	0.00633168	0.205011
A_23_P137427	ZMPSTE24	0.183533	1.13566	0.00633169	0.205011
A_32_P846696	LOC349196	-0.458185	0.727902	0.00635129	0.205011
A_23_P146004	CBLL1	0.137352	1.09988	0.00635599	0.205011
A_24_P494230	AK123750	0.257494	1.1954	0.00635974	0.205011
A_23_P432034	CCDC117	0.291405	1.22383	0.0063648	0.205011
A_24_P50208	ENST00000398940	-0.323984	0.798861	0.00636823	0.205011
A_23_P48470	XRCC3	-0.376696	0.770199	0.00636859	0.205011
A_32_P39394	GLIS3	0.467126	1.38235	0.00638023	0.205011
A_32_P43914	THC2712687	-0.438019	0.738147	0.00638569	0.205011
A_23_P107513	CEP76	0.181085	1.13374	0.00639134	0.205011
A_23_P213394	FLT4	-0.328568	0.796327	0.00639802	0.205011
A_23_P155425	THC2665061	-0.291428	0.817093	0.00639843	0.205011
A_24_P303647	FLJ31818	0.285352	1.21871	0.00640656	0.205011
A_24_P938508	AK022228	0.269393	1.2053	0.00641247	0.205011
A_23_P315241	ACTN4	-0.368015	0.774848	0.00641496	0.205011
A_23_P102235	SNRPG	0.241618	1.18232	0.00641535	0.205011
A_23_P129996	RUNDC1	-0.31887	0.801698	0.00641601	0.205011
A_23_P165494	GORASP2	0.18657	1.13806	0.00641998	0.205011
A_32_P115518	AI207522	0.392524	1.31269	0.00642265	0.205011
A_23_P136173	CSF2RA	0.366251	1.289	0.00644493	0.2051
A_24_P160874	DUT	0.147612	1.10773	0.00644594	0.2051
A_24_P84719	LOC344593	-0.429815	0.742357	0.00644676	0.2051
A_24_P350969	MNT	-0.272039	0.828148	0.00644682	0.2051
A_24_P284805	PIB5PA	-0.359693	0.77933	0.00645481	0.205184
A_23_P433016	FBLN1	0.351838	1.27619	0.00646373	0.205297
A_23_P119353	RASIP1	0.258029	1.19584	0.00648457	0.205574
A_23_P78311	SEH1L	0.306725	1.2369	0.00648565	0.205574
A_23_P252636	CSNK1G1	-0.310718	0.80624	0.00648966	0.205574
A_24_P901778	BM926140	-0.536638	0.689376	0.00649514	0.205574
A_23_P418051	LOC339803	-0.352866	0.783027	0.00649925	0.205574
A_24_P380536	CD164	0.42804	1.3454	0.00650484	0.205581
A_32_P332320	BC010126	-0.240714	0.846326	0.00651355	0.205687
A_32_P214340	LOC100131576	-0.38537	0.765583	0.00652012	0.205724
A_32_P45844	BX110856	0.305844	1.23614	0.00652554	0.205726
A_24_P363802	PSMD5	-0.261764	0.834067	0.0065629	0.206407
A_23_P207106	CHRNB1	0.311393	1.24091	0.00656449	0.206407
A_23_P152791	SLC16A6	-0.290048	0.817875	0.00656995	0.206407
A_32_P175462	THC2586544	-0.294363	0.815432	0.00656997	0.206407
A_24_P122732	SLC41A1	0.226658	1.17012	0.00658324	0.206407
A_23_P204941	GJB2	1.01551	2.02161	0.00658433	0.206407
A_23_P139825	YAF2	0.270068	1.20586	0.00658483	0.206407
A_23_P131435	CD302	0.538542	1.4525	0.00659231	0.206473
A_24_P330030	ORAOV1	0.183885	1.13594	0.00660938	0.206839
A_32_P20997	BU561469	-0.350113	0.784523	0.00661856	0.206957
A_24_P464349	A_24_P464349	0.518266	1.43223	0.00662735	0.206992
A_24_P129205	FBXL4	0.314826	1.24386	0.00663047	0.206992
A_32_P212685	BX091616	-0.476657	0.718641	0.00664144	0.207054
A_24_P412156	CXCL12	-0.698883	0.616049	0.00664328	0.207054
A_23_P300479	AY239294	-0.490755	0.711652	0.00665864	0.207179
A_24_P7934	LOC391769	0.238091	1.17943	0.00666258	0.207179
A_32_P183001	THC2591397	-0.237362	0.848295	0.0066635	0.207179
A_32_P62288	THC2690347	0.287637	1.22064	0.00667853	0.207419
A_23_P332459	HDAC9	-0.510796	0.701835	0.00668203	0.207419
A_24_P3973	HNRNPA2B1	0.311001	1.24057	0.00669607	0.207554
A_23_P20463	RAD21	0.265667	1.20219	0.00670491	0.207554
A_23_P152984	THOC4	-0.271353	0.828542	0.00672016	0.207554
A_24_P222835	S100PBP	0.31275	1.24207	0.00672289	0.207554
A_24_P58607	XR_018913	0.250895	1.18995	0.00672453	0.207554
A_32_P13823	THC2719076	-0.477391	0.718276	0.00674022	0.207554
A_23_P40453	CBR3	0.331743	1.25853	0.00674077	0.207554
A_23_P127107	CLRN3	0.277221	1.21186	0.00674285	0.207554
A_23_P315933	ABHD11	-0.384004	0.766308	0.00674374	0.207554
A_23_P76109	RILPL2	0.200848	1.14937	0.00674629	0.207554
A_23_P137504	ZBTB37	-0.41089	0.752159	0.00674977	0.207554
A_24_P182281	HHLA3	-0.223971	0.856205	0.00675134	0.207554
A_23_P98261	SSSCA1	-0.343017	0.788391	0.00676304	0.207603
A_23_P383278	PYCRL	-0.323035	0.799386	0.00676377	0.207603
A_24_P288424	SLMO2	0.241244	1.18201	0.00678936	0.208222
A_32_P139842	A_32_P139842	-0.585243	0.666537	0.00679775	0.208247
A_23_P252704	ZNF706	0.18098	1.13365	0.0068043	0.208247
A_23_P60259	TMEM38B	0.208771	1.1557	0.00681112	0.208247
A_23_P87964	ESD	0.233351	1.17556	0.00681191	0.208247
A_24_P347447	DAAM1	0.162132	1.11894	0.00682127	0.208254
A_23_P138760	CLCF1	0.191606	1.14203	0.00682303	0.208254
A_24_P770405	BX105278	-0.338954	0.790614	0.00683132	0.208342
A_23_P250455	HDAC6	-0.247849	0.842151	0.00683913	0.208361
A_23_P158925	GPR125	0.407591	1.32647	0.00684281	0.208361
A_23_P73609	NDP	0.238177	1.1795	0.00685387	0.20841
A_24_P466231	THC2515749	0.272979	1.2083	0.00685868	0.20841
A_23_P200524	AK3L1	0.517784	1.43175	0.00686075	0.20841
A_24_P228875	ARHGEF6	0.291931	1.22428	0.00687871	0.208662
A_23_P213336	FGF1	-0.405454	0.754999	0.00688834	0.208662
A_24_P154037	IRS2	0.23297	1.17525	0.00689199	0.208662
A_23_P58419	KDR	-0.542133	0.686755	0.00689926	0.208662
A_23_P85936	AL137472	-0.269494	0.829611	0.00689953	0.208662
A_32_P164238	THC2537928	-0.251577	0.839978	0.00690449	0.208662
A_24_P932253	A_24_P932253	-0.272605	0.827823	0.00690715	0.208662
A_32_P59116	FLJ32679	-0.604035	0.657911	0.00691283	0.20867
A_24_P9285	LMAN2	0.367126	1.28978	0.00693389	0.209006
A_32_P69653	A_32_P69653	0.239962	1.18096	0.0069349	0.209006
A_23_P31097	OSTM1	0.216749	1.16211	0.00694118	0.209031
A_24_P342171	ERAP2	0.297186	1.22875	0.00695043	0.209146
A_24_P195714	A_24_P195714	0.286778	1.21991	0.00696705	0.209481
A_32_P128368	H12329	-0.983781	0.505653	0.00701216	0.210383
A_24_P927072	CA425979	-0.399089	0.758337	0.00701235	0.210383
A_24_P148499	CASP8	0.239644	1.1807	0.00701557	0.210383
A_32_P67978	BC008341	0.367922	1.29049	0.00702248	0.210383
A_32_P118959	A_32_P118959	-0.170323	0.888644	0.00703389	0.210383
A_24_P940125	CNOT6	0.193649	1.14365	0.00703436	0.210383
A_23_P98350	BIRC3	0.408803	1.32758	0.00704372	0.210383
A_24_P941441	GNA13	0.426095	1.34359	0.00704821	0.210383
A_32_P114146	THC2555553	-0.340536	0.789748	0.00705157	0.210383
A_23_P62659	PPT1	0.225129	1.16888	0.00705192	0.210383
A_24_P605563	AY172962	-0.221929	0.857418	0.00707472	0.210783
A_23_P106835	BBS2	0.268136	1.20425	0.00707632	0.210783
A_23_P50137	MEX3C	0.22122	1.16572	0.00708956	0.210878
A_23_P133438	FAM105A	0.360151	1.28356	0.00709341	0.210878
A_24_P258235	OR5L2	-0.367375	0.775192	0.00709602	0.210878
A_23_P142250	SLC7A9	0.221059	1.16559	0.00710667	0.210892
A_24_P584936	BE243347	-0.304835	0.809535	0.00710749	0.210892
A_23_P80377	PACSIN2	0.279059	1.2134	0.00714449	0.211716
A_23_P380076	ZBTB38	0.206013	1.1535	0.00714755	0.211716
A_24_P754999	BU622073	-0.200545	0.870222	0.00715511	0.211716
A_23_P35534	NEUROG3	0.347609	1.27245	0.00715857	0.211716
A_32_P39384	BC039097	0.311354	1.24087	0.00716287	0.211716
A_32_P31580	A_32_P31580	0.331785	1.25857	0.00718025	0.212066
A_32_P391586	CCDC46	0.272868	1.20821	0.00718596	0.212072
A_23_P308552	DLX3	-0.280131	0.823516	0.00720362	0.212205
A_23_P53467	IKIP	0.41866	1.33669	0.00720542	0.212205
A_23_P105251	GLI1	0.730252	1.65893	0.00721362	0.212205
A_23_P44053	A_23_P44053	-0.396653	0.759618	0.00721727	0.212205
A_23_P130089	IFT20	0.239852	1.18087	0.00721816	0.212205
A_23_P502915	WDR1	0.163099	1.11969	0.00723292	0.212402
A_32_P20240	SP3	0.169603	1.12475	0.00724428	0.212402
A_24_P136415	A_24_P136415	0.230623	1.17334	0.00724626	0.212402
A_24_P205874	SEC22C	0.176933	1.13048	0.00724702	0.212402
A_32_P55683	BU676775	-0.454136	0.729947	0.00725873	0.212583
A_32_P193378	LOC283658	0.384712	1.3056	0.00727033	0.212721
A_32_P20912	AK025669	-0.44284	0.735685	0.00727455	0.212721
A_23_P107724	ZNF228	0.233943	1.17604	0.0072882	0.212729
A_24_P358245	LOC158381	0.362947	1.28605	0.00729071	0.212729
A_24_P120380	PIGY	0.247949	1.18752	0.00729662	0.212729
A_24_P106624	MEOX2	0.515337	1.42933	0.00729703	0.212729
A_23_P258164	CORT	-0.26052	0.834787	0.00730897	0.212895
A_23_P40280	SPEF1	-0.290649	0.817534	0.00731383	0.212895
A_23_P75523	CD59	0.199905	1.14862	0.00734677	0.213692
A_24_P923449	A_24_P923449	-0.481317	0.716324	0.00735828	0.213797
A_23_P74330	MGC4473	-0.365636	0.776127	0.0073842	0.213797
A_24_P415168	URM1	-0.169414	0.889204	0.00738514	0.213797
A_23_P59452	ABP1	-0.475634	0.719151	0.00738959	0.213797
A_23_P149448	HES4	-0.219772	0.858701	0.00740749	0.213797
A_32_P84389	AK026668	0.251083	1.1901	0.00742131	0.213797
A_24_P251381	NHEJ1	0.29311	1.22528	0.00742371	0.213797
A_32_P22139	THC2528836	0.23793	1.1793	0.00742795	0.213797
A_23_P306859	ZIC4	-0.287646	0.819237	0.00743066	0.213797
A_23_P105044	MRPL23	0.245756	1.18571	0.00744451	0.213797
A_23_P56759	KRCC1	0.308341	1.23828	0.00745766	0.213797
A_24_P633349	AK056973	-0.198175	0.871653	0.00745772	0.213797
A_23_P142345	PRTN3	-0.430384	0.742064	0.00746451	0.213797
A_23_P141600	UNQ464	-0.218371	0.859536	0.00746626	0.213797
A_23_P55073	NOL11	0.226966	1.17037	0.00746659	0.213797
A_24_P913561	RASSF8	0.392813	1.31295	0.00746793	0.213797
A_24_P92174	ENST00000390597	-0.181337	0.881885	0.0074761	0.213797
A_24_P880155	AW817085	-0.475934	0.719001	0.00749215	0.213797
A_32_P105200	AY170823	-0.37076	0.773375	0.00749893	0.213797
A_24_P737416	CR600585	0.261851	1.19902	0.00749941	0.213797
A_23_P421054	C6orf165	0.231725	1.17424	0.00749958	0.213797
A_23_P211047	BACH1	0.265897	1.20238	0.00749979	0.213797
A_23_P204342	RFX4	0.330875	1.25778	0.00750577	0.213797
A_23_P142146	RPL18	0.180451	1.13324	0.00750585	0.213797
A_24_P817610	THC2627149	-0.586942	0.665753	0.00752261	0.213797
A_24_P278393	CREM	0.350713	1.27519	0.00752452	0.213797
A_23_P312536	ARSK	0.282748	1.21651	0.00752815	0.213797
A_23_P113212	TMEM45A	0.293178	1.22534	0.00753283	0.213797
A_23_P144294	PDS5A	0.32731	1.25467	0.00754495	0.213797
A_23_P259442	CPE	0.229692	1.17258	0.00754581	0.213797
A_23_P301971	MASP2	-0.414547	0.750255	0.00754659	0.213797
A_32_P142550	ZNF562	0.182455	1.13481	0.00754874	0.213797
A_24_P161345	A_24_P161345	-0.298353	0.81318	0.00755112	0.213797
A_24_P63727	STK38	0.218704	1.16369	0.0075516	0.213797
A_24_P892790	AL359650	0.241182	1.18196	0.00755313	0.213797
A_23_P159172	AATK	-0.351124	0.783973	0.00755408	0.213797
A_24_P124370	PARVA	0.260148	1.1976	0.00756249	0.213797
A_23_P65967	SLC38A7	-0.252229	0.839598	0.00756633	0.213797
A_24_P194199	JPH2	-0.347314	0.786046	0.00756788	0.213797
A_23_P200999	ST3GAL3	-0.296135	0.814432	0.00757945	0.213863
A_23_P156443	KPNA5	0.323263	1.25116	0.00758138	0.213863
A_24_P170327	MKLN1	0.247143	1.18685	0.0076064	0.214338
A_23_P252681	PCYT1A	-0.156579	0.89715	0.00761754	0.214338
A_24_P800604	FAM83H	-0.433248	0.740592	0.00761871	0.214338
A_24_P179351	TPT1	0.20615	1.15361	0.00762058	0.214338
A_23_P116797	C12orf10	-0.211658	0.863544	0.00763267	0.214464
A_24_P120537	SH3RF2	-0.268336	0.830276	0.00763624	0.214464
A_23_P201863	PCTK3	-0.29863	0.813024	0.00764752	0.214586
A_23_P352266	BCL2	0.334009	1.26051	0.00766011	0.214586
A_23_P102607	ENST00000373222	-0.193989	0.874185	0.00766067	0.214586
A_24_P23190	CCDC117	0.353563	1.27771	0.00766298	0.214586
A_32_P193770	ENST00000378850	0.527222	1.44115	0.00769103	0.214693
A_23_P140490	BRUNOL6	-0.335914	0.792282	0.00769663	0.214693
A_24_P922528	AA458660	0.23538	1.17722	0.00770077	0.214693
A_32_P130962	AF131777	-0.423804	0.745456	0.00770192	0.214693
A_24_P633575	AF086329	-0.361975	0.778098	0.00770374	0.214693
A_24_P206604	PFKFB3	-0.746136	0.596198	0.00771382	0.214693
A_23_P74981	ZNF670	0.143962	1.10494	0.00771494	0.214693
A_23_P369456	SYS1	0.24566	1.18563	0.00771736	0.214693
A_24_P309360	TM9SF3	0.23896	1.18014	0.00771855	0.214693
A_23_P411922	PRPF40B	-0.317456	0.802483	0.00772281	0.214693
A_23_P116123	CHEK1	0.242572	1.1831	0.00773856	0.214862
A_32_P63461	THC2683270	0.36669	1.28939	0.00774011	0.214862
A_23_P164284	CLDN7	-0.476188	0.718875	0.00774733	0.214907
A_32_P3113	AF070529	-0.261839	0.834024	0.00775447	0.214929
A_24_P476086	KPNA5	0.274803	1.20983	0.00775933	0.214929
A_24_P116909	MALT1	0.40127	1.32067	0.00778668	0.215433
A_23_P154786	MAP1LC3A	-0.340994	0.789497	0.00778877	0.215433
A_23_P112135	TRAM1	0.194725	1.14451	0.00781461	0.215992
A_24_P307065	LOC643159	0.346572	1.27154	0.00782247	0.216054
A_24_P350200	AK057071	-0.314222	0.804285	0.00783508	0.216246
A_23_P343411	AGRN	-0.293417	0.815967	0.00784119	0.216259
A_32_P177685	THC2632286	0.262013	1.19915	0.00786071	0.216641
A_24_P192485	TNFRSF11B	0.776841	1.71337	0.00786982	0.216737
A_23_P97621	RRAGC	0.139111	1.10123	0.00792797	0.218082
A_23_P351286	CD22	-0.482381	0.715795	0.00793388	0.218082
A_24_P472455	ARF6	0.222551	1.16679	0.00793572	0.218082
A_23_P134935	DUSP4	-0.217211	0.860227	0.00794364	0.218143
A_24_P194154	UPF1	0.249233	1.18857	0.00795198	0.218215
A_23_P144357	MMAA	0.200265	1.14891	0.00797045	0.21839
A_32_P172698	A_32_P172698	0.29033	1.22292	0.00797487	0.21839
A_23_P118516	FAM18B	0.319377	1.24779	0.00797543	0.21839
A_23_P215109	CPA5	-0.425391	0.744637	0.0080269	0.219597
A_24_P655849	SMAD9	0.38643	1.30715	0.00803097	0.219597
A_24_P759584	DIO3OS	0.234178	1.17624	0.00804154	0.219729
A_32_P218143	THC2627432	-0.308955	0.807226	0.00805381	0.219807
A_23_P376497	IGFBP5	0.265067	1.20169	0.00805603	0.219807
A_23_P208698	GYS1	-0.23275	0.851011	0.00806157	0.219807
A_23_P6935	CD47	0.31079	1.24039	0.00807487	0.220013
A_23_P34744	CTSK	0.349223	1.27387	0.0080819	0.220048
A_23_P400378	GPBAR1	-0.347993	0.785676	0.00810031	0.220393
A_23_P315872	ZFYVE20	-0.238764	0.847471	0.00810638	0.220397
A_32_P358115	LOC284648	0.494112	1.40845	0.00811585	0.220397
A_32_P517749	RPS6KA3	0.280167	1.21434	0.00811771	0.220397
A_24_P414169	BC040991	0.275619	1.21051	0.0081293	0.220432
A_23_P126241	EIF4G3	-0.196731	0.872525	0.00813049	0.220432
A_24_P83808	SEC11B	0.306942	1.23708	0.00814985	0.220548
A_24_P932233	TET2	-0.284406	0.821079	0.00815256	0.220548
A_32_P441530	KLHDC6	0.197092	1.14639	0.00815861	0.220548
A_32_P133213	THC2562062	-0.478562	0.717693	0.00816173	0.220548
A_23_P356565	KIAA0409	0.233272	1.1755	0.00816492	0.220548
A_23_P250671	GPX1	0.206141	1.1536	0.00817173	0.220548
A_32_P226073	BF803156	0.269637	1.2055	0.00817887	0.220548
A_24_P202497	TWSG1	0.389264	1.30972	0.00818458	0.220548
A_23_P3379	RASGRF1	-0.367347	0.775206	0.00818657	0.220548
A_24_P238040	USP6	-0.344946	0.787337	0.00819794	0.2207
A_24_P220058	MAPRE1	0.31151	1.24101	0.00820601	0.220762
A_23_P155477	C3orf18	-0.166508	0.890996	0.00822869	0.22121
A_23_P313603	AK056855	-0.173273	0.886828	0.00823422	0.22121
A_23_P63972	LOC390213	-0.62186	0.649833	0.00825115	0.22151
A_24_P276385	SPACA5	-0.48781	0.713107	0.00826674	0.221773
A_24_P552677	A_24_P552677	-0.279545	0.823851	0.00829137	0.222278
A_24_P811954	A_24_P811954	-0.430584	0.741962	0.00830176	0.22235
A_23_P87141	CLP1	0.201875	1.15019	0.00830565	0.22235
A_23_P388301	C22orf30	0.3072	1.2373	0.00832121	0.222597
A_24_P348594	UPK3A	-0.354299	0.78225	0.00832649	0.222597
A_24_P709844	A_24_P709844	-0.24416	0.844307	0.00833789	0.222743
A_23_P302672	DDIT4L	0.651208	1.57048	0.00834355	0.222743
A_24_P96709	CR606630	-0.203425	0.868487	0.00835179	0.222807
A_24_P409390	ENST00000314123	-0.509536	0.702449	0.00839605	0.223153
A_23_P323898	ENST00000396827	0.242169	1.18277	0.00839963	0.223153
A_23_P19219	ASF1A	0.265061	1.20169	0.0084004	0.223153
A_23_P16078	PAFAH1B3	0.34631	1.2713	0.00840275	0.223153
A_24_P803809	A_24_P803809	-0.230819	0.852151	0.00840335	0.223153
A_32_P201434	AA719641	-0.199518	0.870842	0.00841193	0.223153
A_23_P372988	MGC24975	-0.370108	0.773725	0.00841242	0.223153
A_32_P107002	RUNDC2B	-0.318059	0.802148	0.00841589	0.223153
A_23_P113393	APLN	0.44212	1.3586	0.00841714	0.223153
A_23_P6335	SERPIND1	0.497155	1.41143	0.00842491	0.223205
A_24_P399888	CENPM	0.219178	1.16407	0.0084351	0.223321
A_23_P70534	C6orf21	-0.416876	0.749045	0.0084536	0.22334
A_24_P226332	THC2638722	0.351417	1.27581	0.00845403	0.22334
A_23_P42969	FGL2	0.685794	1.60859	0.0084561	0.22334
A_24_P153803	RHOJ	0.438608	1.3553	0.00846745	0.22334
A_23_P111037	HIST1H3A	0.2078	1.15493	0.00847886	0.22334
A_32_P50264	BF513091	-0.27975	0.823734	0.00848237	0.22334
A_32_P52282	HSD17B7	0.299806	1.23098	0.00848251	0.22334
A_23_P142724	RPL37A	0.20013	1.1488	0.00848715	0.22334
A_32_P142440	PCSK9	0.343435	1.26877	0.00848828	0.22334
A_23_P379789	ST8SIA5	-0.341651	0.789138	0.00854182	0.224533
A_23_P132611	VHL	-0.181473	0.881802	0.0085482	0.224533
A_32_P89679	ALG10B	0.180511	1.13328	0.00855117	0.224533
A_23_P49499	ST6GALNAC2	0.387	1.30767	0.00860272	0.225732
A_23_P326691	RBBP4	-0.168227	0.889936	0.00861204	0.225758
A_23_P77779	RPL19	0.201468	1.14987	0.00862519	0.225758
A_23_P65518	DACT1	0.361221	1.28451	0.00863114	0.225758
A_24_P418717	BMPR1A	0.464443	1.37978	0.00863338	0.225758
A_23_P165778	MLPH	0.603015	1.51889	0.00863492	0.225758
A_24_P718354	AK025474	-0.389072	0.76362	0.00863907	0.225758
A_23_P67399	STRN4	-0.212949	0.862772	0.00865343	0.22598
A_23_P326020	CSMD3	0.21872	1.1637	0.0086627	0.226068
A_24_P599396	THC2538841	0.25489	1.19324	0.00867456	0.226195
A_23_P131967	CRNKL1	0.240447	1.18136	0.00867939	0.226195
A_23_P120809	GGT1	-0.234033	0.850255	0.00869894	0.226551
A_23_P76749	GALNTL1	0.262574	1.19962	0.00871077	0.226615
A_24_P100761	BCAS3	-0.245641	0.843441	0.00871324	0.226615
A_32_P86682	THC2698927	-0.208529	0.865419	0.00872768	0.226837
A_24_P364072	THC2574620	0.384228	1.30516	0.00874151	0.227042
A_24_P853366	A_24_P853366	-0.402509	0.756541	0.00875119	0.22714
A_23_P252276	FLJ20184	-0.399962	0.757878	0.00877939	0.227575
A_23_P10081	ARL13B	0.281084	1.21511	0.00877982	0.227575
A_24_P257224	TPO	0.760994	1.69466	0.00879359	0.227778
A_32_P97169	GPC6	0.547011	1.46106	0.00882152	0.228347
A_24_P302172	PTGFR	0.203543	1.15152	0.00883929	0.228652
A_24_P385326	PEAR1	-0.143613	0.905249	0.00884868	0.228741
A_23_P148858	RP5-886K2.1	-0.437456	0.738435	0.00887319	0.22907
A_24_P188105	KIAA0280	-0.218948	0.859192	0.00887337	0.22907
A_23_P97853	C10orf57	0.172086	1.12669	0.00888065	0.229104
A_23_P40821	HPS3	0.235651	1.17744	0.00889084	0.229213
A_23_P340722	XPOT	0.233057	1.17532	0.0088971	0.22922
A_24_P315346	DKFZP434P211	-0.486488	0.71376	0.00891397	0.229231
A_24_P693946	THC2585464	-0.356486	0.781065	0.00891444	0.229231
A_24_P237566	C8orf37	0.246563	1.18638	0.00891677	0.229231
A_23_P126120	CENPL	0.22018	1.16488	0.00892143	0.229231
A_23_P137931	ADORA3	0.687248	1.61021	0.00893186	0.229295
A_24_P311604	C4orf28	0.352265	1.27656	0.00893591	0.229295
A_24_P368735	ARL10	-0.334111	0.793273	0.00894578	0.229395
A_24_P381945	HMOX2	-0.253186	0.839042	0.00895448	0.229464
A_32_P66072	H43551	-0.311454	0.805829	0.00896989	0.229706
A_24_P283324	ALDH8A1	-0.357176	0.780691	0.00898378	0.229758
A_24_P205074	AY033611	-0.168902	0.88952	0.00898844	0.229758
A_23_P127721	P2RX3	-0.295173	0.814975	0.00898991	0.229758
A_23_P125656	DDX3X	0.222292	1.16659	0.00900342	0.229846
A_23_P63584	AHCTF1	0.234901	1.17683	0.00900708	0.229846
A_24_P643391	THC2702073	-0.341368	0.789293	0.00901353	0.229846
A_23_P340271	LMX1A	-0.274099	0.826967	0.00901732	0.229846
A_24_P916585	ENST00000391410	-0.184342	0.88005	0.00903514	0.230039
A_23_P76450	PHLDA1	0.4132	1.33164	0.00904108	0.230039
A_24_P124672	DYNLL1	0.177076	1.13059	0.00905536	0.230039
A_24_P56310	TNFRSF19	0.342873	1.26828	0.00905626	0.230039
A_24_P99046	STK38L	0.240948	1.18177	0.00906068	0.230039
A_24_P204244	ANXA2P1	0.627212	1.54458	0.00906375	0.230039
A_24_P132633	C9orf71	-0.344365	0.787655	0.00906689	0.230039
A_23_P59163	CREBL1	-0.322229	0.799833	0.0090902	0.230315
A_23_P136504	SLC25A21	0.184356	1.13631	0.00909288	0.230315
A_24_P22079	FOXO1	0.226186	1.16974	0.00909581	0.230315
A_24_P246278	ENST00000257704	-0.548572	0.683697	0.00910408	0.230372
A_23_P317465	RAB8B	0.186356	1.13789	0.00912102	0.230563
A_24_P937931	A_24_P937931	0.173355	1.12768	0.00912708	0.230563
A_32_P41496	LOC100132831	0.455903	1.37164	0.00913349	0.230563
A_23_P207811	PAIP1	0.214866	1.1606	0.00915671	0.230563
A_23_P114883	FMOD	0.931514	1.90728	0.00916587	0.230563
A_24_P248083	SNIP	-0.342291	0.788788	0.00917609	0.230563
A_24_P914376	EPOR	-0.469405	0.722263	0.0091794	0.230563
A_32_P25838	A_32_P25838	-0.25976	0.835227	0.00918356	0.230563
A_24_P370970	NSL1	0.188949	1.13993	0.00918676	0.230563
A_23_P123578	KIAA0515	-0.402439	0.756578	0.00919018	0.230563
A_23_P118135	A_23_P118135	0.282799	1.21655	0.00919233	0.230563
A_23_P74799	SLC25A24	0.282609	1.21639	0.00919779	0.230563
A_23_P376188	C10orf30	0.311291	1.24082	0.00920255	0.230563
A_24_P383492	LOC442461	-0.248673	0.84167	0.00920607	0.230563
A_23_P364517	SELK	0.190798	1.14139	0.00920977	0.230563
A_23_P32249	FNBP1	-0.399758	0.757986	0.00921341	0.230563
A_24_P620456	AK024921	0.267757	1.20393	0.00921544	0.230563
A_23_P116145	DDI1	-0.537743	0.688848	0.00921988	0.230563
A_32_P179148	CN431194	0.400287	1.31977	0.00923596	0.230815
A_23_P434374	MUC19	0.271191	1.2068	0.00924354	0.230854
A_24_P213710	AHI1	-0.355832	0.781419	0.00925575	0.230865
A_23_P319633	ZDHHC15	0.411522	1.33009	0.00925603	0.230865
A_23_P97423	UBE2Q1	0.197467	1.14668	0.00926928	0.231045
A_23_P39542	LOC130355	0.27271	1.20808	0.00928503	0.231075
A_23_P107565	AQP4	0.522298	1.43624	0.00929181	0.231075
A_24_P35478	PARD3	0.467933	1.38313	0.00929636	0.231075
A_32_P134209	ACVR2B	0.220583	1.1652	0.00929772	0.231075
A_24_P936221	UNQ5836	-0.504467	0.704921	0.00930061	0.231075
A_23_P255785	NCK1	0.243182	1.1836	0.00930872	0.231126
A_24_P325118	RGS11	-0.466279	0.723829	0.00933115	0.231475
A_23_P125837	CXorf26	0.236908	1.17846	0.00934519	0.231475
A_32_P180336	FLJ45803	-0.189147	0.877124	0.0093453	0.231475
A_23_P164316	LOC644297	-0.64583	0.639125	0.00934689	0.231475
A_32_P169679	LCORL	0.389576	1.31001	0.00935563	0.231541
A_32_P111658	AW378392	-0.19114	0.875913	0.00938947	0.231753
A_32_P20141	THC2753682	-0.426162	0.744239	0.00938992	0.231753
A_24_P354954	CCDC126	0.341537	1.26711	0.00939058	0.231753
A_23_P39315	CYP4F11	0.285947	1.21921	0.00939881	0.231753
A_24_P35228	GRHL2	0.196369	1.14581	0.00940035	0.231753
A_32_P38313	AK098534	-0.350831	0.784132	0.00940044	0.231753
A_23_P317207	ATXN7L2	-0.35779	0.780359	0.00941004	0.231828
A_24_P49260	SPTLC3	1.04077	2.05732	0.00941798	0.231828
A_24_P365975	COL8A2	0.742372	1.67292	0.00942162	0.231828
A_24_P409013	WDR78	0.294259	1.22626	0.00943469	0.231926
A_23_P32253	NFIL3	0.489672	1.40413	0.00944328	0.231926
A_24_P91916	NXT2	0.404891	1.32399	0.0094498	0.231926
A_23_P434118	CEACAM1	-0.382775	0.766961	0.00945297	0.231926
A_24_P357037	UBE2G2	-0.21087	0.864016	0.00945648	0.231926
A_23_P65983	CCDC102A	0.477115	1.39196	0.00946441	0.231926
A_24_P493646	BE551270	-0.246686	0.84283	0.00947155	0.231926
A_32_P182683	THC2726143	-0.325998	0.797746	0.00947607	0.231926
A_32_P7974	TDRD10	-0.793757	0.57684	0.00948008	0.231926
A_23_P38334	WNK4	0.396998	1.31676	0.00950093	0.232288
A_23_P99080	TAS2R13	-0.532979	0.691126	0.00951245	0.232325
A_23_P40354	MAPRE1	0.223465	1.16753	0.00951962	0.232325
A_23_P250554	AGGF1	0.244275	1.1845	0.00952061	0.232325
A_32_P215556	BC030122	0.34728	1.27216	0.0095416	0.23257
A_24_P256513	AGGF1	-0.542211	0.686718	0.00955156	0.23257
A_23_P201567	PRPF38B	0.267357	1.2036	0.00955484	0.23257
A_23_P130974	KIAA1683	-0.42904	0.742756	0.00955565	0.23257
A_24_P306905	IGKV2-24	-0.493584	0.710258	0.00956101	0.23257
A_32_P127078	A_32_P127078	-0.22213	0.857299	0.0095724	0.232663
A_32_P109328	THC2493621	0.245926	1.18585	0.00958089	0.232663
A_32_P136614	A_32_P136614	-0.375411	0.770886	0.00958303	0.232663
A_24_P251351	RAB1A	0.486931	1.40146	0.00959694	0.232853
A_24_P154868	MEP1A	-0.453492	0.730273	0.0096141	0.233122
A_32_P143377	TMEM30B	-0.201732	0.869506	0.0096262	0.233268
A_24_P14403	ENST00000397365	-0.549712	0.683156	0.00963952	0.233343
A_24_P323715	LOC642076	0.170542	1.12548	0.00964148	0.233343
A_23_P168584	POMZP3	-0.218707	0.859335	0.00965039	0.233385
A_24_P41570	H2AFZ	0.317209	1.24592	0.00965538	0.233385
A_23_P99785	C14orf140	0.191959	1.14231	0.00967803	0.233774
A_24_P138912	RFNG	-0.300748	0.811832	0.00968794	0.233774
A_32_P81357	FAHD2A	-0.192679	0.874979	0.00968977	0.233774
A_23_P23141	H3F3A	0.16518	1.12131	0.00973707	0.234676
A_24_P63799	THC2544012	0.284846	1.21828	0.00974419	0.234676
A_23_P21907	A_23_P21907	0.578464	1.49326	0.00974601	0.234676
A_24_P595369	LOC440895	-0.328126	0.79657	0.00975166	0.234676
A_24_P274073	ABCB10	-0.256711	0.836994	0.00978738	0.235199
A_24_P338757	USPL1	0.292603	1.22485	0.00978968	0.235199
A_24_P53080	ETFA	0.246861	1.18662	0.00979179	0.235199
A_24_P365442	SLC2A4RG	-0.363452	0.777302	0.00980502	0.23537
A_23_P107257	SPOP	0.253646	1.19222	0.00982633	0.235647
A_23_P159663	UXT	0.190071	1.14082	0.00982887	0.235647
A_23_P72050	PTK2	-0.243217	0.84486	0.00984293	0.235837
A_24_P373768	GIPR	-0.380645	0.768094	0.00986352	0.236023
A_24_P229756	LOC644950	0.221285	1.16577	0.00986442	0.236023
A_23_P14105	RCBTB2	0.220481	1.16512	0.00986918	0.236023
A_23_P166677	MFSD1	0.210969	1.15747	0.00987905	0.236112
A_23_P401098	C18orf17	0.18275	1.13505	0.00992197	0.236755
A_32_P151589	AY295762	-0.350106	0.784526	0.00992341	0.236755
A_32_P130577	BC066989	0.276533	1.21128	0.00992468	0.236755
A_24_P106145	WDR1	0.336792	1.26294	0.00993067	0.236755
A_32_P74561	ENST00000332686	-0.226372	0.854782	0.00994437	0.236908
A_32_P23010	LOC644096	-0.239893	0.846808	0.00994943	0.236908
A_23_P58835	F2RL1	0.294704	1.22663	0.00997628	0.237335
A_32_P76122	THC2527474	-0.379805	0.768542	0.00998465	0.237335
A_24_P926382	AF086528	-0.725081	0.604963	0.00998597	0.237335
A_24_P33105	A_24_P33105	-0.243274	0.844826	0.0099958	0.237422
A_24_P358619	ZNF99	0.413895	1.33228	0.0100062	0.237521
A_23_P357780	FDX1	0.243437	1.18381	0.0100223	0.237758
A_23_P106362	AQP9	0.381744	1.30292	0.0100365	0.237827
A_32_P68443	BE714307	-0.394947	0.760517	0.0100442	0.237827
A_24_P109703	A_24_P109703	-0.705899	0.61306	0.0100517	0.237827
A_23_P312840	SEMA6A	-0.441388	0.736426	0.0100559	0.237827
A_24_P620521	A_24_P620521	-0.263921	0.832821	0.0100563	0.237827
A_24_P710866	OPA3	-0.501368	0.706437	0.0100645	0.237827
A_23_P14493	C14orf104	0.224094	1.16804	0.0100687	0.237827
A_24_P302406	AF086286	0.175111	1.12905	0.0100836	0.238032
A_32_P34116	NUS1	0.319581	1.24797	0.0100965	0.23811
A_23_P167328	CD38	-0.328982	0.796098	0.0101083	0.23811
A_24_P628618	THC2569209	-0.338758	0.790722	0.0101094	0.23811
A_32_P75544	THC2703350	0.139581	1.10159	0.0101117	0.23811
A_24_P609323	AF098968	-0.361903	0.778137	0.0101194	0.238144
A_23_P381976	OGT	-0.225793	0.855125	0.0101265	0.238166
A_32_P166540	BC019599	-0.417099	0.748929	0.0101592	0.238714
A_23_P216970	TRAF1	-0.23653	0.848784	0.0101623	0.238714
A_24_P257108	TANK	0.425349	1.3429	0.0101961	0.239071
A_24_P202748	TMEM38A	-0.221095	0.857914	0.0102004	0.239071
A_32_P175098	hCG_1988300	-0.388245	0.764059	0.0102027	0.239071
A_23_P130585	CIB3	-0.244603	0.844048	0.0102194	0.239071
A_24_P380284	PCDHB9	-0.253788	0.838692	0.0102409	0.239071
A_24_P943358	DBF4	0.256965	1.19496	0.0102409	0.239071
A_32_P104407	CB243784	0.176792	1.13037	0.0102412	0.239071
A_23_P208925	SH3GL1	-0.238293	0.847747	0.0102438	0.239071
A_23_P164826	RNASEH2A	-0.178925	0.883361	0.0102445	0.239071
A_23_P2446	TMEM5	0.281626	1.21556	0.0102601	0.239071
A_32_P51781	AL547361	-0.351498	0.78377	0.0102681	0.239071
A_32_P406186	A_32_P406186	0.209995	1.15668	0.0102751	0.239071
A_23_P170037	MID1	0.278818	1.2132	0.0102786	0.239071
A_24_P401069	A_24_P401069	-0.282112	0.822386	0.0102852	0.239071
A_24_P107674	MAPK1IP1L	0.156899	1.11489	0.0102856	0.239071
A_32_P112401	A_32_P112401	0.377287	1.2989	0.0102926	0.239071
A_23_P386942	DIRAS1	-0.267821	0.830573	0.0103076	0.239071
A_23_P91104	KCNK3	-0.328562	0.79633	0.0103078	0.239071
A_24_P874508	THC2745380	-0.528269	0.693386	0.0103079	0.239071
A_23_P94703	TOR1B	0.188966	1.13995	0.0103082	0.239071
A_23_P77682	PHKG2	-0.211776	0.863474	0.0103105	0.239071
A_23_P127220	DNAJC12	0.20231	1.15054	0.0103147	0.239071
A_24_P66548	ENST00000275546	-0.207221	0.866204	0.010343	0.239583
A_24_P65373	ITGA2B	-0.223963	0.85621	0.0103549	0.239713
A_23_P201109	DKFZP434C153	-0.647894	0.638211	0.0103674	0.239747
A_23_P132763	VGLL3	0.249424	1.18873	0.0103697	0.239747
A_23_P394836	INF2	-0.364815	0.776569	0.0103802	0.239747
A_32_P148085	TOB1	0.237512	1.17896	0.0103861	0.239747
A_23_P46604	NPAL3	-0.302996	0.810567	0.0103945	0.239747
A_23_P54809	CLDN9	-0.302105	0.811068	0.0103994	0.239747
A_23_P351913	C20orf75	-0.416657	0.749159	0.0104001	0.239747
A_23_P58009	C3orf52	0.220073	1.16479	0.0104236	0.239919
A_32_P64016	RUNDC2C	-0.459735	0.72712	0.0104242	0.239919
A_23_P70445	HIST1H3E	0.221788	1.16618	0.0104264	0.239919
A_23_P259692	PSAT1	0.365341	1.28819	0.0104526	0.240379
A_24_P121271	CPSF6	0.205444	1.15304	0.0104592	0.240386
A_23_P42530	DST	-0.370565	0.773479	0.0104829	0.240762
A_24_P845881	L07392	-0.406182	0.754618	0.0105012	0.240762
A_23_P329768	GREB1	0.370693	1.29297	0.0105016	0.240762
A_23_P212869	GABRA2	0.349434	1.27406	0.0105169	0.240762
A_24_P366749	ATP8B2	-0.361434	0.77839	0.0105266	0.240762
A_23_P27936	ELL	-0.188786	0.877343	0.0105293	0.240762
A_24_P101651	BC013171	-0.506648	0.703856	0.010531	0.240762
A_23_P116037	TM7SF2	-0.266433	0.831372	0.0105356	0.240762
A_24_P186401	DCLRE1C	0.283504	1.21715	0.0105381	0.240762
A_24_P18621	AEBP2	0.183096	1.13532	0.0105464	0.240762
A_24_P97559	ASB5	-0.595962	0.661603	0.0105477	0.240762
A_32_P169915	A_32_P169915	-0.494122	0.709994	0.0105509	0.240762
A_24_P60441	EVC	0.183325	1.1355	0.0105825	0.241267
A_23_P125624	ACOT9	0.19409	1.144	0.0105857	0.241267
A_32_P35595	BI913527	0.245174	1.18524	0.0105982	0.241361
A_24_P379765	MOBKL1B	0.40246	1.32176	0.0106024	0.241361
A_23_P27545	THC2497722	-0.276084	0.82583	0.0106188	0.241529
A_32_P221641	A_32_P221641	-0.644863	0.639553	0.0106316	0.241529
A_24_P538557	MERTK	-0.557542	0.679459	0.0106383	0.241529
A_24_P826520	AA477372	-0.28792	0.819082	0.0106387	0.241529
A_24_P227450	ACAD10	-0.267782	0.830596	0.0106423	0.241529
A_23_P133146	H2AFZ	0.292762	1.22498	0.0106475	0.241529
A_23_P76914	SIX1	0.8181	1.76308	0.0106682	0.241856
A_32_P178945	YOD1	0.201573	1.14995	0.0106854	0.242101
A_24_P343289	CDC2L6	-0.334236	0.793204	0.0107305	0.24292
A_23_P97952	C10orf125	-0.297564	0.813625	0.0107342	0.24292
A_23_P40078	XPO1	0.260597	1.19797	0.0107656	0.243444
A_24_P382017	RRN3	0.212024	1.15831	0.01077	0.243444
A_24_P97526	CMTM6	0.290312	1.2229	0.010777	0.243458
A_23_P57033	TOMM34	-0.365079	0.776426	0.0108102	0.244032
A_32_P185766	BX103476	0.324295	1.25205	0.0108194	0.244032
A_24_P94351	C1orf56	0.380053	1.30139	0.0108215	0.244032
A_23_P19702	MAP3K7IP2	0.269249	1.20518	0.0108465	0.244434
A_32_P99864	AL355699	-0.375837	0.770658	0.0108521	0.244434
A_24_P50281	XR_019167	-0.277567	0.824981	0.0108632	0.244539
A_23_P86838	SLC36A4	0.328032	1.2553	0.0109079	0.245367
A_24_P221485	LOC729779	0.415661	1.33391	0.0109148	0.245367
A_24_P272389	LOC285216	0.334067	1.26056	0.0109268	0.245367
A_23_P121956	THG1L	0.301655	1.23256	0.0109332	0.245367
A_32_P182473	ZNF625	-0.138366	0.908548	0.010934	0.245367
A_32_P150324	BC000604	0.28201	1.21589	0.0109383	0.245367
A_23_P155123	CYP2D6	-0.362076	0.778044	0.0109462	0.2454
A_23_P11201	GPR34	0.56489	1.47927	0.0109877	0.245654
A_23_P99540	ZFP36L1	0.482227	1.3969	0.0109945	0.245654
A_23_P120845	XBP1	0.299082	1.23036	0.010999	0.245654
A_23_P16648	PCSK4	-0.381357	0.767715	0.0109991	0.245654
A_23_P46412	SCNN1D	-0.233511	0.850562	0.0110119	0.245654
A_23_P28797	THC2525955	0.231625	1.17416	0.0110165	0.245654
A_24_P316364	REXO2	0.162364	1.11912	0.0110194	0.245654
A_24_P85026	ZCCHC7	-0.247367	0.842432	0.0110205	0.245654
A_32_P175674	N47494	-0.283216	0.821757	0.0110226	0.245654
A_23_P419850	TAF1L	-0.32197	0.799977	0.0110308	0.245654
A_32_P100076	BQ374929	-0.194644	0.873788	0.0110334	0.245654
A_24_P128880	TBL1XR1	-0.213893	0.862208	0.0110345	0.245654
A_23_P259003	PEX5L	-0.277674	0.82492	0.0110809	0.246423
A_24_P678741	ENST00000358431	-0.39617	0.759873	0.0110818	0.246423
A_23_P6151	PLAGL2	0.261325	1.19858	0.0111034	0.246685
A_32_P123349	AK130431	0.240853	1.18169	0.0111065	0.246685
A_23_P68167	CNGA3	0.393545	1.31362	0.0111486	0.247365
A_32_P15389	AA427821	-0.208971	0.865154	0.01115	0.247365
A_23_P85236	FAM127A	0.164133	1.12049	0.0111775	0.247478
A_23_P351305	FAM123A	-0.470114	0.721908	0.011182	0.247478
A_23_P17503	KIF16B	0.177594	1.131	0.0111894	0.247478
A_32_P9253	THC2620541	0.444969	1.36128	0.0111996	0.247478
A_32_P114574	CACYBP	0.284538	1.21802	0.011203	0.247478
A_32_P7602	THC2563522	-0.354161	0.782324	0.0112137	0.247478
A_24_P59643	C8orf79	-0.309763	0.806774	0.0112153	0.247478
A_23_P12272	PPP1R8	0.19587	1.14541	0.0112307	0.247478
A_24_P20996	BC043173	0.213404	1.15942	0.0112366	0.247478
A_24_P380349	HTR1E	0.221739	1.16614	0.0112478	0.247478
A_32_P59673	C7orf46	0.207016	1.1543	0.0112554	0.247478
A_23_P325924	ENST00000288676	0.50675	1.42085	0.0112577	0.247478
A_23_P94748	OBP2B	-0.310587	0.806314	0.011269	0.247478
A_23_P7896	DUSP22	0.179947	1.13284	0.0112697	0.247478
A_23_P97442	C1orf160	-0.33093	0.795024	0.0112712	0.247478
A_24_P563545	SLC30A7	0.158524	1.11614	0.0112738	0.247478
A_23_P134100	ULBP3	0.30661	1.2368	0.0112752	0.247478
A_24_P929429	A_24_P929429	0.20325	1.15129	0.0112756	0.247478
A_32_P233019	SEC22A	0.246487	1.18632	0.0112778	0.247478
A_23_P136857	A_23_P136857	0.420575	1.33846	0.0112936	0.247685
A_23_P86917	FADD	0.310707	1.24032	0.0113113	0.247746
A_23_P158933	GPR125	0.412842	1.33131	0.011312	0.247746
A_23_P11995	PRDX1	0.162204	1.11899	0.0113158	0.247746
A_24_P935819	SOD2	0.424835	1.34242	0.011333	0.247909
A_24_P25080	CBWD5	0.35785	1.28151	0.0113414	0.247909
A_23_P118749	DERL2	0.222797	1.16699	0.0113466	0.247909
A_32_P96564	AI672067	-0.421447	0.746675	0.0113491	0.247909
A_32_P153833	AK098597	0.317269	1.24597	0.011371	0.248245
A_23_P145574	HINT3	0.18943	1.14031	0.0113986	0.248706
A_24_P400161	ENST00000310739	-0.430462	0.742024	0.0114183	0.24888
A_24_P646185	DKFZP686E2158	0.222437	1.1667	0.0114195	0.24888
A_24_P348208	ZNF562	0.140065	1.10195	0.0114681	0.249712
A_23_P24135	TACR2	-0.339431	0.790353	0.0114708	0.249712
A_24_P289471	RNASET2	0.609263	1.52548	0.0114804	0.24978
A_24_P91232	FAM104A	-0.220308	0.858382	0.011496	0.249882
A_32_P19752	FAM76B	0.204283	1.15211	0.0115068	0.249882
A_24_P823708	FAM91A2	0.201808	1.15014	0.0115075	0.249882
A_23_P81262	PCDHB4	0.284648	1.21811	0.0115111	0.249882
A_23_P18966	P4HA2	0.422542	1.34029	0.0115406	0.250293
A_23_P77697	POL3S	-0.502311	0.705975	0.0115432	0.250293
A_24_P555473	LOC153277	0.357099	1.28085	0.0115565	0.25044
A_23_P321959	SFT2D1	0.259598	1.19714	0.0115702	0.250597
A_24_P375813	RPL7A	0.266202	1.20264	0.0115937	0.250962
A_32_P179199	BE181768	-0.309136	0.807125	0.0116097	0.251034
A_32_P94866	LOC440983	-0.187931	0.877864	0.0116101	0.251034
A_24_P81695	SNX19	-0.237602	0.848154	0.0116527	0.251815
A_32_P185507	PMS2L1	-0.174111	0.886313	0.0116701	0.251925
A_32_P62342	GLT8D3	0.137978	1.10036	0.0116764	0.251925
A_23_P131348	THUMPD2	0.253867	1.1924	0.0116792	0.251925
A_23_P28664	CCDC88A	-0.329286	0.79593	0.0116841	0.251925
A_32_P157481	ERCC4	0.239319	1.18044	0.0117052	0.252212
A_32_P229965	THC2597697	-0.170956	0.888254	0.0117134	0.252212
A_23_P153185	SERPINB2	-0.486503	0.713753	0.0117287	0.252212
A_23_P37391	C14orf65	0.336981	1.26311	0.0117289	0.252212
A_23_P32684	AF116619	-0.414778	0.750135	0.0117303	0.252212
A_32_P51894	HNRNPU	0.184361	1.13631	0.0117393	0.252264
A_23_P330486	C8orf38	0.422123	1.3399	0.0117509	0.252372
A_23_P67971	GALM	0.331761	1.25855	0.0117691	0.252519
A_23_P201655	MYCBP	0.262525	1.19958	0.0117729	0.252519
A_23_P111402	RSPO3	0.346649	1.2716	0.0117776	0.252519
A_32_P205323	tcag7.1017	-0.26216	0.833839	0.011788	0.252602
A_24_P494807	THC2776154	0.352313	1.27661	0.0117961	0.252635
A_23_P121326	CYB561D2	-0.32117	0.80042	0.0118066	0.252713
A_23_P96271	MYOM1	-0.325473	0.798036	0.011813	0.252713
A_23_P320837	STAG3L1	-0.265162	0.832105	0.0118216	0.252726
A_24_P98411	HSPA5	0.28402	1.21758	0.0118271	0.252726
A_23_P125748	ZMAT1	-0.370816	0.773345	0.0118334	0.252726
A_23_P125639	ZFX	0.242752	1.18325	0.0118641	0.253241
A_23_P152858	C17orf79	0.192181	1.14249	0.0119714	0.255157
A_32_P234202	THC2495850	-0.475971	0.718983	0.0119776	0.255157
A_24_P271149	LOC402665	-0.301584	0.811361	0.0119796	0.255157
A_23_P149834	POLR3A	-0.195765	0.87311	0.0119805	0.255157
A_23_P427083	CDRT4	-0.253188	0.83904	0.0120154	0.255759
A_23_P210900	ACSS2	-0.218269	0.859596	0.0120237	0.255793
A_32_P106864	AA303143	0.338041	1.26404	0.0120373	0.255941
A_32_P99648	EIF4E3	-0.299874	0.812324	0.0120773	0.256649
A_23_P108994	RPN2	0.317878	1.2465	0.012102	0.256923
A_23_P354217	TMEM151A	-0.323184	0.799304	0.0121036	0.256923
A_32_P154380	THC2587357	-0.376441	0.770336	0.0121115	0.25695
A_23_P335277	PART1	-0.263039	0.83333	0.0121257	0.256985
A_23_P94552	TMEM2	0.25734	1.19527	0.0121266	0.256985
A_24_P933655	A_24_P933655	-0.623392	0.649143	0.0121402	0.256992
A_23_P118581	ASB16	-0.537236	0.68909	0.0121403	0.256992
A_32_P145335	AL049387	-0.196216	0.872837	0.012152	0.257097
A_23_P157268	CLDN12	0.169945	1.12502	0.0121613	0.257151
A_23_P162982	DHRS4	0.291915	1.22426	0.012175	0.2573
A_23_P4503	ENOSF1	-0.231745	0.851604	0.0121841	0.25735
A_23_P311150	C14orf147	0.391266	1.31154	0.0122224	0.258017
A_24_P913374	AK001936	0.311225	1.24076	0.0122318	0.258072
A_24_P928415	VPS29	-0.336954	0.791711	0.0122658	0.258648
A_23_P206396	CKLF	0.238481	1.17975	0.0122915	0.258838
A_32_P143778	THC2652864	0.542033	1.45602	0.0123021	0.258838
A_23_P57626	THC2740030	0.172843	1.12728	0.0123034	0.258838
A_23_P145984	TSPAN12	0.391014	1.31131	0.0123097	0.258838
A_24_P400729	PPP4R2	0.270786	1.20647	0.0123244	0.258838
A_32_P34696	BX101288	0.199347	1.14818	0.0123246	0.258838
A_24_P242440	B4GALT2	-0.301231	0.81156	0.0123263	0.258838
A_24_P109921	ENST00000390541	-0.365886	0.775992	0.0123342	0.258838
A_32_P234485	A_32_P234485	-0.403069	0.756248	0.0123414	0.258838
A_24_P13533	PPIL5	0.438436	1.35513	0.0123424	0.258838
A_23_P20728	SNAPC4	-0.22206	0.85734	0.0123553	0.258957
A_23_P28559	STAMBP	-0.159609	0.895268	0.0123669	0.258957
A_24_P786025	CR936711	0.369912	1.29227	0.0123794	0.258957
A_24_P247303	A_24_P247303	0.535318	1.44926	0.0123801	0.258957
A_32_P5040	NOTCH2NL	-0.375545	0.770814	0.0123818	0.258957
A_24_P94319	C1orf177	-0.187843	0.877917	0.0124025	0.259033
A_24_P216681	LSM10	0.262736	1.19975	0.012403	0.259033
A_23_P51699	ARHGEF2	-0.292531	0.816468	0.0124057	0.259033
A_24_P510377	BC031250	-0.368961	0.77434	0.0124291	0.259381
A_23_P431776	ETV4	0.242001	1.18263	0.012444	0.259413
A_24_P933105	KIAA1654	-0.43246	0.740997	0.0124578	0.259413
A_32_P83915	RHOQ	0.386079	1.30684	0.0124679	0.259413
A_23_P63153	DDX20	0.21341	1.15943	0.0124712	0.259413
A_24_P119567	CCDC52	-0.254714	0.838154	0.0124785	0.259413
A_32_P137849	THC2772705	-0.200668	0.870148	0.0124841	0.259413
A_23_P73420	NIBP	-0.305848	0.808967	0.0124929	0.259413
A_24_P286114	SLC1A3	0.375764	1.29753	0.0124963	0.259413
A_32_P162760	BI003432	-0.293743	0.815783	0.0125009	0.259413
A_24_P186141	ENST00000317008	-0.513518	0.700512	0.0125019	0.259413
A_32_P101334	AK130366	0.41104	1.32964	0.0125051	0.259413
A_24_P93887	MED29	-0.167582	0.890333	0.0125853	0.260935
A_23_P135548	DPYD	0.194346	1.14421	0.0125954	0.261004
A_23_P169358	STX17	-0.156669	0.897094	0.0126221	0.261257
A_24_P577289	AW292854	0.471171	1.38623	0.0126252	0.261257
A_23_P7083	C4orf42	-0.217237	0.860211	0.0126281	0.261257
A_24_P616840	TMEM30B	-0.489292	0.712375	0.0126406	0.261271
A_24_P192338	CR608275	0.27547	1.21039	0.0126466	0.261271
A_32_P163089	ENST00000310995	0.43763	1.35438	0.0126496	0.261271
A_23_P105571	CHPT1	0.277594	1.21217	0.012656	0.261271
A_23_P207170	CSH1	-0.184127	0.880181	0.0126691	0.261337
A_23_P138294	MMEL1	-0.301996	0.811129	0.012674	0.261337
A_23_P211627	NUP50	0.248824	1.18824	0.0126813	0.261337
A_32_P99055	WNK3	0.160981	1.11805	0.0126865	0.261337
A_32_P83174	A_32_P83174	-0.198308	0.871572	0.012702	0.261338
A_24_P499481	A_24_P499481	-0.363859	0.777083	0.0127191	0.261338
A_24_P250650	RABL2A	-0.157469	0.896597	0.0127199	0.261338
A_23_P34637	REN	-0.329472	0.795827	0.0127283	0.261338
A_32_P148199	BM667833	-0.294885	0.815138	0.0127337	0.261338
A_23_P218247	CES3	-0.214728	0.861709	0.0127381	0.261338
A_23_P171388	TMSB4Y	-0.30482	0.809543	0.0127389	0.261338
A_24_P472655	A_24_P472655	0.270779	1.20646	0.012741	0.261338
A_24_P222054	AF271776	-0.257312	0.836645	0.0127495	0.261353
A_24_P195544	BC061642	-0.286972	0.81962	0.0127554	0.261353
A_24_P657695	A_24_P657695	-0.38241	0.767155	0.0127818	0.26151
A_24_P612200	BF246504	-0.290809	0.817444	0.0127819	0.26151
A_23_P319640	hCG_1811732	-0.375501	0.770837	0.0127859	0.26151
A_23_P152995	SLC6A4	0.215991	1.1615	0.0127945	0.26151
A_32_P179317	BF761348	0.213013	1.15911	0.0127972	0.26151
A_23_P205027	ABHD13	0.238265	1.17957	0.0128142	0.261717
A_24_P942636	AFF4	0.32648	1.25395	0.0128292	0.261886
A_32_P77139	THC2731337	0.303484	1.23412	0.0128515	0.261903
A_24_P463989	THC2633081	0.396947	1.31672	0.0128649	0.261903
A_23_P85240	TLR7	0.534662	1.4486	0.0128673	0.261903
A_23_P399251	NBPF22P	-0.491983	0.711047	0.0128679	0.261903
A_32_P124978	THC2692453	-0.259428	0.835419	0.0128706	0.261903
A_24_P497186	IRF2BP2	0.284064	1.21762	0.0128711	0.261903
A_32_P105773	SERBP1	0.192372	1.14264	0.0128876	0.262054
A_24_P743802	ZNF618	0.359726	1.28318	0.0128931	0.262054
A_23_P36322	INPPL1	0.231477	1.17404	0.012899	0.262054
A_23_P102842	NFS1	0.137078	1.09968	0.0129138	0.26219
A_23_P208182	SIGLEC10	0.238024	1.17938	0.0129242	0.26219
A_23_P105519	WBP11	-0.224662	0.855795	0.0129262	0.26219
A_24_P384539	A_24_P384539	0.215801	1.16135	0.0129419	0.262368
A_32_P12430	SPG20	0.245146	1.18521	0.0129741	0.262883
A_23_P133728	GCM1	-0.668785	0.629036	0.0129831	0.262927
A_23_P120153	RNF149	0.194872	1.14462	0.0130146	0.263425
A_23_P38328	DBF4B	-0.260703	0.834681	0.0130311	0.26362
A_23_P214208	CNR1	0.368354	1.29088	0.013054	0.26385
A_23_P146736	THC2526410	-0.195373	0.873347	0.0130598	0.26385
A_32_P112546	LOC149501	-0.501603	0.706322	0.0130631	0.26385
A_23_P3823	BCKDK	-0.287647	0.819237	0.0130865	0.264181
A_24_P671164	PRLR	0.224	1.16797	0.0131019	0.264181
A_32_P84132	RPS10	-0.183348	0.880657	0.0131135	0.264181
A_23_P380724	FASTKD5	0.241338	1.18209	0.0131175	0.264181
A_24_P346807	HERC4	0.225096	1.16886	0.013118	0.264181
A_23_P133123	MND1	0.417179	1.33531	0.0131209	0.264181
A_24_P58331	DCAKD	-0.303366	0.810359	0.0131431	0.264491
A_23_P100556	EXOC7	-0.269714	0.829484	0.0131742	0.264849
A_24_P928357	AK021561	-0.593501	0.662732	0.0131747	0.264849
A_24_P348513	C22orf25	-0.352331	0.783318	0.0131866	0.264948
A_23_P51639	KIAA0467	-0.172138	0.887527	0.0132052	0.265111
A_32_P649	STAU2	-0.271314	0.828564	0.0132085	0.265111
A_24_P405850	PGRMC2	0.194614	1.14442	0.0132158	0.265117
A_23_P10873	TLR1	0.198699	1.14766	0.0132521	0.265686
A_32_P86067	ZIC1	0.50749	1.42157	0.0132712	0.265686
A_24_P280706	KIAA1529	0.238399	1.17968	0.0132716	0.265686
A_24_P343559	NTRK2	-0.333674	0.793513	0.0132757	0.265686
A_24_P100234	MORC2	0.261518	1.19874	0.013283	0.265686
A_23_P500676	IL5RA	-0.500764	0.706732	0.0132857	0.265686
A_23_P323783	LSM14B	0.202105	1.15038	0.0133283	0.266335
A_24_P624182	CB528527	-0.295523	0.814777	0.0133354	0.266335
A_23_P41512	C4orf15	0.259957	1.19744	0.013339	0.266335
A_23_P414273	MST150	0.341408	1.26699	0.0133479	0.266374
A_23_P430670	CHST5	-0.265097	0.832143	0.0133605	0.266447
A_23_P402194	BHLHB5	-0.228764	0.853365	0.0133704	0.266447
A_23_P208373	CYP2B6	-0.465802	0.724069	0.0133897	0.266447
A_23_P203191	APOA1	-0.530433	0.692347	0.0133932	0.266447
A_24_P860703	LOC388796	-0.507425	0.703477	0.0133986	0.266447
A_24_P281514	A_24_P281514	-0.475825	0.719056	0.0133995	0.266447
A_23_P15692	GPR172B	-0.263783	0.832901	0.0134079	0.266447
A_23_P32177	LHX6	-0.448765	0.73267	0.0134129	0.266447
A_24_P118560	DKFZP434P211	-0.279421	0.823922	0.0134193	0.266447
A_23_P99967	BBS4	-0.184017	0.880248	0.0134294	0.266447
A_23_P121573	BC035666	0.331529	1.25835	0.0134303	0.266447
A_23_P201445	FAM152A	0.166143	1.12205	0.0134349	0.266447
A_23_P368393	SF3B1	0.232765	1.17509	0.0134481	0.26646
A_23_P10743	PDE6B	-0.277669	0.824923	0.0134592	0.26646
A_24_P269619	DECR1	0.354112	1.2782	0.0134626	0.26646
A_24_P928052	NRP1	0.277527	1.21212	0.0134634	0.26646
A_24_P148235	RPS27	0.153867	1.11255	0.0134892	0.266766
A_23_P209215	STAM2	0.259928	1.19742	0.0135025	0.266766
A_24_P310224	ZNF347	0.20519	1.15284	0.0135037	0.266766
A_23_P163025	RNASE3	0.406479	1.32545	0.0135119	0.266766
A_23_P46063	NME7	0.241395	1.18214	0.0135169	0.266766
A_23_P379034	BAIAP2L2	-0.293869	0.815712	0.0135206	0.266766
A_23_P15751	GCGR	-0.435678	0.739346	0.0135471	0.26708
A_24_P8049	CNOT2	0.216629	1.16202	0.0135505	0.26708
A_32_P65700	BX106262	0.251684	1.1906	0.0135899	0.267719
A_23_P109881	ITIH4	-0.4991	0.707548	0.0136073	0.267925
A_32_P11325	THC2505770	-0.255153	0.837898	0.0136181	0.26795
A_23_P144929	RANBP3L	0.585413	1.50047	0.0136244	0.26795
A_23_P117599	AHSA1	0.349317	1.27396	0.0136296	0.26795
A_23_P8281	IFNGR1	0.290526	1.22309	0.0136418	0.268053
A_23_P92824	ATG10	0.279799	1.21403	0.0136648	0.268129
A_23_P360329	AIM1L	0.14858	1.10848	0.0136727	0.268129
A_32_P212058	C3orf34	0.24138	1.18212	0.013673	0.268129
A_32_P31832	EL953211	-0.423619	0.745552	0.0136746	0.268129
A_23_P68436	WFDC12	0.426352	1.34383	0.0136868	0.268129
A_32_P25972	BE826587	-0.217578	0.860008	0.0136876	0.268129
A_23_P393697	MGC27345	-0.212507	0.863036	0.0137109	0.268365
A_24_P272917	USP17	-0.278916	0.82421	0.0137185	0.268365
A_23_P100990	KRT38	-0.585175	0.666568	0.0137263	0.268365
A_23_P153853	ECH1	0.264315	1.20107	0.0137277	0.268365
A_23_P32217	TOPORS	0.151804	1.11096	0.0137434	0.268411
A_23_P29153	RTDR1	-0.137907	0.908837	0.013744	0.268411
A_24_P523242	THC2704042	0.329895	1.25692	0.0137703	0.268787
A_32_P132959	DB451431	-0.36009	0.779116	0.0137795	0.268831
A_24_P345209	DYRK3	0.298766	1.23009	0.0137872	0.268844
A_24_P928038	IDE	0.196669	1.14605	0.0138132	0.269213
A_32_P208915	AW168145	-0.260737	0.834661	0.0138231	0.26927
A_24_P321369	SRPR	0.176466	1.13011	0.0138362	0.269388
A_23_P393051	C1orf172	0.702203	1.62699	0.0138497	0.269513
A_32_P172779	THC2645975	0.181379	1.13397	0.0138681	0.269735
A_32_P515920	LOC400573	0.431048	1.34821	0.0138849	0.269924
A_23_P149690	PANK4	0.237921	1.17929	0.0139018	0.270117
A_32_P47285	CD517460	-0.489948	0.712051	0.013914	0.270217
A_32_P334325	RIMBP2	-0.194532	0.873856	0.0139321	0.270302
A_24_P63537	ERAP1	0.680948	1.60319	0.0139325	0.270302
A_23_P24275	C10orf110	0.279012	1.21336	0.0139527	0.270361
A_23_P37283	CGRRF1	0.348619	1.27334	0.013963	0.270361
A_24_P317827	C9orf127	-0.286585	0.81984	0.0139665	0.270361
A_24_P393756	AF130114	0.229859	1.17272	0.0139749	0.270361
A_23_P200780	TGFBR3	0.392067	1.31227	0.0139762	0.270361
A_23_P250982	ISOC1	0.250553	1.18966	0.0139778	0.270361
A_32_P139229	ZNF543	-0.181751	0.881632	0.0140026	0.270588
A_32_P135767	A_32_P135767	0.435474	1.35235	0.0140096	0.270588
A_23_P431305	FAM69B	-0.197861	0.871842	0.0140108	0.270588
A_23_P145074	PNRC1	0.301413	1.23235	0.0140295	0.270625
A_24_P932305	UNQ5815	-0.881507	0.5428	0.014032	0.270625
A_23_P209625	CYP1B1	0.803402	1.74521	0.0140349	0.270625
A_24_P158718	DTX4	-0.209815	0.864648	0.0140409	0.270625
A_23_P344037	CHFR	-0.323741	0.798995	0.0140499	0.270662
A_24_P237511	EIF1AY	0.314471	1.24356	0.0140608	0.270684
A_32_P118397	LOC253012	-0.342967	0.788418	0.0140707	0.270684
A_23_P216052	FAM83A	-0.575099	0.67124	0.0140732	0.270684
A_23_P31453	STEAP1	0.355309	1.27926	0.0140793	0.270684
A_32_P105195	DDX46	0.16455	1.12082	0.0140948	0.270846
A_23_P257583	DENND2A	-0.261425	0.834263	0.0141064	0.270933
A_23_P160449	PPP1R15B	0.197808	1.14695	0.0141531	0.271205
A_23_P156101	TNPO1	0.29214	1.22446	0.0141575	0.271205
A_23_P50195	A_23_P50195	0.210084	1.15676	0.0141779	0.271205
[truncated: 36,337 more rows]
