# Supplementary material for: Integrative analyses of proteomics and RNA transcriptomics implicate mitochondrial processes, protein folding pathways and GWAS loci in Parkinson disease
Source: BMC Med Genomics. 2016 Jan 21;9:5. doi: 10.1186/s12920-016-0164-y (PMC4722694; doi:10.1186/s12920-016-0164-y)
Supplement: Supplementary file 6 — This file contains ten tables: (1) Proteomics GO BP: GO Biological Pathways that showed an enrichment p-value smaller than 0.05 in any of the performed analyses for the proteomics results (using the top 25, 50, 100, or 283 genes with multiple comparison corrected significance); (2) Proteomics GO CC: GO Cellular Components that showed an enrichment p-value smaller than 0.05 in any of the performed analyses for the proteomics results; (3) Proteomics GO MF: GO Molecular Functions that showed an enrichment p-value smaller than 0.05 in any of the performed analyses for the proteomics results; (4) Proteomics MSigDB CP: MSigDB Canonical Pathways that showed an enrichment p-value smaller than 0.05 in any of the performed analyses for the proteomics results; (5) RNA-Seq GO BP: GO Biological Pathways that showed an enrichment p-value smaller than 0.05 in any of the performed analyses for the RNA-Seq results (using the top 25, 50, 100, 350, 600, 850, or 1095 genes with multiple comparison corrected significance); (6) RNA-Seq GO CC: GO Cellular Components that showed an enrichment p-value smaller than 0.05 in any of the performed analyses for the RNA-Seq results; (7) RNA-Seq GO MF: GO Molecular Functions that showed an enrichment p-value smaller than 0.05 in any of the performed analyses for the RNA-Seq results; (8) RNA-Seq MSigDB CP: MSigDB Canonical Pathways that showed an enrichment p-value smaller than 0.05 in any of the performed analyses for the RNA-Seq results; (9) Common Genes GO: GO terms that showed an enrichment p-value smaller than 0.05 in the 77 genes with common evidence in the RNA-Seq and proteomics results (multiple comparison corrected significance in one experiment and nominal significance in the other one); (10) Common Genes MSigDB CP: MSigDB Canonical Pathways that showed an enrichment p-value smaller than 0.05 in the 77 genes with common evidence in the RNA-Seq and Proteomics results. (XLSX 110 kb) [file 12920_2016_164_MOESM6_ESM.xlsx]

## Sheet: Readme
Sheet	Description
Proteomics GO BP	GO Biological Pathways that showed an enrichment p-value smaller than 0.05 in any of the performed analyses for the Proteomics results (using the top 25, 50, 100, or 283 FDR-significant genes)
Proteomics GO CC	GO Celular Components that showed an enrichment p-value smaller than 0.05 in any of the performed analyses for the Proteomics results (using the top 25, 50, 100, or 283 FDR-significant genes)
Proteomics GO MF	GO Molecular Functions that showed an enrichment p-value smaller than 0.05 in any of the performed analyses for the Proteomics results (using the top 25, 50, 100, or 283 FDR-significant genes)
Proteomics MSigDB CP	MSigDB Canonical Pathways that showed an enrichment p-value smaller than 0.05 in any of the performed analyses for the Proteomics results (using the top 25, 50, 100, or 283 FDR-significant genes)
RNA-Seq GO BP	GO Biological Pathways that showed an enrichment p-value smaller than 0.05 in any of the performed analyses for the RNA-Seq results (using the top 25, 50, 100, 350, 600, 850, or 1095 FDR-significant genes)
RNA-Seq GO CC	GO Celular Components that showed an enrichment p-value smaller than 0.05 in any of the performed analyses for the RNA-Seq results (using the top 25, 50, 100, 350, 600, 850, or 1095 FDR-significant genes)
RNA-Seq GO MF	GO Molecular Functions that showed an enrichment p-value smaller than 0.05 in any of the performed analyses for the RNA-Seq results (using the top 25, 50, 100, 350, 600, 850, or 1095 FDR-significant genes)
RNA-Seq MSigDB CP	MSigDB Canonical Pathways that showed an enrichment p-value smaller than 0.05 in any of the performed analyses for the RNA-Seq results (using the top 25, 50, 100, 350, 600, 850, or 1095 FDR-significant genes)
Common Genes GO	GO terms that showed an enrichment p-value smaller than 0.05 in the 77 genes with common evidence in the RNA-Seq and Proteomics results (FDR p < 0.05 in one experiment and nominal p < 0.05 in the other one)
Common Genes MSigDB CP	MSigDB Canonical Pathways that showed an enrichment p-value smaller than 0.05 in the 77 genes with common evidence in the RNA-Seq and Proteomics results (FDR p < 0.05 in one experiment and nominal p < 0.05 in the other one)

## Sheet: Proteomics GO BP
Enriched GO BP Set	25	50	100	283
mitochondrial electron transport, NADH to ubiquinone	0.0194837	0.00950185	1.52162e-07	3.5318e-11
small molecule metabolic process	0.00162541	0.000813095	0.000752316	2.03627e-09
pyrimidine nucleobase metabolic process	0.00384992	0.000831004	0.0067154	0.00376613
cellular response to lipopolysaccharide	0.00636687	0.00179147	0.0138497	0.0122958
response to exogenous dsRNA	0.00235592	0.00967313	0.00324148	0.0541878
camera-type eye morphogenesis	0.0790113	0.000512185	0.00423228	0.068026
sensory perception of pain	0.00708661	0.0021067	0.0161083	0.198194
response to epidermal growth factor	0.00193556	0.00798491	0.0318638	0.193568
regulation of stress-activated MAPK cascade	0.0310429	0.00373743	0.0112115	0.0797712
organophosphate biosynthetic process	0.688659	0.38475	0.00180617	0.000351157
growth hormone receptor signaling pathway	0.00235592	0.00967313	0.0382243	0.224542
toll-like receptor 3 signaling pathway	0.00863134	0.0338135	0.0212111	0.0860282
early endosome to late endosome transport	0.0033136	0.0134773	0.052229	0.287219
mast cell mediated immunity	0.0662702	0.131302	0.0318638	0.00612635
mast cell activation involved in immune response	0.0662702	0.131302	0.0318638	0.00612635
protein homooligomerization	0.0130677	0.0218097	0.13178	0.061026
hormone secretion	0.0126281	0.0264264	0.0549636	0.154998
phosphate-containing compound metabolic process	0.484432	0.172346	0.00356612	0.012262
toll-like receptor TLR6:TLR2 signaling pathway	0.00708661	0.0280223	0.102516	0.198194
toll-like receptor 10 signaling pathway	0.00708661	0.0280223	0.102516	0.198194
toll-like receptor 5 signaling pathway	0.00708661	0.0280223	0.102516	0.198194
toll-like receptor TLR1:TLR2 signaling pathway	0.00708661	0.0280223	0.102516	0.198194
toll-like receptor 2 signaling pathway	0.00784159	0.0308632	0.111845	0.220077
TRIF-dependent toll-like receptor signaling pathway	0.00784159	0.0308632	0.111845	0.220077
response to nutrient levels	1	0.167708	0.0377266	0.00124345
toll-like receptor 9 signaling pathway	0.00863134	0.0338135	0.121385	0.242418
MyD88-dependent toll-like receptor signaling pathway	0.00863134	0.0338135	0.121385	0.242418
sodium ion transmembrane transport	0.197621	0.018698	0.0724047	0.0347933
mammary gland development	0.110142	0.0226829	0.0845796	0.0441198
activation of MAPKK activity	0.00784159	0.0308632	0.111845	0.494336
glutamate secretion	0.0978122	0.0178245	0.0677521	0.117636
regulation of mitochondrial outer membrane permeabilization involved in apoptotic signaling pathway	0.0322851	0.0666826	0.13532	0.0558048
JAK-STAT cascade	0.00863134	0.0338135	0.121385	0.520854
leukocyte degranulation	0.0915863	0.178963	0.0598146	0.0225086
response to axon injury	0.0112046	0.0432864	0.151087	0.311113
localization	1	0.0143646	0.0265193	0.081768
purine nucleotide catabolic process	1	0.00664854	0.0274816	0.170497
regulation of sodium ion transmembrane transporter activity	1	0.0115053	0.0450227	0.068026
Fc-gamma receptor signaling pathway involved in phagocytosis	0.0383882	0.134158	0.0420786	0.16812
toll-like receptor 4 signaling pathway	0.0130856	0.050087	0.171612	0.357335
synaptic vesicle exocytosis	0.146174	0.0400284	0.0270998	0.288038
potassium ion transmembrane transport	0.0790113	0.155461	0.296617	0.012673
connective tissue development	0.0637109	0.129278	0.0315737	0.193045
regulation of calcium ion-dependent exocytosis	0.0662702	0.131302	0.0318638	0.193568
positive regulation of exocytosis	0.103997	0.201825	0.0760155	0.0359739
Ras protein signal transduction	0.087261	0.0260643	0.0545767	0.481104
vesicle docking	0.128336	0.245697	0.0287051	0.0817473
nervous system development	1	0.211366	0.110091	0.00318452
coenzyme biosynthetic process	0.286837	0.0487171	0.0360332	0.15078
Golgi organization	0.0140744	0.0536234	0.182044	0.65967
negative regulation of mitochondrion organization	0.0662702	0.131302	0.254067	0.0418687
ERK1 and ERK2 cascade	0.0324447	0.0655255	0.13317	0.344812
activation of MAPK activity	0.0206557	0.0765583	0.246123	0.280586
sodium ion transport	1	1	0.00436817	0.0341262
regulation of coenzyme metabolic process	1	0.131302	0.254067	0.00612635
erythrocyte differentiation	1	0.224064	0.410383	0.00223041
respiratory electron transport chain	1	0.372918	0.609241	0.000908957
ear development	1	0.027256	0.0565602	0.156742
cytosolic calcium ion homeostasis	1	0.485948	0.395466	0.00128533
negative regulation of cell migration	0.0324618	0.115502	0.11929	0.678601
acetyl-CoA biosynthetic process	1	0.143465	0.275651	0.00901776
cellular response to stimulus	1	0.0323569	0.0641817	0.175683
neuron recognition	1	0.190473	0.0677521	0.0287741
cell cycle	0.0299075	0.111847	0.309459	0.389855
cell maturation	1	0.266739	0.252501	0.00604021
response to drug	0.033776	0.18283	0.51643	0.144754
insulin secretion	1	0.115767	0.0251907	0.161514
heterophilic cell-cell adhesion	1	0.155461	0.0450227	0.068026
protein localization to plasma membrane	1	0.117959	0.0260975	0.164764
purine nucleobase metabolic process	1	0.0466403	0.0337723	0.33424
regulation of phosphorus metabolic process	1	0.107871	0.216932	0.0253732
regulation of insulin secretion	0.0496687	0.168263	0.195576	0.373835
hydrogen ion transmembrane transport	1	1	0.609861	0.0010608
nucleoside catabolic process	1	0.0417302	0.0860843	0.229675
glutathione metabolic process	1	0.0432864	0.151087	0.126513
tricarboxylic acid cycle	1	0.307117	0.171612	0.0158931
positive regulation of cell proliferation	0.0415504	0.215265	0.652613	0.152253
positive regulation of organelle organization	0.329605	0.578071	0.0315001	0.195859
cell communication involved in cardiac conduction	1	0.143465	0.0382243	0.224542
single-organism biosynthetic process	1	0.549535	0.38667	0.00693325
cellular protein modification process	0.263524	0.646701	0.340578	0.0255972
anion transport	1	1	0.245129	0.00644191
mitochondrial ATP synthesis coupled electron transport	1	1	1	0.00170692
blood vessel development	0.169188	0.453449	0.830522	0.030521
Fc-epsilon receptor signaling pathway	0.046333	0.158358	0.436011	0.608172
platelet activation	0.0283198	0.158666	0.549746	0.934019
negative regulation of axonogenesis	1	1	0.0138497	0.176885
cellular component biogenesis	1	1	0.0297256	0.0846037
alcohol catabolic process	1	1	0.0760155	0.0359739
regulation of fatty acid metabolic process	1	0.256291	0.460235	0.0238761
protein autophosphorylation	0.0479899	0.163296	0.445924	0.809752
cellular amino acid biosynthetic process	0.266739	0.471078	0.734562	0.0357089
organonitrogen compound biosynthetic process	0.601937	0.56846	0.497518	0.0275514
defense response	1	1	0.307614	0.0182739
organic anion transport	1	1	0.225153	0.0304427
response to cAMP	1	1	0.230587	0.0305921
transmission of nerve impulse	1	1	0.038449	0.225422
regulation of organic acid transport	1	1	0.254067	0.0418687
positive regulation of proteasomal ubiquitin-dependent protein catabolic process	1	1	1	0.0171536
modification of morphology or physiology of other organism involved in symbiotic interaction	1	1	1	0.0188051
aerobic respiration	1	1	1	0.0211979
regulation of anatomical structure morphogenesis	1	1	1	0.0297586
reactive oxygen species metabolic process	1	1	1	0.0355824
glycoprotein metabolic process	1	1	1	0.0357246

## Sheet: Proteomics GO CC
Enriched GO CC Set	25	50	100	283
mitochondrial respiratory chain complex I	0.0222281	0.00107498	2.13305e-07	6.38886e-11
mitochondrial nucleoid	0.00930962	0.0348015	0.0214036	0.00517762
secretory granule membrane	0.132921	0.03177	0.0187319	0.0191076
mitochondrial matrix	0.0131834	0.04588	0.0772369	0.0337243
filamentous actin	0.0687303	0.00823252	0.0320559	0.192152
voltage-gated potassium channel complex	0.0753488	0.1455	0.0384519	0.008875
dendrite	0.0192216	0.0576815	0.137892	0.0287911
neuron projection membrane	0.0819221	0.15765	0.0452874	0.0124758
caveola	0.00930962	0.0348015	0.122021	0.240233
cell body	0.12709	0.238703	0.0188075	0.0210735
neuronal cell body	0.159596	0.0144746	0.0769163	0.0755359
synaptic vesicle membrane	0.0162592	0.0588556	0.193486	0.188098
mitochondrial intermembrane space	0.20436	0.0745398	0.236389	0.0123765
perikaryon	0.114123	0.215904	0.0850461	0.043492
mitochondrial outer membrane	1	0.553318	0.0771498	0.00452138
mitochondrion	0.0517169	0.0411841	0.379367	0.271182
microtubule cytoskeleton	0.143315	0.0385503	0.139272	0.391304
mitochondrial respiratory chain	1	1	1	0.000346513
synaptic vesicle	0.185045	0.3491	0.221506	0.0344613
integral component of membrane	0.397084	0.347518	0.100744	0.0388484
alpha-amino-3-hydroxy-5-methyl-4-isoxazolepropionic acid selective glutamate receptor complex	1	1	0.0525322	0.0168913
transmembrane transporter complex	1	1	1	0.0014519
mitochondrial inner membrane	0.58077	0.82528	0.676445	0.00570495
spindle	0.0432694	0.148774	0.415522	0.918275
cortical cytoskeleton	1	1	0.0759407	0.0357792
oxidoreductase complex	1	0.272419	0.476756	0.0327843
pore complex	1	1	0.587154	0.0186761
anchored component of membrane	1	1	1	0.0172066

## Sheet: Proteomics GO MF
Enriched GO MF Set	25	50	100	283
NADH dehydrogenase (ubiquinone) activity	0.0180871	0.000838065	1.15585e-07	1.62833e-10
phosphoprotein binding	0.000285529	0.00256092	0.0187275	0.0174925
voltage-gated cation channel activity	0.0138777	0.0061309	0.00665238	0.00335193
potassium channel activity	0.00277482	0.0118346	0.0452942	0.011552
syntaxin binding	0.121459	0.0287969	0.00182679	0.0583368
calcium-dependent phospholipid binding	0.00560174	0.0233162	0.0850628	0.147518
sodium ion transmembrane transporter activity	0.1852	0.00826149	0.0542429	0.027761
protein N-terminus binding	0.0203707	0.0785275	0.0685514	0.0424468
receptor signaling protein serine/threonine kinase activity	0.00850918	0.0347387	0.122049	0.230159
pyridoxal phosphate binding	0.0119587	0.0478907	0.162131	0.1318
transporter activity	0.0317103	0.0195247	0.11873	0.228191
calcium-dependent protein binding	0.1393	0.270087	0.131827	0.00595982
ligand-gated ion channel activity	0.145169	0.0411126	0.141778	0.038719
calcium ion transmembrane transporter activity	1	0.403278	0.0260177	0.00356589
4 iron, 4 sulfur cluster binding	1	0.157565	0.0452942	0.0637274
ATPase activity, coupled to transmembrane movement of ions, phosphorylative mechanism	1	0.204475	0.0764545	0.0330179
phosphatase binding	0.0409427	0.147146	0.407336	0.216831
cysteine-type endopeptidase inhibitor activity	1	1	0.0525406	0.0156635
thiolester hydrolase activity	1	0.0411126	0.141778	0.245815
cytochrome-c oxidase activity	1	1	0.297438	0.011552
GTPase activator activity	1	1	0.0709531	0.0492492
transferase activity, transferring acyl groups	1	1	1	0.00837275
signal sequence binding	1	1	0.254793	0.0390987
anion channel activity	1	1	0.254793	0.0390987
mRNA 3'-UTR binding	1	1	1	0.0390987

## Sheet: Proteomics MSigDB CP
Enriched MSigDB Canonical Pathway Set	25	50	100	283
KEGG_PARKINSONS_DISEASE	0.010917	0.0138098	1.28135e-05	1.59233e-14
REACTOME_RESPIRATORY_ELECTRON_TRANSPORT	0.0507418	0.00569001	1.0287e-05	8.96985e-14
REACTOME_TCA_CYCLE_AND_RESPIRATORY_ELECTRON_TRANSPORT	0.128216	0.00763779	2.9353e-05	3.14057e-14
KEGG_ALZHEIMERS_DISEASE	0.00284923	0.00694366	2.35876e-05	3.1481e-11
REACTOME_RESPIRATORY_ELECTRON_TRANSPORT_ATP_SYNTHESIS_BY_CHEMIOSMOTIC_COUPLING_AND_HEAT_PRODUCTION_BY_UNCOUPLING_PROTEINS_	0.0674074	0.00999908	3.9303e-05	7.58319e-13
KEGG_HUNTINGTONS_DISEASE	0.0220252	0.0326937	2.35876e-05	3.1481e-11
KEGG_OXIDATIVE_PHOSPHORYLATION	0.0898774	0.0792677	0.000795808	2.37378e-09
SIG_CD40PATHWAYMAP	4.87476e-05	0.000398173	0.00301688	0.0508797
REACTOME_ACTIVATION_OF_THE_AP1_FAMILY_OF_TRANSCRIPTION_FACTORS	0.000141614	0.000575535	0.00230363	0.017921
BIOCARTA_CDMAC_PATHWAY	0.000974324	0.003886	0.000694741	0.0136911
PID_GMCSF_PATHWAY	0.000275833	0.00216009	0.0150512	0.0141064
BIOCARTA_CERAMIDE_PATHWAY	0.000698956	0.00280083	0.0108975	0.00830837
BIOCARTA_BARR_MAPK_PATHWAY	0.00165592	0.00654297	0.00160019	0.0291583
PID_TELOMERASEPATHWAY	0.00753424	0.00216009	0.0150512	0.00268077
PID_ANTHRAXPATHWAY	0.000974324	0.003886	0.0149786	0.0136911
BIOCARTA_CDK5_PATHWAY	0.000698956	0.00280083	0.0108975	0.0763496
PID_ALK1PATHWAY	0.000698956	0.00280083	0.0108975	0.0763496
BIOCARTA_HCMV_PATHWAY	0.00129351	0.00513493	0.0196085	0.0206328
PID_SMAD2_3PATHWAY	0.00129351	0.00513493	0.0196085	0.0206328
BIOCARTA_BARRESTIN_SRC_PATHWAY	0.00250817	0.00981835	0.00301688	0.0508797
BIOCARTA_SPPA_PATHWAY	0.00352652	0.0136769	0.00501955	0.0157537
BIOCARTA_FMLP_PATHWAY	0.00352652	0.0136769	0.00501955	0.0157537
PID_TRAIL_PATHWAY	0.000974324	0.003886	0.0149786	0.101413
PID_ARF6DOWNSTREAMPATHWAY	0.000974324	0.003886	0.0149786	0.101413
PID_TCRRASPATHWAY	0.000974324	0.003886	0.0149786	0.101413
PID_RETINOIC_ACID_PATHWAY	0.000974324	0.003886	0.0149786	0.101413
REACTOME_SIGNALLING_TO_P38_VIA_RIT_AND_RIN	0.000974324	0.003886	0.0149786	0.101413
REACTOME_ERKS_ARE_INACTIVATED	0.000974324	0.003886	0.0149786	0.101413
REACTOME_RAF_MAP_KINASE_CASCADE	0.000974324	0.003886	0.0149786	0.101413
REACTOME_NEURONAL_SYSTEM	0.000705049	0.0155986	0.0282153	0.0191234
KEGG_DORSO_VENTRAL_AXIS_FORMATION	0.00129351	0.00513493	0.0196085	0.12834
KEGG_BLADDER_CANCER	0.00129351	0.00513493	0.0196085	0.12834
PID_ATF2_PATHWAY	0.00129351	0.00513493	0.0196085	0.12834
REACTOME_GROWTH_HORMONE_RECEPTOR_SIGNALING	0.00129351	0.00513493	0.0196085	0.12834
BIOCARTA_CCR3_PATHWAY	0.00352652	0.0136769	0.00501955	0.0784299
SIG_INSULIN_RECEPTOR_PATHWAY_IN_CARDIAC_MYOCYTES	0.000992945	0.00737994	0.0464025	0.0753618
BIOCARTA_ERK5_PATHWAY	0.00165592	0.00654297	0.0247537	0.156677
PID_S1P_S1P1_PATHWAY	0.00165592	0.00654297	0.0247537	0.156677
REACTOME_ARMS_MEDIATED_ACTIVATION	0.00165592	0.00654297	0.0247537	0.156677
REACTOME_NUCLEAR_EVENTS_KINASE_AND_TRANSCRIPTION_FACTOR_ACTIVATION	0.00165592	0.00654297	0.0247537	0.156677
REACTOME_ERK_MAPK_TARGETS	0.00165592	0.00654297	0.0247537	0.156677
REACTOME_ADVANCED_GLYCOSYLATION_ENDPRODUCT_RECEPTOR_SIGNALING	0.00165592	0.00654297	0.0247537	0.156677
REACTOME_SOS_MEDIATED_SIGNALLING	0.00165592	0.00654297	0.0247537	0.156677
KEGG_TGF_BETA_SIGNALING_PATHWAY	0.00250817	0.00981835	0.0364635	0.0508797
PID_PDGFRBPATHWAY	0.00156659	0.0192975	0.0167988	0.130096
KEGG_VASCULAR_SMOOTH_MUSCLE_CONTRACTION	0.00237088	0.0167315	0.0227445	0.0848578
KEGG_LEISHMANIA_INFECTION	0.002061	0.00810559	0.0303823	0.186033
BIOCARTA_RACCYCD_PATHWAY	0.002061	0.00810559	0.0303823	0.186033
BIOCARTA_MAL_PATHWAY	0.002061	0.00810559	0.0303823	0.186033
BIOCARTA_SPRY_PATHWAY	0.002061	0.00810559	0.0303823	0.186033
ST_ERK1_ERK2_MAPK_PATHWAY	0.002061	0.00810559	0.0303823	0.186033
PID_PRLSIGNALINGEVENTSPATHWAY	0.002061	0.00810559	0.0303823	0.186033
PID_S1P_S1P4_PATHWAY	0.002061	0.00810559	0.0303823	0.186033
REACTOME_SPRY_REGULATION_OF_FGF_SIGNALING	0.002061	0.00810559	0.0303823	0.186033
REACTOME_SHC1_EVENTS_IN_ERBB4_SIGNALING	0.002061	0.00810559	0.0303823	0.186033
REACTOME_PROLONGED_ERK_ACTIVATION_EVENTS	0.002061	0.00810559	0.0303823	0.186033
REACTOME_SHC1_EVENTS_IN_EGFR_SIGNALING	0.002061	0.00810559	0.0303823	0.186033
REACTOME_FRS2_MEDIATED_CASCADE	0.002061	0.00810559	0.0303823	0.186033
REACTOME_MAPK_TARGETS_NUCLEAR_EVENTS_MEDIATED_BY_MAP_KINASES	0.002061	0.00810559	0.0303823	0.186033
REACTOME_SHC_MEDIATED_SIGNALLING	0.002061	0.00810559	0.0303823	0.186033
BIOCARTA_HER2_PATHWAY	0.00299686	0.0116769	0.042968	0.0639661
SA_B_CELL_RECEPTOR_COMPLEXES	0.00299686	0.0116769	0.042968	0.0639661
BIOCARTA_IL2RB_PATHWAY	0.00470655	0.018085	0.0647465	0.0265087
PID_MTOR_4PATHWAY	0.00203451	0.0145067	0.0841596	0.0689338
REACTOME_SIGNALING_BY_ILS	0.00203451	0.0145067	0.0841596	0.0689338
PID_MAPKTRKPATHWAY	0.00352652	0.0136769	0.0498677	0.0784299
KEGG_THYROID_CANCER	0.00250817	0.00981835	0.0364635	0.216067
SA_PTEN_PATHWAY	0.00250817	0.00981835	0.0364635	0.216067
PID_CD8TCRDOWNSTREAMPATHWAY	0.00250817	0.00981835	0.0364635	0.216067
REACTOME_NEGATIVE_REGULATION_OF_FGFR_SIGNALING	0.00250817	0.00981835	0.0364635	0.216067
REACTOME_GRB2_EVENTS_IN_ERBB2_SIGNALING	0.00250817	0.00981835	0.0364635	0.216067
REACTOME_SHC_RELATED_EVENTS	0.00250817	0.00981835	0.0364635	0.216067
BIOCARTA_NEUROTRANSMITTERS_PATHWAY	0.00702642	0.0140528	0.0281057	0.0795391
BIOCARTA_EDG1_PATHWAY	0.00604388	0.02301	0.0110001	0.147986
KEGG_PROSTATE_CANCER	0.0109573	0.00379486	0.0253707	0.274928
BIOCARTA_TFF_PATHWAY	0.0040966	0.0158143	0.0571358	0.0941732
KEGG_OOCYTE_MEIOSIS	0.00158881	0.011506	0.068784	0.283548
KEGG_NOD_LIKE_RECEPTOR_SIGNALING_PATHWAY	0.00299686	0.0116769	0.042968	0.246487
BIOCARTA_BAD_PATHWAY	0.00299686	0.0116769	0.042968	0.246487
SIG_IL4RECEPTOR_IN_B_LYPHOCYTES	0.00299686	0.0116769	0.042968	0.246487
PID_PS1PATHWAY	0.00299686	0.0116769	0.042968	0.246487
PID_SYNDECAN_1_PATHWAY	0.00299686	0.0116769	0.042968	0.246487
PID_S1P_S1P2_PATHWAY	0.00299686	0.0116769	0.042968	0.246487
KEGG_GAP_JUNCTION	0.0299688	0.103267	0.00427671	0.0315756
PID_AR_NONGENOMIC_PATHWAY	0.00753424	0.0284209	0.0150512	0.188191
BIOCARTA_KERATINOCYTE_PATHWAY	0.00470655	0.018085	0.0647465	0.111089
KEGG_TYPE_II_DIABETES_MELLITUS	0.00352652	0.0136769	0.0498677	0.277043
KEGG_PRION_DISEASES	0.00352652	0.0136769	0.0498677	0.277043
KEGG_MELANOMA	0.00352652	0.0136769	0.0498677	0.277043
BIOCARTA_PTEN_PATHWAY	0.00352652	0.0136769	0.0498677	0.277043
PID_ERBB4_PATHWAY	0.00352652	0.0136769	0.0498677	0.277043
REACTOME_SIGNALLING_TO_RAS	0.00352652	0.0136769	0.0498677	0.277043
PID_ALPHASYNUCLEIN_PATHWAY	0.00677019	0.0256566	0.0893942	0.0492497
REACTOME_THROMBIN_SIGNALLING_THROUGH_PROTEINASE_ACTIVATED_RECEPTORS_PARS	0.00677019	0.0256566	0.0893942	0.0492497
REACTOME_IL_2_SIGNALING	0.00677019	0.0256566	0.0893942	0.0492497
KEGG_NEUROTROPHIN_SIGNALING_PATHWAY	0.00358028	0.0244985	0.0362814	0.285449
KEGG_ALDOSTERONE_REGULATED_SODIUM_REABSORPTION	0.00535582	0.0204848	0.0726753	0.129065
PID_AVB3_OPN_PATHWAY	0.00535582	0.0204848	0.0726753	0.129065
PID_CERAMIDE_PATHWAY	0.00535582	0.0204848	0.0726753	0.129065
REACTOME_POTASSIUM_CHANNELS	0.00535582	0.0204848	0.0726753	0.129065
BIOCARTA_GH_PATHWAY	0.0040966	0.0158143	0.0571358	0.307521
PID_LYMPHANGIOGENESIS_PATHWAY	0.0040966	0.0158143	0.0571358	0.307521
PID_ERBB1_DOWNSTREAM_PATHWAY	0.00631982	0.041092	0.0672984	0.0667667
BIOCARTA_MPR_PATHWAY	0.00917342	0.0342878	0.0198385	0.230792
KEGG_COLORECTAL_CANCER	0.00604388	0.02301	0.0808986	0.147986
BIOCARTA_EIF4_PATHWAY	0.00604388	0.02301	0.0808986	0.147986
BIOCARTA_ERK_PATHWAY	0.00470655	0.018085	0.0647465	0.337742
BIOCARTA_IGF1R_PATHWAY	0.00470655	0.018085	0.0647465	0.337742
PID_S1P_S1P3_PATHWAY	0.00470655	0.018085	0.0647465	0.337742
REACTOME_GABA_SYNTHESIS_RELEASE_REUPTAKE_AND_DEGRADATION	0.00470655	0.018085	0.0647465	0.337742
KEGG_MELANOGENESIS	0.0100475	0.0373833	0.0225113	0.252719
REACTOME_MAP_KINASE_ACTIVATION_IN_TLR_CASCADE	0.00677019	0.0256566	0.0893942	0.167733
KEGG_TYPE_I_DIABETES_MELLITUS	0.0414535	0.081465	0.0108975	0.0763496
BIOCARTA_MAPK_PATHWAY	0.00917342	0.0342878	0.116304	0.0799819
KEGG_PROGESTERONE_MEDIATED_OOCYTE_MATURATION	0.00535582	0.0204848	0.0726753	0.367552
BIOCARTA_MCALPAIN_PATHWAY	0.00535582	0.0204848	0.0726753	0.367552
BIOCARTA_PPARA_PATHWAY	0.00535582	0.0204848	0.0726753	0.367552
REACTOME_SIGNALLING_TO_ERKS	0.00535582	0.0204848	0.0726753	0.367552
BIOCARTA_FCER1_PATHWAY	0.00753424	0.0284209	0.0981404	0.188191
BIOCARTA_CXCR4_PATHWAY	0.00604388	0.02301	0.0808986	0.396828
PID_VEGFR1_PATHWAY	0.00604388	0.02301	0.0808986	0.396828
REACTOME_ION_TRANSPORT_BY_P_TYPE_ATPASES	1	0.0116769	0.042968	0.0116203
KEGG_ACUTE_MYELOID_LEUKEMIA	0.00833548	0.0312992	0.107117	0.209247
BIOCARTA_NFAT_PATHWAY	0.00833548	0.0312992	0.107117	0.209247
PID_ANGIOPOIETINRECEPTOR_PATHWAY	0.00833548	0.0312992	0.107117	0.209247
PID_REG_GR_PATHWAY	0.00833548	0.0312992	0.107117	0.209247
PID_SYNDECAN_2_PATHWAY	0.00833548	0.0312992	0.107117	0.209247
KEGG_MTOR_SIGNALING_PATHWAY	0.0109573	0.0405822	0.135237	0.104653
ST_DIFFERENTIATION_PATHWAY_IN_PC12_CELLS	0.00677019	0.0256566	0.0893942	0.425465
PID_BCR_5PATHWAY	0.00917342	0.0342878	0.116304	0.230792
BIOCARTA_AGR_PATHWAY	0.00753424	0.0284209	0.0981404	0.453379
BIOCARTA_AT1R_PATHWAY	0.00753424	0.0284209	0.0981404	0.453379
BIOCARTA_ECM_PATHWAY	0.00753424	0.0284209	0.0981404	0.453379
BIOCARTA_PYK2_PATHWAY	0.00753424	0.0284209	0.0981404	0.453379
BIOCARTA_CREB_PATHWAY	0.00753424	0.0284209	0.0981404	0.453379
PID_IFNGPATHWAY	0.00753424	0.0284209	0.0981404	0.453379
PID_ENDOTHELINPATHWAY	0.0149431	0.054345	0.0386631	0.364801
KEGG_TOLL_LIKE_RECEPTOR_SIGNALING_PATHWAY	0.0100475	0.0373833	0.125683	0.252719
PID_CXCR3PATHWAY	0.0100475	0.0373833	0.125683	0.252719
REACTOME_NEUROTRANSMITTER_RELEASE_CYCLE	0.0100475	0.0373833	0.125683	0.252719
REACTOME_PURINE_CATABOLISM	1	0.00513493	0.0196085	0.12834
KEGG_NON_SMALL_CELL_LUNG_CANCER	0.00833548	0.0312992	0.107117	0.480505
BIOCARTA_INTEGRIN_PATHWAY	0.0160238	0.0580114	0.0424433	0.387134
KEGG_FC_EPSILON_RI_SIGNALING_PATHWAY	0.0171372	0.0617618	0.195324	0.0753618
KEGG_TAURINE_AND_HYPOTAURINE_METABOLISM	0.0209373	0.0415804	0.0819918	0.220198
BIOCARTA_ARENRF2_PATHWAY	0.0209373	0.0415804	0.0819918	0.220198
REACTOME_ION_CHANNEL_TRANSPORT	1	0.02301	0.0808986	0.00856177
SIG_BCR_SIGNALING_PATHWAY	0.0109573	0.0405822	0.135237	0.274928
REACTOME_NFKB_AND_MAP_KINASES_ACTIVATION_MEDIATED_BY_TLR4_SIGNALING_REPERTOIRE	0.0109573	0.0405822	0.135237	0.274928
PID_CDC42_PATHWAY	0.0359032	0.121541	0.0313499	0.122217
REACTOME_VOLTAGE_GATED_POTASSIUM_CHANNELS	0.0346611	0.0683543	0.132919	0.0536692
KEGG_GNRH_SIGNALING_PATHWAY	0.0194603	0.0695032	0.0548471	0.22959
PID_NFAT_3PATHWAY	0.0138957	0.0507657	0.164778	0.147196
PID_IL2_1PATHWAY	0.0138957	0.0507657	0.164778	0.147196
KEGG_PANCREATIC_CANCER	0.00917342	0.0342878	0.116304	0.506791
PID_RET_PATHWAY	0.00917342	0.0342878	0.116304	0.506791
PID_ERBB2ERBB3PATHWAY	0.00917342	0.0342878	0.116304	0.506791
KEGG_RENAL_CELL_CARCINOMA	0.0171372	0.0617618	0.0464025	0.409277
KEGG_LONG_TERM_DEPRESSION	0.0244785	0.0858681	0.0737545	0.140809
KEGG_CHRONIC_MYELOID_LEUKEMIA	0.0119023	0.0438811	0.144948	0.297327
REACTOME_TRIF_MEDIATED_TLR3_SIGNALING	0.0119023	0.0438811	0.144948	0.297327
KEGG_ENDOMETRIAL_CANCER	0.0100475	0.0373833	0.125683	0.532198
KEGG_B_CELL_RECEPTOR_SIGNALING_PATHWAY	0.0128819	0.0472767	0.1548	0.319825
REACTOME_TRAF6_MEDIATED_INDUCTION_OF_NFKB_AND_MAP_KINASES_UPON_TLR7_8_OR_9_ACTIVATION	0.0128819	0.0472767	0.1548	0.319825
REACTOME_MYD88_MAL_CASCADE_INITIATED_ON_PLASMA_MEMBRANE	0.0128819	0.0472767	0.1548	0.319825
PID_FCER1PATHWAY	0.0160238	0.0580114	0.185054	0.178695
KEGG_GLIOMA	0.0109573	0.0405822	0.135237	0.5567
BIOCARTA_MET_PATHWAY	0.0109573	0.0405822	0.135237	0.5567
KEGG_CALCIUM_SIGNALING_PATHWAY	0.3088	0.165132	0.0144864	0.0506109
PID_FGF_PATHWAY	0.0119023	0.0438811	0.144948	0.580279
REACTOME_SIGNAL_TRANSDUCTION_BY_L1	0.0119023	0.0438811	0.144948	0.580279
BIOCARTA_DREAM_PATHWAY	0.0278224	0.0550603	0.107815	0.282275
REACTOME_RNA_POL_I_PROMOTER_OPENING	0.0278224	0.0550603	0.107815	0.282275
REACTOME_DESTABILIZATION_OF_MRNA_BY_KSRP	0.0278224	0.0550603	0.107815	0.282275
KEGG_LONG_TERM_POTENTIATION	0.0244785	0.0858681	0.0737545	0.301966
REACTOME_ACTIVATED_TLR4_SIGNALLING	0.0149431	0.054345	0.174867	0.364801
PID_NETRIN_PATHWAY	0.0128819	0.0472767	0.1548	0.602928
REACTOME_TRANSMISSION_ACROSS_CHEMICAL_SYNAPSES	0.0240766	0.13147	0.107321	0.175035
KEGG_FC_GAMMA_R_MEDIATED_PHAGOCYTOSIS	0.0489978	0.0339113	0.171547	0.21614
KEGG_VEGF_SIGNALING_PATHWAY	0.0138957	0.0507657	0.164778	0.624643
BIOCARTA_BIOPEPTIDES_PATHWAY	0.0138957	0.0507657	0.164778	0.624643
PID_ERBB1_RECEPTOR_PROXIMAL_PATHWAY	0.0138957	0.0507657	0.164778	0.624643
PID_P38_MK2PATHWAY	0.0482	0.0943948	0.181047	0.101413
KEGG_NATURAL_KILLER_CELL_MEDIATED_CYTOTOXICITY	0.0171372	0.0617618	0.195324	0.409277
PID_EPHBFWDPATHWAY	0.0182828	0.0655934	0.205666	0.431173
PID_AVB3_INTEGRIN_PATHWAY	0.0182828	0.0655934	0.205666	0.431173
BIOCARTA_PLCE_PATHWAY	0.0346611	0.0683543	0.132919	0.339426
BIOCARTA_TGFB_PATHWAY	0.0346611	0.0683543	0.132919	0.339426
REACTOME_GASTRIN_CREB_SIGNALLING_PATHWAY_VIA_PKC_AND_MAPK	0.0343794	0.116899	0.112684	0.238769
REACTOME_REGULATION_OF_INSULIN_SECRETION	0.0343794	0.116899	0.112684	0.238769
KEGG_ADHERENS_JUNCTION	0.0299688	0.103267	0.0951562	0.376481
REACTOME_SIGNALING_BY_ERBB4	0.0171372	0.0617618	0.195324	0.684264
KEGG_PATHOGENIC_ESCHERICHIA_COLI_INFECTION	0.214052	0.383346	0.0142653	0.128537
REACTOME_POST_CHAPERONIN_TUBULIN_FOLDING_PATHWAY	1	0.132123	0.0303823	0.0392549
REACTOME_SIGNALING_BY_SCF_KIT	0.020669	0.0734883	0.226517	0.474026
REACTOME_NCAM_SIGNALING_FOR_NEURITE_OUT_GROWTH	0.020669	0.0734883	0.226517	0.474026
REACTOME_METABOLISM_OF_VITAMINS_AND_COFACTORS	0.144088	0.0373833	0.125683	0.252719
REACTOME_INSULIN_RECEPTOR_SIGNALLING_CASCADE	0.0299688	0.103267	0.30017	0.194511
PID_TRKRPATHWAY	0.0219086	0.077546	0.237003	0.494898
KEGG_TASTE_TRANSDUCTION	0.0414535	0.081465	0.157323	0.392042
BIOCARTA_IL3_PATHWAY	0.0414535	0.081465	0.157323	0.392042
ST_G_ALPHA_S_PATHWAY	0.0414535	0.081465	0.157323	0.392042
PID_ATR_PATHWAY	0.0414535	0.081465	0.157323	0.392042
REACTOME_RNA_POL_I_TRANSCRIPTION	0.0414535	0.081465	0.157323	0.392042
REACTOME_ACETYLCHOLINE_NEUROTRANSMITTER_RELEASE_CYCLE	0.0414535	0.081465	0.157323	0.392042
REACTOME_SIGNAL_ATTENUATION	0.0414535	0.081465	0.157323	0.392042
REACTOME_PLATELET_CALCIUM_HOMEOSTASIS	1	0.0943948	0.181047	0.0136911
REACTOME_L1CAM_INTERACTIONS	0.0579393	0.0429986	0.207389	0.463332
REACTOME_CYTOKINE_SIGNALING_IN_IMMUNE_SYSTEM	0.0170498	0.0982807	0.384147	0.441353
REACTOME_TOLL_RECEPTOR_CASCADES	0.0244785	0.0858681	0.258048	0.535356
KEGG_T_CELL_RECEPTOR_SIGNALING_PATHWAY	0.0219086	0.077546	0.237003	0.751472
PID_BMPPATHWAY	0.0482	0.0943948	0.181047	0.44048
REACTOME_NOREPINEPHRINE_NEUROTRANSMITTER_RELEASE_CYCLE	0.0482	0.0943948	0.181047	0.44048
REACTOME_RAP1_SIGNALLING	0.0482	0.0943948	0.181047	0.44048
REACTOME_PURINE_METABOLISM	1	0.0438811	0.0284165	0.297327
REACTOME_REGULATION_OF_PYRUVATE_DEHYDROGENASE_PDH_COMPLEX	1	0.107146	0.204109	0.0206328
REACTOME_DOWNSTREAM_SIGNALING_OF_ACTIVATED_FGFR	0.0258079	0.0901273	0.268587	0.793477
KEGG_ERBB_SIGNALING_PATHWAY	0.0314118	0.107759	0.310659	0.627903
REACTOME_PYRIMIDINE_CATABOLISM	1	0.0415804	0.0819918	0.220198
PID_VEGFR1_2_PATHWAY	0.037453	0.126229	0.352247	0.468342
KEGG_CARDIAC_MUSCLE_CONTRACTION	1	1	0.633096	0.00124622
REACTOME_SIGNALING_BY_INSULIN_RECEPTOR	0.0439048	0.145396	0.392969	0.333653
REACTOME_PYRUVATE_METABOLISM_AND_CITRIC_ACID_TCA_CYCLE	1	0.365475	0.226517	0.0111284
KEGG_AXON_GUIDANCE	0.0489978	0.160151	0.422762	0.382518
REACTOME_SIGNALING_BY_FGFR	0.0359032	0.121541	0.341918	0.867993
PID_MET_PATHWAY	0.0455789	0.150282	0.402978	0.554892
REACTOME_PLATELET_ACTIVATION_SIGNALING_AND_AGGREGATION	0.0300435	0.157785	0.524681	0.673701
REACTOME_DOWNSTREAM_SIGNAL_TRANSDUCTION	0.0406292	0.135734	0.372737	0.89165
REACTOME_SIGNALING_BY_ERBB2	0.0422548	0.140547	0.382888	0.898621
REACTOME_SIGNALING_BY_FGFR_IN_DISEASE	0.0472767	0.155201	0.41291	0.772589
REACTOME_CITRIC_ACID_CYCLE_TCA_CYCLE	1	1	0.419027	0.0141064
REACTOME_G_BETA_GAMMA_SIGNALLING_THROUGH_PLC_BETA	1	1	0.248323	0.0392549
SIG_CHEMOTAXIS	1	1	0.0386631	0.364801
PID_THROMBIN_PAR1_PATHWAY	1	1	0.0424433	0.387134
PID_AR_TF_PATHWAY	1	1	1	0.0291583

## Sheet: RNA-Seq GO BP
Enriched GO BP Set	25	50	100	350	600	850	1095
response to unfolded protein	5.41819e-08	2.79951e-06	0.000156608	4.64531e-05	0.000213501	7.82361e-05	0.000587215
protein refolding	1.29963e-06	8.89354e-06	7.20773e-05	0.00266652	0.0119116	0.0292	0.0545167
cellular response to zinc ion	1	1	0.0640264	0.00126543	2.08295e-05	0.00010537	1.04951e-06
positive regulation of erythrocyte differentiation	0.000559466	0.00194959	0.00758751	0.00999024	0.040943	0.0213552	0.0468733
response to muramyl dipeptide	0.0191389	0.035397	0.00225368	0.00166162	0.00758686	0.0189932	0.0361884
inclusion body assembly	0.000190575	0.000669642	0.0026531	0.0284407	0.0750658	0.133125	0.197198
negative regulation of growth	1	1	0.256916	0.0346896	0.000836209	0.000531563	3.50292e-05
branching involved in mammary gland duct morphogenesis	1	0.0723645	0.00974014	0.00158974	0.0107762	0.00680982	0.0185083
regulation of blood vessel endothelial cell migration	1	0.0514629	0.10161	0.00245085	0.00360561	0.00701163	0.0114116
vascular endothelial growth factor signaling pathway	0.0191389	0.035397	0.0696421	0.221271	0.0649953	0.0021403	0.0052408
regulation of interleukin-6 biosynthetic process	0.0207179	0.038291	0.0752246	0.23734	0.0750658	0.00297148	0.00719512
sodium ion transmembrane transport	0.125418	0.221136	0.0135276	0.0296055	0.0497822	0.00663326	0.00906163
regulation of tumor necrosis factor biosynthetic process	0.00765972	0.0145494	0.0292864	0.098668	0.164341	0.0221055	0.0351905
cell volume homeostasis	0.0222945	0.0411765	0.0807739	0.0327364	0.0119116	0.0292	0.0545167
mammary gland epithelial cell proliferation	1	0.0667685	0.0577377	0.0170039	0.00434815	0.0111378	0.0215496
positive regulation of extrinsic apoptotic signaling pathway	0.0848889	0.0117752	0.0429646	0.0140728	0.0563462	0.123929	0.0184996
regulation of inositol phosphate biosynthetic process	1	0.0324946	0.0640264	0.020604	0.00584174	0.01478	0.0284515
spinal cord association neuron differentiation	1	0.0324946	0.0640264	0.020604	0.00584174	0.01478	0.0284515
negative regulation of extrinsic apoptotic signaling pathway in absence of ligand	0.00126515	0.00436431	0.0166211	0.147694	0.109621	0.222639	0.348208
response to exogenous dsRNA	0.0502623	0.0916938	0.0156741	0.0276815	0.0252567	0.0714391	0.0488492
motor neuron axon guidance	1	0.0526342	0.00510405	0.0056245	0.0240588	0.0565886	0.101536
ATP metabolic process	1	1	0.208948	0.193797	0.0117933	0.000412196	0.00124746
positive regulation of branching involved in ureteric bud morphogenesis	1	0.0526342	0.102644	0.312863	0.0240588	0.00146294	0.00430825
regulation of myeloid leukocyte differentiation	1	1	1	0.00125027	0.00364317	0.00707599	0.0114823
response to stress	0.425403	0.246842	0.410791	0.00741273	0.00321122	0.0107175	0.0375787
positive regulation of cellular carbohydrate metabolic process	1	0.113303	0.214054	0.017044	0.00433794	0.0111306	0.0216211
spinal cord development	1	0.0654051	0.128189	0.011202	0.0453276	0.0066012	0.0155751
negative regulation of cellular response to insulin stimulus	1	1	1	0.0407351	0.00124348	0.00244737	0.00400847
negative regulation of TOR signaling	0.0301412	0.0554776	0.108031	0.0575257	0.0278383	0.0648139	0.0288349
chaperone mediated protein folding requiring cofactor	0.0175574	0.0324946	0.0640264	0.020604	0.0554272	0.100087	0.150836
neuron migration	0.0131005	0.00421116	0.0276807	0.0748617	0.0909798	0.171993	0.385918
MyD88-dependent toll-like receptor signaling pathway	1	1	0.092193	0.00184167	0.0101878	0.0243863	0.0179634
toll-like receptor 9 signaling pathway	1	1	0.0727056	0.00417518	0.0153886	0.0105346	0.0177587
neutral amino acid transport	1	0.0497823	0.00455458	0.0469919	0.0205769	0.0488978	0.0886022
cerebellar Purkinje cell differentiation	1	0.0324946	0.0640264	0.020604	0.0554272	0.01478	0.0284515
cell recognition	1	0.239734	0.422475	0.0180912	0.00318112	0.0105297	0.0240799
positive regulation of G-protein coupled receptor protein signaling pathway	1	0.0526342	0.00510405	0.0521628	0.0240588	0.0565886	0.101536
respiratory chain complex IV assembly	1	1	1	0.221271	0.00758686	0.0021403	0.000547534
collagen fibril organization	0.059414	0.107948	0.204518	0.0430512	0.0103208	0.0380633	0.0896754
regulation of meiosis	0.0379278	0.0695706	0.00899567	0.0868788	0.0511143	0.113187	0.191795
4-hydroxyproline metabolic process	0.0159735	0.0295836	0.0583772	0.188114	0.0464117	0.0845765	0.128584
metanephric glomerulus development	1	0.035397	0.0696421	0.0243925	0.0649953	0.0189932	0.0361884
positive regulation of establishment of protein localization to plasma membrane	1	0.00194959	0.00758751	0.0746671	0.181347	0.0924838	0.159679
apoptotic cell clearance	1	0.0639582	0.124	0.00999024	0.040943	0.0213552	0.0468733
cellular response to cadmium ion	1	1	0.0752246	0.23734	0.00960746	0.0237997	0.000843567
cholesterol transport	1	0.162636	0.299197	0.0370033	0.0963755	0.0110827	0.00245254
intrinsic apoptotic signaling pathway in response to DNA damage by p53 class mediator	0.0639582	0.115969	0.00187857	0.0520328	0.175447	0.143317	0.259928
pteridine-containing compound biosynthetic process	0.0270098	0.0497823	0.0972253	0.117213	0.193834	0.0320862	0.0504999
inositol phosphate metabolic process	0.0966479	0.123815	0.235142	0.235353	0.209637	0.00609819	0.00656708
toll-like receptor 3 signaling pathway	1	1	0.090363	0.0077288	0.00951332	0.0227643	0.0389666
epithelial cell migration	0.0138876	0.0250042	0.0513577	0.169925	0.275132	0.0690393	0.106021
collagen biosynthetic process	0.0471929	0.0862116	0.165218	0.0984349	0.164192	0.0219652	0.0350344
regulation of neuroblast proliferation	1	1	1	0.418502	0.0623837	0.000354665	0.000905771
somitogenesis	0.0893156	0.0130335	0.0472814	0.117391	0.0533915	0.158418	0.15926
chaperone-mediated protein folding	1	1	1	0.00646459	0.00385506	0.0126274	0.0286946
nucleotide-binding oligomerization domain containing signaling pathway	0.0517935	0.0944228	0.0166211	0.0299976	0.109621	0.222639	0.153356
post-anal tail morphogenesis	1	0.0469221	0.091774	0.0420233	0.0173928	0.0417596	0.0764202
brain development	0.60364	0.088096	0.0797592	0.053936	0.0259184	0.0380765	0.0567619
polyol biosynthetic process	0.0487288	0.0402403	0.079922	0.0323844	0.084859	0.149672	0.220238
toll-like receptor 2 signaling pathway	1	1	0.0778745	0.0050775	0.0188064	0.0361464	0.0536108
positive regulation of blood vessel endothelial cell migration	0.0348203	0.0639582	0.124	0.367877	0.181347	0.0213552	0.0468733
embryonic cranial skeleton morphogenesis	1	0.102562	0.194868	0.528079	0.0370838	0.00786149	0.00660201
germinal center formation	1	1	0.0862903	0.268494	0.0965278	0.00524189	0.00176981
positive regulation of DNA damage response, signal transduction by p53 class mediator	1	1	0.0752246	0.0284407	0.00960746	0.0237997	0.0448864
embryo implantation	1	0.105259	0.199707	0.0402465	0.00922394	0.0344038	0.0819249
defense response to Gram-positive bacterium	0.044114	0.0806971	0.155097	0.112876	0.259966	0.0474003	0.0292987
cellular response to vascular endothelial growth factor stimulus	1	1	1	1	0.00952171	0.0029173	0.000829214
regulation of cerebellar granule cell precursor proliferation	1	0.0295836	0.0583772	0.188114	0.302064	0.011154	0.0216947
endothelial cell chemotaxis	0.0238687	0.0440535	0.0862903	0.268494	0.0965278	0.168177	0.0650423
positive regulation of NF-kappaB transcription factor activity	1	0.305699	0.00599484	0.0126406	0.0646756	0.145374	0.14398
positive regulation of adenylate cyclase activity	1	0.105259	0.199707	0.176888	0.011598	0.0221732	0.0352203
porphyrin-containing compound biosynthetic process	1	1	1	0.00404957	0.0115817	0.0221424	0.0352483
entry into host cell	1	1	1	0.00405189	0.0115882	0.0221547	0.0352676
TRIF-dependent toll-like receptor signaling pathway	1	1	0.0761387	0.0202438	0.0176132	0.0337935	0.0500221
toll-like receptor 10 signaling pathway	1	1	0.0595158	0.0115464	0.0286636	0.0439543	0.0558417
stem cell maintenance	0.0117597	0.0380674	0.126815	0.235132	0.0726428	0.180366	0.316708
leukocyte migration	1	0.0672856	0.0550485	0.171035	0.168959	0.0153261	0.0347962
positive regulation of neuron death	0.0669761	0.121277	0.228147	0.0406446	0.0693018	0.0964094	0.122567
peptidyl-proline modification	0.0471929	0.0862116	0.165218	0.187757	0.046186	0.084357	0.128403
toll-like receptor 5 signaling pathway	1	1	0.0611147	0.0122731	0.0305813	0.0470815	0.0600645
cardiac myofibril assembly	0.0191389	0.035397	0.0696421	0.221271	0.350521	0.116306	0.173766
negative regulation of cellular response to oxidative stress	0.0191389	0.035397	0.0696421	0.221271	0.350521	0.116306	0.173766
regulation of glycolysis	0.0348203	0.0639582	0.124	0.220717	0.0646036	0.115873	0.173331
regulation of systemic arterial blood pressure by renin-angiotensin	1	1	1	0.135409	0.023184	0.00363313	0.00729901
negative regulation of stem cell proliferation	1	1	1	0.253079	0.0119116	0.00399879	0.00957548
positive regulation of release of sequestered calcium ion into cytosol	1	0.0583128	0.113386	0.0630704	0.031914	0.0735533	0.12944
positive regulation of vasodilation	1	0.0723645	0.139687	0.406238	0.056615	0.0328743	0.0185083
regulation of interleukin-2 biosynthetic process	0.0285767	0.0526342	0.102644	0.0986888	0.164375	0.224086	0.278925
negative regulation of transcription from RNA polymerase II promoter	1	0.797011	0.958997	0.511581	0.0300411	0.00654731	0.00209373
gene expression	0.159264	0.00628194	0.0254257	0.204431	0.404	0.24415	0.33181
endoderm formation	1	0.0779277	0.149991	0.1062	0.0302151	0.0561521	0.0869571
bicarbonate transport	1	0.0834584	0.0129794	0.119657	0.0812252	0.171323	0.10796
cellular carbohydrate biosynthetic process	0.106819	0.189962	0.344255	0.42493	0.023247	0.0436547	0.068114
cellular chemical homeostasis	0.539229	0.0150509	0.0295505	0.0981165	0.163079	0.222698	0.277702
toll-like receptor 4 signaling pathway	1	1	0.130834	0.0214635	0.0322926	0.0402776	0.0690688
negative regulation of neural precursor cell proliferation	1	1	1	0.268494	0.0145052	0.00524189	0.0124139
toll-like receptor TLR1:TLR2 signaling pathway	1	1	0.069325	0.0163736	0.0414197	0.0648164	0.0841255
toll-like receptor TLR6:TLR2 signaling pathway	1	1	0.069325	0.0163736	0.0414197	0.0648164	0.0841255
negative regulation of fat cell differentiation	1	0.00436431	0.0166211	0.147694	0.325911	0.222639	0.348208
response to UV-B	1	1	0.00308327	0.0327364	0.0855915	0.150446	0.220978
mRNA catabolic process	0.00365057	0.020724	0.113326	0.772981	0.97139	0.99713	0.0461644
cardiac muscle adaptation	0.0159735	0.0295836	0.0583772	0.188114	0.302064	0.398179	0.480188
otic vesicle morphogenesis	0.0159735	0.0295836	0.0583772	0.188114	0.302064	0.398179	0.480188
positive regulation of tumor necrosis factor biosynthetic process	0.0159735	0.0295836	0.0583772	0.188114	0.302064	0.398179	0.480188
behavioral fear response	1	1	0.139687	0.0931935	0.0107762	0.0328743	0.0699066
positive regulation of I-kappaB kinase/NF-kappaB signaling	0.213001	0.0725079	0.011997	0.0859513	0.153266	0.311276	0.46306
regulation of cell growth	0.0880416	0.0144714	0.0559238	0.150043	0.403404	0.400031	0.224785
protein kinase A signaling	1	1	1	0.020604	0.0554272	0.01478	0.0284515
skeletal muscle cell differentiation	1	0.14478	0.0388063	0.0917546	0.0358613	0.113387	0.231379
negative regulation of transcription factor import into nucleus	1	1	1	0.00828587	0.0231445	0.0433493	0.0678291
regulation of proteolysis	0.238221	0.39797	0.638116	0.208669	0.177315	0.104085	0.00257904
response to morphine	1	1	0.12926	0.0807005	0.0458884	0.0248658	0.0540022
osteoblast differentiation	1	0.344552	0.570936	0.3269	0.0408879	0.00913162	0.0278093
regulation of intrinsic apoptotic signaling pathway in response to oxidative stress	0.0191389	0.035397	0.0696421	0.221271	0.350521	0.456323	0.543973
adult heart development	0.0191389	0.035397	0.0696421	0.221271	0.350521	0.456323	0.543973
branch elongation of an epithelium	1	1	1	0.29838	0.0205769	0.00844789	0.0195713
smooth muscle tissue development	1	1	1	0.0630704	0.031914	0.015291	0.0342896
regulation of epithelial cell differentiation involved in kidney development	1	0.0295836	0.0583772	0.188114	0.302064	0.0845765	0.128584
positive regulation of ERK1 and ERK2 cascade	1	0.242029	0.42596	0.29499	0.015942	0.0380935	0.0652439
mesonephric tubule development	1	0.038291	0.0752246	0.23734	0.0750658	0.133125	0.197198
positive regulation of protein kinase activity	1	1	1	0.0438111	0.0103737	0.0364083	0.0866952
neuron differentiation	0.173339	0.0215727	0.0774416	0.392464	0.144516	0.312221	0.29353
defense response to fungus	1	0.038291	0.0752246	0.23734	0.373476	0.133125	0.0448864
positive regulation of chemotaxis	0.125418	0.221136	0.393828	0.823487	0.28633	0.0589233	0.010218
cellular response to estradiol stimulus	1	0.0469221	0.091774	0.283592	0.437595	0.0417596	0.0764202
response to fungus	0.0394779	0.0345799	0.0688837	0.22076	0.350202	0.455641	0.543042
ovulation	1	1	0.108031	0.327048	0.0278383	0.0648139	0.0288349
positive regulation of protein deacetylation	1	0.0324946	0.0640264	0.204864	0.326728	0.100087	0.150836
cytoplasmic sequestering of NF-kappaB	1	1	1	0.188114	0.0464117	0.011154	0.0216947
reproduction	1	1	1	0.0201041	0.0345317	0.0489593	0.0626774
pteridine-containing compound metabolic process	1	1	1	0.0205188	0.0352484	0.0493918	0.0631687
positive regulation of dendrite morphogenesis	0.0222945	0.0411765	0.0807739	0.253079	0.395621	0.508857	0.59994
regulation of peptide secretion	1	1	1	0.0205606	0.0352785	0.0495525	0.0633829
positive regulation of macrophage derived foam cell differentiation	1	1	1	0.0284407	0.0750658	0.0237997	0.0448864
regulation of T cell activation	1	1	1	0.0207312	0.0353693	0.0495616	0.0632338
regulation of cell proliferation	0.62911	0.0439201	0.133193	0.13331	0.113168	0.178774	0.237755
gamma-aminobutyric acid signaling pathway	0.0301412	0.0554776	0.108031	0.327048	0.495164	0.241659	0.340804
extrinsic apoptotic signaling pathway via death domain receptors	1	0.182597	0.332258	0.118806	0.271884	0.170209	0.00848812
T cell proliferation	1	1	1	0.431887	0.0568477	0.00682399	0.0185786
cardiac muscle contraction	0.131066	0.23049	0.408323	0.538493	0.0412194	0.0828606	0.144361
bone remodeling	1	0.182597	0.332258	0.267731	0.0961308	0.0349993	0.064547
skin development	1	1	1	0.0983328	0.0124126	0.0374884	0.0797003
negative regulation of cell growth	0.0218667	0.0683044	0.211485	0.72351	0.26758	0.264278	0.25097
regulation of appetite	1	1	1	0.0327364	0.0855915	0.0292	0.0545167
killing of cells of other organism	1	0.0440535	0.0862903	0.268494	0.416985	0.168177	0.0650423
negative regulation of glucose import	1	1	1	0.204864	0.0554272	0.01478	0.0284515
cellular aldehyde metabolic process	1	1	0.0196042	0.0375379	0.13306	0.262861	0.191686
monocyte differentiation	1	1	1	0.0807005	0.0458884	0.0248658	0.0540022
activation of Rac GTPase activity	1	0.0295836	0.0583772	0.188114	0.302064	0.398179	0.128584
metanephric renal vesicle morphogenesis	1	0.0440535	0.0862903	0.268494	0.416985	0.0964951	0.122461
proteolysis	0.698408	0.658501	0.194884	0.0284527	0.0520457	0.141818	0.304469
muscle organ development	1	1	0.458848	0.157703	0.0293994	0.0455358	0.0592097
negative regulation of protein secretion	1	1	1	0.252748	0.0855879	0.0291311	0.00956662
negative regulation of peptidyl-serine phosphorylation	0.0270098	0.0497823	0.0972253	0.29838	0.457478	0.578308	0.671291
negative regulation of cell proliferation	0.217335	0.222414	0.475397	0.503488	0.16824	0.111735	0.0321423
cellular cation homeostasis	1	1	0.152033	0.42873	0.0349913	0.0491384	0.0629092
regulation of peptidyl-threonine phosphorylation	0.0348203	0.0639582	0.124	0.367877	0.546851	0.333701	0.40745
negative regulation of nuclear division	0.0863667	0.155028	0.0443863	0.321567	0.593213	0.772436	0.08728
positive regulation of type I interferon production	1	1	0.0727056	0.0205779	0.104275	0.243207	0.217878
positive regulation of collagen biosynthetic process	1	1	1	0.0687874	0.168583	0.0181661	0.0403018
dichotomous subdivision of an epithelial terminal unit	1	1	1	0.0170879	0.0464117	0.0845765	0.128584
generation of neurons	1	1	1	1	0.0114221	0.0217694	0.0348109
cell cycle arrest	1	1	0.522549	0.042577	0.0310303	0.0850916	0.157739
cellular response to osmotic stress	0.0285767	0.0526342	0.102644	0.312863	0.47666	0.599206	0.692129
transepithelial transport	1	1	1	0.221271	0.0649953	0.0189932	0.0361884
leukocyte mediated cytotoxicity	1	1	1	0.0604365	0.101876	0.141083	0.0115048
positive regulation of Rac GTPase activity	0.042571	0.0486311	0.0961622	0.297672	0.457025	0.578029	0.670694
negative regulation of cell cycle arrest	1	0.0411765	0.0807739	0.253079	0.395621	0.150446	0.220978
positive regulation of Ras protein signal transduction	1	1	1	0.112876	0.0746967	0.0564852	0.0238987
hyperosmotic response	0.033263	0.0611397	0.118709	0.35455	0.530237	0.655896	0.387446
nitric oxide biosynthetic process	0.07448	0.134411	0.251082	0.632746	0.509452	0.694466	0.0217217
cellular response to lipopolysaccharide	1	1	0.469424	0.0407703	0.0704499	0.0896545	0.101503
positive regulation of neurotransmitter transport	1	0.035397	0.0696421	0.221271	0.350521	0.456323	0.173766
lipid digestion	1	0.035397	0.0696421	0.221271	0.350521	0.456323	0.173766
defense response to virus	0.0348545	0.10502	0.0984198	0.185467	0.538018	0.632087	0.695394
sensory perception of bitter taste	1	1	1	0.188114	0.0464117	0.0845765	0.0216947
positive regulation of gene expression	1	1	1	0.0164453	0.0559685	0.202822	0.0858444
positive regulation of interleukin-1 beta production	0.0317033	0.0583128	0.113386	0.340942	0.513016	0.63795	0.729929
fluid transport	1	1	0.223477	0.583677	0.439661	0.0137647	0.0221183
notochord development	1	0.0440535	0.0862903	0.268494	0.416985	0.168177	0.244969
positive regulation of axon extension	0.0410257	0.0751502	0.144854	0.418502	0.607646	0.733148	0.225341
inositol trisphosphate metabolic process	1	0.0295836	0.0583772	0.188114	0.302064	0.398179	0.480188
regulation of uterine smooth muscle contraction	1	0.0295836	0.0583772	0.188114	0.302064	0.398179	0.480188
regulation of stem cell maintenance	1	1	1	0.23734	0.0750658	0.0237997	0.0448864
neural tube development	1	0.340564	0.565692	0.230821	0.0363076	0.0824341	0.143717
regulation of adaptive immune response	1	1	1	0.117909	0.102555	0.141049	0.0114352
regulation of mast cell degranulation	1	1	1	0.283592	0.107833	0.0417596	0.0157381
maternal process involved in female pregnancy	1	1	1	0.0141965	0.0563061	0.123849	0.207765
positive regulation of chondrocyte differentiation	1	1	0.091774	0.0420233	0.107833	0.186237	0.269047
activation of NF-kappaB-inducing kinase activity	1	1	1	0.0469919	0.119467	0.204549	0.0195713
positive regulation of autophagy	1	1	1	0.0194135	0.0746967	0.159074	0.0977064
negative regulation of alpha-beta T cell differentiation	1	1	1	0.204864	0.326728	0.100087	0.00367638
negative regulation of gene expression	1	0.278382	0.484141	0.376968	0.110926	0.111165	0.042785
tRNA modification	1	1	1	0.393716	0.20726	0.113187	0.00317831
negative regulation of leukocyte activation	1	0.273447	0.47263	0.268393	0.417795	0.16719	0.0122047
vagina development	1	0.0324946	0.0640264	0.204864	0.326728	0.427988	0.513123
neuronal ion channel clustering	1	0.0324946	0.0640264	0.204864	0.326728	0.427988	0.513123
nephron tubule epithelial cell differentiation	1	0.0324946	0.0640264	0.204864	0.326728	0.427988	0.513123
response to topologically incorrect protein	1	1	1	0.0400705	0.0685166	0.0949895	0.121358
positive regulation of steroid biosynthetic process	1	1	1	0.204864	0.0554272	0.100087	0.0284515
death	1	1	1	0.0408815	0.0689585	0.0955009	0.1204
peptidyl-tyrosine modification	1	1	1	0.0409367	0.0695714	0.0966411	0.122893
patterning of blood vessels	1	1	1	0.162171	0.0338756	0.0928265	0.0675461
negative regulation of cellular carbohydrate metabolic process	0.0363753	0.0667685	0.12926	0.380931	0.562879	0.689167	0.778116
response to molecule of bacterial origin	0.304797	0.49237	0.0471459	0.153269	0.24844	0.331195	0.405111
negative regulation of DNA recombination	1	1	0.0807739	0.253079	0.395621	0.508857	0.00957548
response to growth factor	1	0.0371637	0.0749028	0.240868	0.304618	0.400744	0.483053
positive regulation of MAP kinase activity	1	0.424814	0.669716	0.690141	0.352131	0.0276537	0.0209318
interleukin-2 production	1	1	1	1	0.133575	0.0136977	0.0219902
skeletal muscle contraction	0.0410257	0.0751502	0.144854	0.418502	0.607646	0.733148	0.496735
negative regulation of potassium ion transport	1	1	1	1	0.0965278	0.0351895	0.0124139
positive regulation of alpha-beta T cell differentiation	1	1	1	0.465085	0.0879908	0.023785	0.0447655
retina layer formation	1	0.035397	0.0696421	0.221271	0.350521	0.456323	0.543973
uterus development	1	0.035397	0.0696421	0.221271	0.350521	0.456323	0.543973
lens fiber cell development	1	0.035397	0.0696421	0.221271	0.350521	0.456323	0.543973
nephric duct development	1	0.035397	0.0696421	0.221271	0.350521	0.456323	0.543973
protein homotrimerization	1	0.0440535	0.0862903	0.268494	0.416985	0.533192	0.244969
detection of chemical stimulus involved in sensory perception	1	1	1	0.380931	0.0301987	0.0561225	0.0867375
glomerular visceral epithelial cell differentiation	1	1	1	0.0284407	0.0750658	0.133125	0.197198
astrocyte development	1	1	1	0.0284407	0.0750658	0.133125	0.197198
germ cell development	1	1	0.530023	0.0233378	0.0872936	0.183105	0.295072
T cell receptor signaling pathway	1	1	0.456409	0.155564	0.312406	0.0438711	0.0654893
myeloid leukocyte activation	1	1	1	0.401824	0.216626	0.021634	0.0344237
cell growth	1	1	0.032428	0.264967	0.0930961	0.219439	0.370234
positive regulation of smoothened signaling pathway	1	1	1	0.367877	0.181347	0.0213552	0.0468733
protein import into nucleus, translocation	1	1	1	0.565911	0.763101	0.0181607	0.00874601
regulation of actin cytoskeleton organization	1	1	1	0.238998	0.313844	0.0193911	0.0486585
immune response	1	1	1	0.404569	0.0508371	0.0470023	0.0735028
positive regulation of cellular protein metabolic process	1	1	1	0.626267	0.164008	0.0214515	0.0343696
response to transition metal nanoparticle	1	1	0.197979	0.534906	0.17946	0.0916853	0.046066
middle ear morphogenesis	1	1	1	1	0.031914	0.0735533	0.0342896
sarcomere organization	0.042571	0.0779277	0.149991	0.430513	0.621527	0.746381	0.829277
positive regulation of glycolysis	1	1	1	0.188114	0.0464117	0.0845765	0.128584
positive regulation of mononuclear cell proliferation	1	1	1	0.865606	0.0354119	0.0495472	0.0633144
negative regulation of lipid storage	1	1	1	0.283592	0.107833	0.0417596	0.0764202
regulation of striated muscle cell apoptotic process	1	0.0411765	0.0807739	0.253079	0.395621	0.508857	0.59994
progesterone metabolic process	1	1	1	0.23734	0.0750658	0.133125	0.0448864
Fc-gamma receptor signaling pathway	1	1	1	1	0.0354229	0.0494598	0.0633497
cAMP biosynthetic process	1	1	1	1	0.16368	0.021987	0.0349802
embryonic digestive tract morphogenesis	1	1	1	0.29838	0.457478	0.0488978	0.0195713
phosphatidylinositol dephosphorylation	1	1	1	0.29838	0.457478	0.0488978	0.0195713
multi-organism cellular process	1	1	1	1	0.166525	0.0225661	0.0360152
metanephric mesenchyme development	1	1	1	1	0.0855915	0.0292	0.0545167
regulation of mammary gland epithelial cell proliferation	1	1	0.0752246	0.23734	0.373476	0.483257	0.0448864
release of cytochrome c from mitochondria	1	1	1	0.0372151	0.0966441	0.16813	0.245138
cell death	1	1	1	0.946977	0.230118	0.0461428	0.0152975
water homeostasis	0.0487288	0.0889567	0.170233	0.476137	0.67232	0.793077	0.868652
negative regulation of T cell differentiation	1	1	1	0.204359	0.326384	0.0997198	0.0281683
negative regulation of chemotaxis	1	1	1	0.0996364	0.233524	0.371163	0.0217534
negative regulation of cytokine production involved in immune response	1	1	1	0.204864	0.326728	0.100087	0.0284515
pancreatic juice secretion	1	1	1	0.204864	0.326728	0.100087	0.0284515
parturition	1	0.0469221	0.091774	0.283592	0.437595	0.556322	0.649045
male gonad development	1	1	0.136917	0.0427575	0.162637	0.382014	0.599282
interaction with host	1	1	1	0.515935	0.351151	0.0773137	0.0159461
positive regulation of extrinsic apoptotic signaling pathway via death domain receptors	1	1	1	0.0420233	0.107833	0.186237	0.269047
nucleotide-sugar metabolic process	1	1	1	0.119657	0.273206	0.171323	0.044888
negative regulation of mRNA splicing, via spliceosome	1	1	1	0.268494	0.416985	0.0351895	0.0650423
positive regulation of epidermal growth factor receptor signaling pathway	1	0.0497823	0.0972253	0.29838	0.457478	0.578308	0.671291
necroptotic process	1	0.0497823	0.0972253	0.29838	0.457478	0.578308	0.671291
nitrogen compound transport	1	1	1	0.973101	0.0956755	0.065616	0.0435614
neuromuscular junction development	1	1	1	0.191803	0.0477213	0.125435	0.231843
regulation of systemic arterial blood pressure by hormone	1	1	1	1	0.0376805	0.0693602	0.106656
eye morphogenesis	1	1	1	1	0.0380256	0.0700464	0.107519
positive regulation of interferon-beta production	1	1	1	0.367877	0.181347	0.0924838	0.0468733
rRNA metabolic process	1	1	1	0.915324	0.194781	0.0323538	0.0510806
lymphocyte proliferation	1	1	1	1	1	0.0135833	0.0218473
negative regulation of cellular component organization	0.035547	0.110982	0.311008	0.505941	0.793316	0.727102	0.842861
regulation of axon extension	1	1	1	1	1	0.0137371	0.0219902
negative regulation of osteoclast differentiation	1	1	1	0.327048	0.495164	0.0648139	0.0288349
regulation of actin filament-based process	1	1	1	0.575249	0.427834	0.031854	0.050239
endosome organization	1	1	1	0.430513	0.246733	0.0422217	0.0879339
response to activity	1	1	1	0.0430512	0.149564	0.290154	0.218094
regulation of macrophage activation	1	1	1	0.35455	0.530237	0.279028	0.00873759
positive regulation of Rap GTPase activity	1	1	1	1	0.0464117	0.0845765	0.128584
regulation of embryonic development	1	1	1	1	0.0284982	0.0934935	0.196296
cellular response to DNA damage stimulus	1	1	1	0.447011	0.0451409	0.154521	0.172921
epithelial tube morphogenesis	1	1	1	1	0.22042	0.042683	0.0668207
positive regulation of systemic arterial blood pressure	1	1	1	1	0.395621	0.0292	0.0545167
muscle cell migration	1	1	1	1	0.427502	0.0321027	0.0506623
positive regulation of tyrosine phosphorylation of STAT protein	1	1	1	1	0.41679	0.035188	0.0650908
T-helper 2 cell differentiation	1	1	1	1	1	0.133125	0.00719512
maintenance of protein location in cell	1	1	1	0.479413	0.766315	0.0432613	0.0674307
negative regulation of ion transmembrane transporter activity	1	1	1	1	0.164464	0.224204	0.0352435
cerebellar cortex morphogenesis	1	1	1	1	1	0.031873	0.0503672
positive regulation of phosphatidylinositol 3-kinase activity	1	1	1	1	1	0.028704	0.0616828
negative regulation of striated muscle tissue development	1	1	1	1	0.457478	0.0488978	0.0886022
regulation of type 2 immune response	1	1	1	0.35455	0.530237	0.279028	0.0403018
regulation of sodium ion transport	1	1	1	1	0.372981	0.133022	0.0449062
alpha-beta T cell differentiation involved in immune response	1	1	1	1	0.716309	0.0494723	0.063178
negative regulation of cytokine biosynthetic process	1	1	1	1	0.621527	0.0422217	0.0879339
development of primary sexual characteristics	1	1	1	1	1	0.0492424	0.0632799
tetrapyrrole metabolic process	1	1	1	1	1	0.0493283	0.0632019
heart process	1	1	1	1	1	0.0493937	0.063147
glomerular epithelial cell differentiation	1	1	1	1	1	0.0493963	0.0632272
muscle hypertrophy	1	1	1	1	1	0.0494687	0.0633199
regulation of cell-substrate adhesion	1	1	1	1	1	0.0496349	0.0633528
regulation of toll-like receptor signaling pathway	1	1	1	0.340241	0.512642	0.53262	0.0351297
endothelium development	1	1	1	1	0.698046	0.661034	0.0111989
RNA methylation	1	1	1	1	0.457478	0.578308	0.0195713
response to biotic stimulus	1	1	1	1	1	0.362836	0.0153683
positive regulation of lymphocyte differentiation	1	1	1	1	1	0.223598	0.0350551
neuron projection regeneration	1	1	1	1	1	0.224248	0.035258
muscle system process	1	1	1	1	1	1	0.0221803

## Sheet: RNA-Seq GO CC
Enriched GO CC Set	25	50	100	350	600	850	1095
COP9 signalosome	1.9445e-05	0.000131272	0.00094988	5.06337e-05	0.00102514	0.00121586	0.00504041
blood microparticle	0.000450437	0.0028526	0.0181362	0.0130873	0.123159	0.0223327	0.00342034
nucleus	0.438369	0.463769	0.326048	0.0704515	0.00159754	0.000543147	0.000308235
aggresome	0.000455947	0.00160037	0.00597033	0.0616184	0.15758	0.269067	0.377709
Z disc	0.00905481	0.00246599	0.0158331	0.11262	0.102823	0.309162	0.376101
dendrite cytoplasm	0.0180931	0.0335818	0.0646358	0.0216937	0.0602555	0.1114	0.168296
dendrite terminus	0.0165974	0.0308259	0.059411	0.193571	0.0513366	0.0957895	0.145975
perinuclear region of cytoplasm	0.0402575	0.0550047	0.0625429	0.0383603	0.0616919	0.1946	0.0963906
brush border membrane	1	0.00519603	0.0188065	0.167263	0.0385838	0.109016	0.207933
endoplasmic reticulum lumen	0.0274913	0.0848511	0.24538	0.237401	0.065451	0.0703879	0.0368763
cation-transporting ATPase complex	0.0150995	0.0280624	0.0541574	0.177638	0.291279	0.390163	0.473119
ruffle membrane	0.0929414	0.0142223	0.0491809	0.352475	0.3688	0.195273	0.204772
phagocytic cup	1	1	0.0698319	0.0253145	0.0696571	0.127609	0.191138
extracellular vesicular exosome	0.00122608	0.0607267	0.216786	0.40007	0.907759	0.959916	0.993534
platelet alpha granule lumen	1	1	1	0.216469	0.0649325	0.0202329	0.0199091
centriole	1	0.178632	0.319508	0.149338	0.0290019	0.115	0.256016
ciliary part	1	0.379873	0.607302	0.127064	0.17025	0.0300126	0.0654215
lamellipodium membrane	1	0.044529	0.0852498	0.268737	0.423616	0.178931	0.261364
mitochondrion	0.0702734	0.0156528	0.111276	0.533	0.652425	0.719808	0.757609
neuronal postsynaptic density	1	0.0308259	0.059411	0.193571	0.315273	0.4196	0.505834
presynaptic active zone	1	0.03633	0.0698319	0.224519	0.360857	0.474286	0.565301
axon initial segment	1	1	1	0.177638	0.0429455	0.0808806	0.124342
nuclear speck	0.0266053	0.0823228	0.239216	0.634925	0.676096	0.706765	0.825681
peroxisomal matrix	1	1	0.0143794	0.133527	0.307748	0.47738	0.615893
extracellular matrix	1	1	1	0.0215491	0.115803	0.275247	0.25484
DNA-directed RNA polymerase II, core complex	1	1	1	0.0374945	0.100342	0.178931	0.261364
nuclear outer membrane	1	1	1	0.349774	0.169661	0.0871472	0.0440498
integral component of plasma membrane	0.257124	0.0436132	0.0906813	0.431654	0.948755	0.945899	0.869617
peroxisomal membrane	1	1	0.0386456	0.295538	0.569584	0.511266	0.683794
NADPH oxidase complex	1	1	1	1	1	0.390163	0.0205642

## Sheet: RNA-Seq GO MF
Enriched GO MF Set	25	50	100	350	600	850	1095
virus receptor activity	0.000975906	0.00309255	0.0116245	0.00218578	0.0147818	0.010702	0.0279527
unfolded protein binding	1.24009e-05	0.00012995	0.00175949	0.0994346	0.359953	0.631616	0.651229
L-ascorbic acid binding	0.0344056	0.0605423	0.00663135	0.0650836	0.0340788	0.0175651	0.0387604
mismatch repair complex binding	1	1	0.00148163	0.0160945	0.00406851	0.0108495	0.0209889
sequence-specific DNA binding transcription factor activity	1	0.372133	0.137539	0.290864	0.00769469	0.00153456	0.000237417
collagen binding	0.0800614	0.00961798	0.00311995	0.0174742	0.0927862	0.22852	0.201064
sodium:amino acid symporter activity	0.0165274	0.0292899	0.057119	0.0160945	0.044376	0.0831036	0.125952
double-stranded RNA binding	0.00346887	0.0107588	0.00368233	0.0891885	0.275348	0.484821	0.652386
neutral amino acid transmembrane transporter activity	1	0.0521176	0.00488668	0.0492939	0.0225549	0.0552045	0.098679
aldo-keto reductase (NADP) activity	0.0214344	0.0379125	0.0736175	0.0394424	0.0676293	0.0953965	0.120979
cytokine receptor activity	1	0.185808	0.0618818	0.0173445	0.0281391	0.0344406	0.0117184
peptidyl-proline dioxygenase activity	0.0165274	0.0292899	0.057119	0.182776	0.044376	0.0831036	0.125952
myosin binding	1	0.0853803	0.0132767	0.0215034	0.0187489	0.0570115	0.114737
ion channel activity	0.010863	0.0200935	0.03984	0.13308	0.21929	0.298044	0.0675538
ubiquitin protein ligase binding	0.0280925	0.0797659	0.0656561	0.0140826	0.0959479	0.247113	0.118552
protein dimerization activity	1	1	0.0304031	0.0092143	0.00747458	0.0623131	0.0650094
metalloendopeptidase activity	0.136768	0.0280038	0.0941347	0.0314117	0.0319776	0.139815	0.184144
inorganic anion exchanger activity	1	0.04077	0.00295095	0.030885	0.0820185	0.148011	0.216873
sodium ion transmembrane transporter activity	0.106127	0.184635	0.0186384	0.0360226	0.131287	0.10339	0.0773304
neurotransmitter:sodium symporter activity	0.026318	0.0464603	0.0898308	0.0396795	0.103443	0.183334	0.264292
protein N-terminus binding	0.00971253	0.0291902	0.0158234	0.268029	0.375702	0.452882	0.200183
serine-type endopeptidase inhibitor activity	0.107353	0.183373	0.330208	0.0469261	0.0847911	0.239739	0.00928509
ubiquitin binding	0.102859	0.176025	0.318231	0.029801	0.0283258	0.0827997	0.15956
oxidoreductase activity, acting on paired donors, with incorporation or reduction of molecular oxygen, 2-oxoglutarate as one donor, and incorporation of one atom each of oxygen into both donors	1	0.0992964	0.0183889	0.160588	0.12514	0.0295732	0.071084
anion:cation symporter activity	0.0707882	0.122749	0.228259	0.0296856	0.110642	0.0827902	0.16036
monocarboxylic acid transmembrane transporter activity	0.0456204	0.0799167	0.151928	0.107097	0.0704573	0.155716	0.253898
alcohol transmembrane transporter activity	1	1	0.0736175	0.230815	0.0718929	0.0231758	0.00688596
potassium-transporting ATPase activity	0.0165274	0.0292899	0.057119	0.182776	0.2958	0.395017	0.475831
RAGE receptor binding	1	0.0321724	0.0626505	0.199112	0.0530257	0.0983751	0.147821
oxidoreductase activity, acting on single donors with incorporation of molecular oxygen, incorporation of two atoms of oxygen	0.0376226	0.0661181	0.12658	0.371525	0.187026	0.100291	0.171047
titin binding	0.0230649	0.04077	0.0790534	0.246194	0.388012	0.505239	0.216873
peptide antigen binding	1	0.0633342	0.121421	0.358694	0.038479	0.090348	0.155519
steroid binding	1	0.190657	0.341977	0.169103	0.228519	0.0187793	0.0470012
neuropeptide hormone activity	1	1	0.116232	0.0650836	0.0340788	0.0808447	0.140463
RNA polymerase II transcription corepressor activity	1	1	1	1	0.0299564	0.0147794	0.00665989
GABA-A receptor activity	0.0246927	0.0436193	0.0844577	0.261267	0.409117	0.529506	0.620572
structural constituent of muscle	0.0645564	0.112227	0.0229267	0.18999	0.403022	0.590065	0.460817
tetrapyrrole binding	1	1	1	0.013166	0.0364553	0.0687762	0.105221
endodeoxyribonuclease activity, producing 5'-phosphomonoesters	1	1	1	0.246194	0.0111388	0.0284448	0.0528647
coreceptor activity	1	1	1	0.0764168	0.0431532	0.0240616	0.0519989
vitamin D receptor binding	0.026318	0.0464603	0.0898308	0.27604	0.429495	0.552584	0.644325
nucleosome binding	0.026318	0.0464603	0.0898308	0.27604	0.429495	0.552584	0.644325
phosphate ion binding	1	1	0.057119	0.182776	0.044376	0.0831036	0.125952
DNA binding	1	1	0.626991	0.399732	0.117652	0.0307749	0.00539224
14-3-3 protein binding	0.0279407	0.0492931	0.0951727	0.290518	0.449172	0.574532	0.666591
RNA polymerase II core promoter proximal region sequence-specific DNA binding transcription factor activity	1	1	1	0.131206	0.0220906	0.042421	0.0662925
Rac GTPase binding	0.0456204	0.0799167	0.151928	0.431942	0.250928	0.401788	0.529985
heat shock protein binding	1	1	1	0.174872	0.0478467	0.110435	0.0148317
Rab GTPase binding	1	0.156112	0.0440194	0.105278	0.132726	0.305132	0.481293
oxidoreductase activity, acting on the CH-CH group of donors	1	1	1	0.0191279	0.0527142	0.0976432	0.147158
deacetylase activity	1	1	1	0.0192051	0.0527701	0.0978854	0.147351
modified amino acid transmembrane transporter activity	1	0.0292899	0.057119	0.182776	0.2958	0.395017	0.475831
NAD+ kinase activity	1	1	0.0898308	0.0396795	0.103443	0.183334	0.264292
identical protein binding	0.484068	0.114199	0.00767829	0.260914	0.391214	0.742996	0.596063
amino acid transmembrane transporter activity	1	1	1	0.14705	0.0283985	0.0546033	0.0843568
NAD-dependent histone deacetylase activity (H3-K18 specific)	1	1	1	0.0229938	0.0622137	0.114352	0.170375
transmembrane transporter activity	1	1	1	0.0261482	0.0717349	0.113903	0.171277
protein serine/threonine kinase inhibitor activity	0.0424289	0.0744213	0.141877	0.408502	0.598417	0.729483	0.595127
thyroid hormone receptor binding	0.0424289	0.0744213	0.141877	0.408502	0.598417	0.729483	0.81371
alcohol binding	1	1	1	0.381057	0.192347	0.0410898	0.0243222
hormone binding	1	1	1	0.0820738	0.0478382	0.110417	0.186438
low-density lipoprotein receptor activity	1	1	1	0.182776	0.044376	0.0831036	0.125952
ATPase activator activity	1	1	1	0.182776	0.044376	0.0831036	0.125952
endonuclease activity	1	1	1	1	0.770467	0.0318005	0.00369951
transcription regulatory region sequence-specific DNA binding	1	1	1	1	0.716572	0.0142252	0.00949091
RNA polymerase II transcription factor binding transcription factor activity involved in negative regulation of transcription	1	1	1	1	0.0286327	0.0547038	0.0844118
growth factor activity	1	1	0.546923	0.503131	0.0421109	0.0646625	0.21679
poly-pyrimidine tract binding	1	1	1	0.215123	0.34352	0.0489642	0.0625091
ephrin receptor activity	1	0.0492931	0.0951727	0.290518	0.449172	0.574532	0.666591
zinc ion binding	0.278352	0.0422354	0.198251	0.540978	0.532347	0.794141	0.476133
RNA polymerase II distal enhancer sequence-specific DNA binding	1	1	1	0.0443892	0.114665	0.201421	0.288056
histone deacetylase binding	1	1	1	0.0389071	0.178421	0.203791	0.20962
MAP kinase kinase activity	1	1	1	1	0.103443	0.0407091	0.0741879
SH3 domain binding	1	1	1	0.904678	0.570021	0.0268445	0.0290632
phosphatidylinositol-4-phosphate binding	1	1	1	1	0.320078	0.424681	0.00351396
signaling receptor activity	1	1	1	0.339392	0.158173	0.27196	0.0378442
phosphatidylinositol-3-phosphate binding	1	1	1	1	0.537851	0.293553	0.010198
insulin receptor substrate binding	1	1	1	0.230815	0.366156	0.479723	0.0435015

## Sheet: RNA-Seq MSigDB CP
Enriched MSigDB Canonical Pathway Set	25	50	100	350	600	850	1095
KEGG_MAPK_SIGNALING_PATHWAY	0.000405288	0.00558516	0.00311027	0.00462493	0.00103702	0.000512119	0.000985147
REACTOME_TRANSPORT_OF_INORGANIC_CATIONS_ANIONS_AND_AMINO_ACIDS_OLIGOPEPTIDES	0.112922	0.00175421	0.00134231	0.00142272	0.000566697	0.00233417	0.00199227
REACTOME_AMINO_ACID_TRANSPORT_ACROSS_THE_PLASMA_MEMBRANE	0.0363494	0.00246652	0.000422212	0.0144904	0.00165157	0.00736027	0.00451265
REACTOME_RIP_MEDIATED_NFKB_ACTIVATION_VIA_DAI	1	0.0472868	0.000114606	0.000299344	0.00224236	0.0077952	0.0185477
KEGG_ANTIGEN_PROCESSING_AND_PRESENTATION	0.000114601	0.000912362	0.00657425	0.00214436	0.0265399	0.104429	0.237761
REACTOME_TRAF6_MEDIATED_NFKB_ACTIVATION	1	0.0554009	0.000189767	0.000581287	0.00420902	0.0141461	0.00656046
REACTOME_AMINO_ACID_AND_OLIGOPEPTIDE_SLC_TRANSPORTERS	0.0580841	0.00634773	0.00174537	0.00952839	0.00284088	0.0148812	0.0141794
REACTOME_TAK1_ACTIVATES_NFKB_BY_PHOSPHORYLATION_AND_ACTIVATION_OF_IKKS_COMPLEX	1	0.0607727	0.000254242	0.00085049	0.00602117	0.01979	0.0100488
BIOCARTA_TID_PATHWAY	0.0253023	0.0499991	0.00461872	0.00511294	0.0220276	0.00964505	0.0226979
REACTOME_SLC_MEDIATED_TRANSMEMBRANE_TRANSPORT	0.273393	0.0254984	0.00172343	0.0141531	0.0211711	0.0120728	0.0221022
REACTOME_TRIF_MEDIATED_TLR3_SIGNALING	1	0.183416	0.00771666	0.00288027	0.00282065	0.0070135	0.0122021
BIOCARTA_ARENRF2_PATHWAY	0.0183362	0.000606109	0.00239864	0.0266704	0.070741	0.128105	0.192278
ST_P38_MAPK_PATHWAY	0.0513431	0.100118	0.190456	0.167573	0.00145382	0.00173897	0.00708265
REACTOME_RIG_I_MDA5_MEDIATED_INDUCTION_OF_IFN_ALPHA_BETA_PATHWAYS	1	0.164524	0.00553955	0.00156008	0.00550865	0.0318158	0.0155526
BIOCARTA_EPONFKB_PATHWAY	1	1	0.00170394	0.00114637	0.00531711	0.0138826	0.0272724
REACTOME_TRANSMEMBRANE_TRANSPORT_OF_SMALL_MOLECULES	0.0165398	0.00453247	0.00153567	0.0217902	0.107252	0.0792605	0.214436
REACTOME_EXTRACELLULAR_MATRIX_ORGANIZATION	0.101435	0.019277	0.00896925	0.0168569	0.0427844	0.154285	0.0428294
KEGG_SPLICEOSOME	0.000686915	0.00515556	0.0330959	0.0993493	0.243726	0.141389	0.358499
BIOCARTA_HSP27_PATHWAY	0.0197332	0.0391044	0.0767848	0.245457	0.0807196	0.0274944	0.00905356
REACTOME_ACTIVATED_TLR4_SIGNALLING	1	0.224406	0.0142495	0.00868725	0.0110126	0.0279376	0.04976
REACTOME_TOLL_RECEPTOR_CASCADES	1	0.273859	0.0260559	0.00710895	0.0144819	0.0196298	0.0460547
REACTOME_NEUROTRANSMITTER_RELEASE_CYCLE	0.0431927	0.0845775	0.162213	0.126165	0.0203542	0.0155904	0.0409227
KEGG_ENDOCYTOSIS	0.00199245	0.0141205	0.0811493	0.145233	0.263458	0.154191	0.0893188
REACTOME_NFKB_AND_MAP_KINASES_ACTIVATION_MEDIATED_BY_TLR4_SIGNALING_REPERTOIRE	1	0.178733	0.00713183	0.0120793	0.0301364	0.0485787	0.0641549
KEGG_CYTOKINE_CYTOKINE_RECEPTOR_INTERACTION	1	0.439348	0.108103	0.020141	0.0447374	0.00930288	0.00376364
REACTOME_INNATE_IMMUNE_SYSTEM	0.267083	0.126601	0.0353725	0.0118763	0.0356636	0.104823	0.0299684
BIOCARTA_PPARA_PATHWAY	0.0740755	0.142758	0.0378525	0.0223778	0.0365156	0.0452054	0.117928
REACTOME_TRANSCRIPTIONAL_REGULATION_OF_WHITE_ADIPOCYTE_DIFFERENTIATION	0.0936985	0.178733	0.0587693	0.15836	0.0301364	0.0485787	0.0100443
REACTOME_BINDING_AND_ENTRY_OF_HIV_VIRION	1	1	1	0.00230941	0.00666529	0.0131259	0.0213745
REACTOME_TRAF6_MEDIATED_INDUCTION_OF_NFKB_AND_MAP_KINASES_UPON_TLR7_8_OR_9_ACTIVATION	1	0.188074	0.00832904	0.0151452	0.038252	0.0623809	0.083382
KEGG_APOPTOSIS	1	1	0.0777285	0.0781618	0.14306	0.00555736	0.00141968
REACTOME_TETRAHYDROBIOPTERIN_BH4_SYNTHESIS_RECYCLING_SALVAGE_AND_REGULATION	0.0169373	0.0336112	0.0661839	0.214468	0.0612054	0.111841	0.169326
PID_UPA_UPAR_PATHWAY	1	0.0949666	0.181148	0.153506	0.0304599	0.0061227	0.0197698
KEGG_HEMATOPOIETIC_CELL_LINEAGE	1	1	0.337384	0.00309059	0.0361055	0.0225499	0.0134036
BIOCARTA_P38MAPK_PATHWAY	0.0553933	0.107791	0.204222	0.553045	0.155294	0.0424036	0.00284509
REACTOME_REGULATION_OF_THE_FANCONI_ANEMIA_PATHWAY	1	1	0.0391515	0.00776862	0.02179	0.0417008	0.0660267
PID_P38ALPHABETADOWNSTREAMPATHWAY	0.052695	0.102683	0.195071	0.53466	0.139135	0.00921376	0.0287362
REACTOME_MYD88_MAL_CASCADE_INITIATED_ON_PLASMA_MEMBRANE	1	0.20189	0.0103342	0.0206546	0.0528235	0.0871425	0.117899
PID_IL12_2PATHWAY	1	1	0.0430933	0.0282377	0.0138819	0.0212257	0.0675973
REACTOME_BASIGIN_INTERACTIONS	1	0.0634473	0.00749768	0.0760066	0.0421873	0.0973211	0.169677
REACTOME_ION_CHANNEL_TRANSPORT	0.00237196	0.00924831	0.0340966	0.269933	0.523508	0.450533	0.623523
REACTOME_DESTABILIZATION_OF_MRNA_BY_AUF1_HNRNP_D0	0.00219159	0.00856107	0.0316793	0.255117	0.502072	0.692704	0.596143
PID_HDAC_CLASSI_PATHWAY	1	1	0.306322	0.00887772	0.0216985	0.034292	0.0171296
ST_FAS_SIGNALING_PATHWAY	0.0845913	0.162133	0.0485872	0.034929	0.161122	0.352179	0.0377388
BIOCARTA_MTA3_PATHWAY	0.0239129	0.0472868	0.0924632	0.289669	0.112912	0.197376	0.0852971
REACTOME_TCR_SIGNALING	1	1	0.239808	0.0150986	0.0805057	0.0078578	0.0280807
KEGG_REGULATION_OF_AUTOPHAGY	1	1	1	0.0130068	0.0521333	0.00618654	0.0173748
PID_AVB3_OPN_PATHWAY	1	0.081962	0.012563	0.0213481	0.0813495	0.175243	0.286508
KEGG_ARGININE_AND_PROLINE_METABOLISM	0.0727529	0.140306	0.0365835	0.284742	0.0340534	0.112028	0.233179
ST_GAQ_PATHWAY	1	1	0.142845	0.0160659	0.0126315	0.0392922	0.0839622
KEGG_FOLATE_BIOSYNTHESIS	0.012729	0.0253137	0.0500562	0.16559	0.26846	0.359899	0.439505
KEGG_CYTOSOLIC_DNA_SENSING_PATHWAY	1	1	0.235448	0.0140553	0.0214629	0.0248866	0.0701002
REACTOME_HEMOSTASIS	1	0.334238	0.42591	0.0208075	0.0301066	0.0328696	0.0459729
BIOCARTA_RNA_PATHWAY	1	1	0.0500562	0.0129715	0.0357055	0.067065	0.10427
REACTOME_NA_CL_DEPENDENT_NEUROTRANSMITTER_TRANSPORTERS	0.0197332	0.0391044	0.0767848	0.245457	0.385129	0.144873	0.215596
BIOCARTA_STRESS_PATHWAY	1	1	0.128028	0.0818605	0.04703	0.0266453	0.0146321
REACTOME_COLLAGEN_FORMATION	0.0767153	0.147642	0.0404404	0.100479	0.123626	0.285797	0.133976
BIOCARTA_GABA_PATHWAY	0.0141336	0.0280872	0.0554625	0.182211	0.29344	0.390864	0.474434
BIOCARTA_RANMS_PATHWAY	0.0141336	0.0280872	0.0554625	0.182211	0.29344	0.390864	0.474434
KEGG_MTOR_SIGNALING_PATHWAY	0.0701023	0.13538	0.252743	0.269933	0.252181	0.035542	0.0376499
KEGG_PRION_DISEASES	0.0445558	0.0871856	0.166987	0.132887	0.298673	0.200016	0.0461075
REACTOME_AMINE_COMPOUND_SLC_TRANSPORTERS	0.0322209	0.0634473	0.123033	0.370493	0.184366	0.0973211	0.169677
KEGG_INOSITOL_PHOSPHATE_METABOLISM	0.0714285	0.137846	0.257006	0.27734	0.261438	0.0386001	0.041262
BIOCARTA_P53HYPOXIA_PATHWAY	0.030841	0.0607727	0.11801	0.0702941	0.172003	0.288183	0.402056
REACTOME_NFKB_IS_ACTIVATED_AND_SIGNALS_SURVIVAL	1	1	0.0554625	0.0160029	0.0436402	0.0812142	0.125142
REACTOME_ENOS_ACTIVATION_AND_REGULATION	0.0266898	0.0527038	0.102769	0.317699	0.135892	0.233495	0.333471
PID_HIVNEFPATHWAY	1	1	0.171734	0.0274678	0.101586	0.0731887	0.0149859
REACTOME_PPARA_ACTIVATES_GENE_EXPRESSION	0.00865617	0.0322792	0.109115	0.315345	0.249511	0.525267	0.421268
PID_P53DOWNSTREAMPATHWAY	0.173028	0.0549756	0.00701573	0.126697	0.302057	0.464434	0.448411
REACTOME_GABA_A_RECEPTOR_ACTIVATION	0.0169373	0.0336112	0.0661839	0.214468	0.340874	0.448378	0.537904
ST_T_CELL_SIGNAL_TRANSDUCTION	1	1	0.222217	0.0569197	0.0623312	0.0184672	0.0537941
BIOCARTA_RELA_PATHWAY	1	1	0.0872666	0.0394595	0.101843	0.0393838	0.0735178
PID_NFKAPPABATYPICALPATHWAY	1	1	0.0872666	0.0394595	0.101843	0.0393838	0.0735178
REACTOME_CLASS_B_2_SECRETIN_FAMILY_RECEPTORS	1	1	1	0.20826	0.0181596	0.0137967	0.0244329
BIOCARTA_41BB_PATHWAY	1	1	0.0767848	0.0307122	0.0807196	0.144873	0.0523714
REACTOME_REGULATION_OF_MRNA_STABILITY_BY_PROTEINS_THAT_BIND_AU_RICH_ELEMENTS	0.00559399	0.0212495	0.0744476	0.468531	0.756682	0.74211	0.733208
ST_TUMOR_NECROSIS_FACTOR_PATHWAY	1	1	0.152584	0.112983	0.0750352	0.0493248	0.0316586
SIG_CHEMOTAXIS	1	1	1	0.0112043	0.0623312	0.059911	0.0537941
REACTOME_TRAF6_MEDIATED_IRF7_ACTIVATION	1	1	1	0.0702941	0.0376101	0.0876352	0.0100488
KEGG_PHOSPHATIDYLINOSITOL_SIGNALING_SYSTEM	1	1	1	0.182849	0.245865	0.00916076	0.0058712
REACTOME_DOWNSTREAM_TCR_SIGNALING	1	1	0.162213	0.0232949	0.0878847	0.0606322	0.124322
BIOCARTA_CD40_PATHWAY	1	1	0.0714993	0.0266704	0.070741	0.128105	0.192278
REACTOME_P75NTR_SIGNALS_VIA_NFKB	1	1	0.0714993	0.0266704	0.070741	0.128105	0.192278
PID_P38_MK2PATHWAY	0.0294591	0.0580906	0.112958	0.344626	0.517928	0.269951	0.379528
BIOCARTA_DEATH_PATHWAY	1	1	0.166987	0.0253349	0.094633	0.200016	0.0461075
PID_CXCR4_PATHWAY	1	0.248456	0.110946	0.138872	0.446274	0.0527559	0.0465974
REACTOME_GPCR_LIGAND_BINDING	1	0.623884	0.305219	0.14267	0.0443997	0.0661221	0.0534069
BIOCARTA_CDMAC_PATHWAY	1	1	0.0872666	0.0394595	0.101843	0.179585	0.0735178
KEGG_NOD_LIKE_RECEPTOR_SIGNALING_PATHWAY	0.0793478	0.1525	0.0430933	0.108742	0.317631	0.536632	0.491837
REACTOME_GABA_SYNTHESIS_RELEASE_REUPTAKE_AND_DEGRADATION	0.0239129	0.0472868	0.0924632	0.289669	0.446011	0.569533	0.665059
BIOCARTA_NTHI_PATHWAY	1	1	0.123033	0.0760066	0.0421873	0.0973211	0.169677
BIOCARTA_MAPK_PATHWAY	1	1	0.388464	0.245012	0.0735692	0.0559848	0.0175216
KEGG_ADIPOCYTOKINE_SIGNALING_PATHWAY	1	1	0.306322	0.0385902	0.06708	0.0882687	0.102104
KEGG_TOLL_LIKE_RECEPTOR_SIGNALING_PATHWAY	1	1	0.415882	0.0396778	0.0417255	0.0846295	0.130725
BIOCARTA_TNFR2_PATHWAY	1	1	0.0924632	0.0441442	0.112912	0.197376	0.0852971
BIOCARTA_FMLP_PATHWAY	1	1	0.176455	0.146563	0.0277027	0.0799229	0.158986
REACTOME_LIGAND_GATED_ION_CHANNEL_TRANSPORT	0.0266898	0.0527038	0.102769	0.317699	0.483217	0.610193	0.705523
PID_ANGIOPOIETINRECEPTOR_PATHWAY	1	1	0.248456	0.0773369	0.0272978	0.0927615	0.19896
REACTOME_SIGNALING_BY_ILS	1	1	0.109115	0.0142207	0.122663	0.20257	0.274964
KEGG_LEUKOCYTE_TRANSENDOTHELIAL_MIGRATION	1	0.263378	0.457863	0.631847	0.498545	0.146365	0.00256514
ST_WNT_CA2_CYCLIC_GMP_PATHWAY	1	1	1	0.0593256	0.029268	0.0695889	0.124871
REACTOME_GENERIC_TRANSCRIPTION_PATHWAY	0.377537	0.612804	0.562816	0.124497	0.159975	0.248068	0.0243665
KEGG_PROXIMAL_TUBULE_BICARBONATE_RECLAMATION	0.0294591	0.0580906	0.112958	0.344626	0.517928	0.647016	0.741103
PID_IL23PATHWAY	1	1	0.162213	0.0232949	0.0878847	0.187523	0.303885
ST_ERK1_ERK2_MAPK_PATHWAY	1	1	1	0.126165	0.0203542	0.0606322	0.124322
KEGG_RIG_I_LIKE_RECEPTOR_SIGNALING_PATHWAY	1	1	0.298334	0.034929	0.0600975	0.179784	0.187689
REACTOME_FATTY_ACID_TRIACYLGLYCEROL_AND_KETONE_BODY_METABOLISM	0.0222908	0.0784113	0.237265	0.633193	0.483962	0.533987	0.316983
REACTOME_ACTIVATION_OF_CHAPERONES_BY_ATF6_ALPHA	1	1	1	0.198501	0.317569	0.0138826	0.0272724
REACTOME_STRIATED_MUSCLE_CONTRACTION	0.0349751	0.0687743	0.132995	0.395342	0.580523	0.710566	0.467114
BIOCARTA_STEM_PATHWAY	1	1	1	0.022864	0.0612054	0.111841	0.169326
ST_INTEGRIN_SIGNALING_PATHWAY	1	1	0.374282	0.0809475	0.148374	0.0443459	0.137624
REACTOME_NOD1_2_SIGNALING_PATHWAY	0.040461	0.0793391	0.152584	0.442144	0.635002	0.762685	0.269213
PID_MYC_ACTIVPATHWAY	0.10528	0.0207488	0.0728245	0.461942	0.750406	0.734247	0.723988
KEGG_INSULIN_SIGNALING_PATHWAY	1	1	0.52767	0.264546	0.161104	0.0249402	0.0646835
REACTOME_GENERATION_OF_SECOND_MESSENGER_MOLECULES	1	1	1	0.0878478	0.209436	0.0305422	0.0666514
REACTOME_ADVANCED_GLYCOSYLATION_ENDPRODUCT_RECEPTOR_SIGNALING	1	0.0336112	0.0661839	0.214468	0.340874	0.448378	0.537904
PID_HNF3BPATHWAY	1	1	1	0.553045	0.155294	0.0424036	0.0109105
KEGG_RENIN_ANGIOTENSIN_SYSTEM	1	1	1	0.0266704	0.070741	0.128105	0.192278
REACTOME_EARLY_PHASE_OF_HIV_LIFE_CYCLE	1	1	1	0.0266704	0.070741	0.128105	0.192278
BIOCARTA_NKT_PATHWAY	1	1	1	0.0702941	0.172003	0.0876352	0.0445911
REACTOME_ION_TRANSPORT_BY_P_TYPE_ATPASES	0.0445558	0.0871856	0.166987	0.474859	0.671172	0.462465	0.601055
BIOCARTA_KERATINOCYTE_PATHWAY	1	1	0.217756	0.210878	0.180538	0.152827	0.0489259
REACTOME_TRANSMISSION_ACROSS_CHEMICAL_SYNAPSES	0.0259816	0.0902499	0.266757	0.687757	0.564592	0.487112	0.547604
PID_PI3KCIPATHWAY	1	1	1	0.247714	0.491123	0.0273193	0.0280807
REACTOME_TIGHT_JUNCTION_INTERACTIONS	1	1	1	1	0.0521333	0.117901	0.0173748
REACTOME_BRANCHED_CHAIN_AMINO_ACID_CATABOLISM	1	1	1	0.289669	0.112912	0.0461528	0.0852971
REACTOME_LATENT_INFECTION_OF_HOMO_SAPIENS_WITH_MYCOBACTERIUM_TUBERCULOSIS	1	1	1	0.430794	0.247577	0.0441482	0.0275691
SA_MMP_CYTOKINE_CONNECTION	1	1	1	0.260491	0.406131	0.0331609	0.0625276
KEGG_PEROXISOME	1	1	0.00896925	0.187864	0.474163	0.493905	0.694918
PID_VEGFR1_2_PATHWAY	1	1	1	0.745921	0.0823343	0.0454617	0.129534
REACTOME_METABOLISM_OF_MRNA	0.0346575	0.117205	0.329767	0.920201	0.99392	0.99776	0.999156
REACTOME_SIGNALLING_TO_ERKS	1	1	1	1	0.713894	0.0284081	0.0705761
REACTOME_CELL_CELL_COMMUNICATION	1	1	1	0.897691	0.189288	0.180691	0.0487393
REACTOME_ENDOSOMAL_SORTING_COMPLEX_REQUIRED_FOR_TRANSPORT_ESCRT	1	1	1	1	1	0.0347571	0.075054
REACTOME_METABOLISM_OF_RNA	0.0494599	0.160762	0.421139	0.962405	0.99851	0.998425	0.998735
REACTOME_EXTRINSIC_PATHWAY_FOR_APOPTOSIS	1	1	1	1	1	0.448378	0.0347141

## Sheet: Common Genes GO
Term Type	Term	Annotation	Enrichment p-value
BP	GO:0072006	nephron development	0.0023
BP	GO:0006801	superoxide metabolic process	0.0036
BP	GO:2000377	regulation of reactive oxygen species metabolic process	0.0061
BP	GO:0007601	visual perception	0.0108
BP	GO:0015711	organic anion transport	0.0141
BP	GO:0072659	protein localization to plasma membrane	0.0147
BP	GO:0010823	negative regulation of mitochondrion organization	0.0182
BP	GO:0032680	regulation of tumor necrosis factor production	0.0182
BP	GO:0051179	localization	0.0193
BP	GO:0072175	epithelial tube formation	0.0212
BP	GO:0070663	regulation of leukocyte proliferation	0.0212
BP	GO:0051253	negative regulation of RNA metabolic process	0.0216
BP	GO:1901661	quinone metabolic process	0.0219
BP	GO:0072073	kidney epithelium development	0.0219
BP	GO:0043124	negative regulation of I-kappaB kinase/NF-kappaB signaling	0.0219
BP	GO:0030509	BMP signaling pathway	0.0219
BP	GO:0032870	cellular response to hormone stimulus	0.0243
BP	GO:0070372	regulation of ERK1 and ERK2 cascade	0.0248
BP	GO:0046686	response to cadmium ion	0.0259
BP	GO:0044802	single-organism membrane organization	0.0274
BP	GO:0042742	defense response to bacterium	0.0302
BP	GO:1901687	glutathione derivative biosynthetic process	0.0302
BP	GO:0050764	regulation of phagocytosis	0.0348
BP	GO:0033627	cell adhesion mediated by integrin	0.0348
BP	GO:0015914	phospholipid transport	0.0348
BP	GO:0006805	xenobiotic metabolic process	0.035
BP	GO:0034754	cellular hormone metabolic process	0.0396
BP	GO:0015844	monoamine transport	0.0396
BP	GO:0008038	neuron recognition	0.0396
BP	GO:0030593	neutrophil chemotaxis	0.0396
BP	GO:0001568	blood vessel development	0.0396
BP	GO:0002064	epithelial cell development	0.0405
BP	GO:0009059	macromolecule biosynthetic process	0.0417
BP	GO:0046164	alcohol catabolic process	0.0447
BP	GO:0048708	astrocyte differentiation	0.0447
BP	GO:0070374	positive regulation of ERK1 and ERK2 cascade	0.0447
BP	GO:0001523	retinoid metabolic process	0.0447
BP	GO:0051881	regulation of mitochondrial membrane potential	0.0499
BP	GO:0070555	response to interleukin-1	0.0499
CC	GO:0032589	neuron projection membrane	0.0019
CC	GO:0008076	voltage-gated potassium channel complex	0.0228
CC	GO:0005741	mitochondrial outer membrane	0.0328
MF	GO:0047485	protein N-terminus binding	0.0046
MF	GO:0016655	oxidoreductase activity, acting on NAD(P)H, quinone or similar compound as acceptor	0.0173
MF	GO:0043028	cysteine-type endopeptidase regulator activity involved in apoptotic process	0.021
MF	GO:0008536	Ran GTPase binding	0.029
MF	GO:0048487	beta-tubulin binding	0.038
MF	GO:0004860	protein kinase inhibitor activity	0.038
MF	GO:0019207	kinase regulator activity	0.0394
MF	GO:0016462	pyrophosphatase activity	0.0396
MF	GO:0005178	integrin binding	0.0411

[truncated: 1 more sheets: Common Genes MSigDB CP]
