# Supplementary material for: Integrative analyses of proteomics and RNA transcriptomics implicate mitochondrial processes, protein folding pathways and GWAS loci in Parkinson disease
Source: BMC Med Genomics. 2016 Jan 21;9:5. doi: 10.1186/s12920-016-0164-y (PMC4722694; doi:10.1186/s12920-016-0164-y)
Supplement: Supplementary file 7 — MS3 proteomics and RNA-Seq PD/control comparison results for the 166 genes that were present within 100 kb (based on Annovar annotation) of the 551 genome-wide significant SNPs identified in the Nalls et al. study [7]. When the proteomics or mRNA dataset does not contain a particular gene, “NA” values are displayed in the corresponding columns. (XLSX 62 kb) [file 12920_2016_164_MOESM7_ESM.xlsx]

## Sheet: Overlap GWAS-RNA-Proteomics
Symbol	Chromosome	Gene Start (hg19)	Gene End (hg19)	RNA-Seq p-value	RNA-Seq FDR adjusted p-value (BH method)	RNA-Seq log2FoldChange PD vs. C	RNA-Seq FoldChange PD vs. C	Proteomics p-value	Proteomics adjusted p-value (q-value method)	Proteomics log2FoldChange PD vs. C	Proteomics FoldChange PD vs. C
ACMSD	2	135596252	135659430	0.353353	0.612774	-0.208579	0.865389	NA	NA	NA	NA
ADAM15	1	155023862	155030950	0.949956	0.979712	-0.00689162	0.995234	NA	NA	NA	NA
ARHGAP27	17	43472821	43483083	0.171822	0.419147	0.145695	1.10626	NA	NA	NA	NA
ASH1L	1	155307450	155491310	0.0088968	0.0870856	-0.20764	0.865953	NA	NA	NA	NA
ATP11B	3	182511547	182635892	0.727165	0.87034	-0.037634	0.974251	NA	NA	NA	NA
AVP	20	3063275	3065320	0.420288	0.667993	-0.188587	0.877465	NA	NA	NA	NA
BCKDK	16	31120544	31123352	0.261968	0.524296	-0.0956954	0.935821	0.889564	0.616275	0.00540195	1.00375
BST1	4	15704767	15733468	0.873131	0.944129	0.0260178	1.0182	NA	NA	NA	NA
BTNL2	6	32362512	32374900	0.190475	0.44173	-0.271612	0.828393	NA	NA	NA	NA
C19orf35	19	2275678	2280930	0.136774	0.371072	0.282027	1.2159	NA	NA	NA	NA
C2	6	31868843	31913134	0.125873	0.356259	0.257624	1.19551	NA	NA	NA	NA
C20orf194	20	3233217	3388204	0.0244628	0.149538	-0.143479	0.905333	NA	NA	NA	NA
C6orf10	6	32260757	32339483	0.0560787	0.231206	-0.457422	0.728286	NA	NA	NA	NA
CCDC62	12	123259217	123307966	0.0524555	0.22375	0.210584	1.15716	NA	NA	NA	NA
CCNT2	2	135676424	135712118	0.0313418	0.170743	-0.186151	0.878947	NA	NA	NA	NA
CCNT2-AS1	2	135676176	135676176	NA	NA	NA	NA	NA	NA	NA	NA
CCSER1	4	91229435	91701616	0.325882	0.589359	-0.140161	0.907418	NA	NA	NA	NA
CD38	4	15780037	15850225	0.00215253	0.0423359	-0.619159	0.651051	0.240923	0.332429	0.16061	1.11776
CKS1B	1	154947221	154951253	0.237439	0.498112	0.156055	1.11424	NA	NA	NA	NA
CLK2	1	155233008	155236673	0.434849	0.67767	0.0679429	1.04822	NA	NA	NA	NA
CPLX1	4	780288	818310	0.546837	0.757659	-0.100232	0.932883	6.61609e-05	0.00432192	-0.357264	0.780644
CRHR1	17	43861910	43912130	0.30155	0.565145	-0.159	0.895646	NA	NA	NA	NA
CRHR1-IT1	17	43719673	43719673	NA	NA	NA	NA	NA	NA	NA	NA
DARS	2	136664885	136718985	0.34308	0.603225	-0.0850644	0.942742	0.625745	0.532337	0.0105454	1.00734
DCST1	1	155006512	155023344	0.743517	0.879316	-0.0700232	0.952623	NA	NA	NA	NA
DCST2	1	154991019	155006177	0.748704	0.881447	-0.0558286	0.962042	NA	NA	NA	NA
DCUN1D1	3	182662881	182698277	0.511665	0.73165	-0.059039	0.959903	0.622286	0.530668	-0.00995608	0.993123
DDRGK1	20	3171298	3185273	0.240674	0.501964	0.103304	1.07423	NA	NA	NA	NA
DGKQ	4	954407	967270	0.54679	0.757659	0.0598259	1.04234	NA	NA	NA	NA
DLG2	11	83170860	83344324	0.00391539	0.0564305	-0.222092	0.857321	0.0182478	0.0844554	0.0577472	1.04084
DPM3	1	155112437	155112716	0.367259	0.625621	0.0935749	1.06701	NA	NA	NA	NA
EFNA1	1	155100453	155106543	0.158374	0.400462	0.24003	1.18102	NA	NA	NA	NA
EFNA3	1	155051417	155059019	0.629111	0.812084	0.0665321	1.0472	NA	NA	NA	NA
EFNA4	1	155036299	155041465	0.00664385	0.0741594	0.445074	1.36138	NA	NA	NA	NA
EHMT2	6	31847860	31864979	0.820082	0.917642	-0.0185396	0.987232	NA	NA	NA	NA
ELK4	1	205585673	205593010	0.9319	0.971523	0.00837091	1.00582	NA	NA	NA	NA
FAM189B	1	155217572	155224668	0.0825156	0.283214	0.163299	1.11984	NA	NA	NA	NA
FAM200B	4	15688600	15690574	0.903906	0.95802	0.00944255	1.00657	NA	NA	NA	NA
FAM47E	4	77138760	77204611	0.00110209	0.029289	-0.373943	0.771671	NA	NA	NA	NA
FAM47E-STBD1	4	77172899	77230326	0.950201	0.979712	-0.00946818	0.993459	NA	NA	NA	NA
FASTKD5	20	3127421	3129716	0.338817	0.599875	0.0711855	1.05058	NA	NA	NA	NA
FBXL5	4	15607345	15656910	0.0228607	0.143995	-0.150256	0.901091	NA	NA	NA	NA
FGFRL1	4	1006273	1019135	0.0426173	0.200217	0.320357	1.24864	NA	NA	NA	NA
FLAD1	1	154956170	154965513	0.258048	0.520179	0.0687662	1.04882	0.0991542	0.207602	-0.0632274	0.957121
FMNL1	17	43299491	43323963	0.578225	0.77775	0.0611181	1.04327	NA	NA	NA	NA
GAK	4	843460	925975	0.00543453	0.0662443	0.214794	1.16054	0.883725	0.614696	0.00295895	1.00205
GBA	1	155204785	155209722	0.0521062	0.22325	-0.179272	0.883148	0.452105	0.448315	-0.0362409	0.975193
GBAP1	1	155197325	155197325	NA	NA	NA	NA	NA	NA	NA	NA
GCH1	14	55309756	55369381	0.322793	0.586886	0.145566	1.10616	NA	NA	NA	NA
GON4L	1	155720374	155823571	0.0830512	0.28411	-0.159918	0.895076	NA	NA	NA	NA
GOSR2	17	45000558	45012646	0.106897	0.325124	-0.0811101	0.94533	NA	NA	NA	NA
GPNMB	7	23286476	23313843	0.24112	0.502238	0.217421	1.16265	NA	NA	NA	NA
GPRIN3	4	90168930	90171261	0.0265393	0.155012	-0.503037	0.70562	0.460933	0.453661	-0.053555	0.963559
HCG23	6	32361468	32361468	NA	NA	NA	NA	NA	NA	NA	NA
HLA-DOB	6	32780992	32784728	0.0287039	0.162367	-0.466952	0.723492	NA	NA	NA	NA
HLA-DQA1	6	32605235	32610541	0.194485	0.446366	0.2753	1.21025	NA	NA	NA	NA
HLA-DQA2	6	32709220	32714171	0.792412	0.904584	-0.0628378	0.957379	NA	NA	NA	NA
HLA-DQB1	6	32628012	32634384	0.599858	0.792569	0.119209	1.08614	NA	NA	NA	NA
HLA-DQB2	6	32724229	32731247	0.973216	0.988974	0.00780979	1.00543	NA	NA	NA	NA
HLA-DRA	6	32407727	32411687	0.0320383	0.172718	0.407862	1.32672	NA	NA	NA	NA
HLA-DRB1	6	32546867	32557519	0.00630236	0.0719597	0.484181	1.39879	NA	NA	NA	NA
HLA-DRB5	6	32485515	32498001	0.0403428	0.195003	0.489906	1.40435	NA	NA	NA	NA
HLA-DRB6	6	32527779	32527779	NA	NA	NA	NA	NA	NA	NA	NA
HTR1F	3	88039899	88041000	0.756551	0.884984	0.0618048	1.04377	NA	NA	NA	NA
IGF2BP3	7	23351980	23509729	0.328064	0.590918	-0.234271	0.850114	NA	NA	NA	NA
IGSF9B	11	133778963	133826649	0.0192325	0.131202	-0.508805	0.702804	0.00905795	0.0610113	-0.106117	0.929085
INPP5F	10	121485774	121551596	0.226484	0.485026	-0.150818	0.90074	NA	NA	NA	NA
ITPA	20	3190197	3204108	0.666483	0.834944	-0.0378296	0.974119	0.49769	0.472155	-0.0759907	0.94869
KANSL1	17	44108841	44249509	0.332391	0.595006	0.0797227	1.05681	NA	NA	NA	NA
KANSL1-AS1	17	44274089	44274089	NA	NA	NA	NA	NA	NA	NA	NA
KAT8	16	31129002	31142313	0.000467766	0.0187759	0.244212	1.18445	NA	NA	NA	NA
KCNN3	1	154680451	154832188	0.156991	0.398773	0.233386	1.17559	NA	NA	NA	NA
KLHL7	7	23145645	23165438	0.333477	0.596028	-0.0791913	0.946588	NA	NA	NA	NA
KRTCAP2	1	155141915	155145778	0.207324	0.461757	0.130604	1.09475	NA	NA	NA	NA
LAMP3	3	182841868	182880443	0.0170657	0.122806	0.539805	1.45378	NA	NA	NA	NA
LENEP	1	154966083	154966269	0.476166	0.708146	-0.17042	0.888584	NA	NA	NA	NA
LINGO3	19	2289996	2291775	0.098718	0.312835	-0.259355	0.835461	NA	NA	NA	NA
LMNB2	19	2430908	2456931	0.0485484	0.215145	0.139949	1.10187	0.165855	0.27222	-0.0377295	0.974187
LOC100129917	4	775636	775636	NA	NA	NA	NA	NA	NA	NA	NA
LOC100505666	1	155023641	155023641	NA	NA	NA	NA	NA	NA	NA	NA
LOC646522	11	133680271	133680271	NA	NA	NA	NA	NA	NA	NA	NA
LRRK2	12	40618933	40761567	0.507535	0.72902	-0.0875611	0.941112	NA	NA	NA	NA
LSM7	19	2321678	2328565	0.0527458	0.224358	0.203468	1.15146	0.741422	0.571335	0.0122736	1.00854
LZTS3	20	3145099	3147809	NA	NA	NA	NA	NA	NA	NA	NA
MALSU1	7	23338971	23349162	0.375729	0.632632	0.0645807	1.04578	NA	NA	NA	NA
MAP3K14	17	43342002	43368111	NA	NA	NA	NA	NA	NA	NA	NA
MAP3K14-AS1	17	43345997	43345997	NA	NA	NA	NA	NA	NA	NA	NA
MAP3K19	2	135722419	135782217	0.192001	0.443513	-0.306631	0.808527	NA	NA	NA	NA
MAPT	17	44039703	44101537	0.434706	0.677649	-0.0638848	0.956685	0.894296	0.617726	-0.0156082	0.98924
MAPT-AS1	17	43972879	43972879	NA	NA	NA	NA	NA	NA	NA	NA
MAPT-IT1	17	43976164	43976164	NA	NA	NA	NA	NA	NA	NA	NA
MCCC1	3	182733225	182812390	0.0805499	0.279473	-0.0882028	0.940694	0.986262	0.638975	-0.00056573	0.999608
MCF2L2	3	182897167	183145765	0.899482	0.955577	-0.021018	0.985537	NA	NA	NA	NA
MCM6	2	136598404	136633935	0.274524	0.537969	-0.0842477	0.943276	NA	NA	NA	NA
MCMBP	10	121590985	121612616	0.927162	0.970055	0.00759574	1.00528	NA	NA	NA	NA
MFSD4	1	205538197	205569589	0.703091	0.856097	-0.0478495	0.967377	NA	NA	NA	NA
MIR4258	1	154948259	154948259	NA	NA	NA	NA	NA	NA	NA	NA
MIR4308	14	55344911	55344911	NA	NA	NA	NA	NA	NA	NA	NA
MIR4315-1	17	43552801	43552801	NA	NA	NA	NA	NA	NA	NA	NA
MIR4315-2	17	43552801	43552801	NA	NA	NA	NA	NA	NA	NA	NA
MIR4682	10	121718104	121718104	NA	NA	NA	NA	NA	NA	NA	NA
MIR4697	11	133768476	133768476	NA	NA	NA	NA	NA	NA	NA	NA
MIR4697HG	11	133771635	133771635	NA	NA	NA	NA	NA	NA	NA	NA
MIR5089	17	45050466	45050466	NA	NA	NA	NA	NA	NA	NA	NA
MIR7108	19	2434998	2434998	NA	NA	NA	NA	NA	NA	NA	NA
MIR7851	1	156132001	156132001	NA	NA	NA	NA	NA	NA	NA	NA
MIR92B	1	155165063	155165063	NA	NA	NA	NA	NA	NA	NA	NA
MMRN1	4	90816122	90874569	0.0390023	0.191425	0.480444	1.39517	NA	NA	NA	NA
MTX1	1	155178595	155183489	0.0738295	0.26635	0.110284	1.07944	NA	NA	NA	NA
MUC1	1	155158610	155162634	0.0176795	0.124972	0.436427	1.35325	NA	NA	NA	NA
MUC19	12	40787249	40964448	0.471077	0.703733	0.141032	1.10269	NA	NA	NA	NA
NSF	17	44668141	44833189	0.403731	0.654819	-0.124828	0.917114	0.606459	0.525418	-0.0105763	0.992696
NSFP1	17	44500463	44500463	NA	NA	NA	NA	NA	NA	NA	NA
NUCKS1	1	205687407	205719101	0.00134583	0.0324997	-0.246799	0.842764	0.0154747	0.0769144	-0.184073	0.880214
NUPL2	7	23221704	23240364	0.0116161	0.100314	-0.183009	0.880864	NA	NA	NA	NA
OAZ1	19	2269597	2273107	0.0243659	0.149148	0.175672	1.12949	NA	NA	NA	NA
PBXIP1	1	154917499	154926197	0.00476431	0.0618886	0.428221	1.34557	0.11346	0.222287	0.09377	1.06716
PCGF3	4	727469	759867	0.75786	0.885496	-0.0202356	0.986072	NA	NA	NA	NA
PIGH	14	68056796	68066920	0.938477	0.974393	0.00530041	1.00368	NA	NA	NA	NA
PLEKHH1	14	68008584	68053952	0.096899	0.309724	-0.341468	0.789238	NA	NA	NA	NA
PLEKHM1	17	43515223	43559850	0.151885	0.392252	0.144603	1.10543	NA	NA	NA	NA
PM20D1	1	205797747	205819200	0.989929	0.996447	-0.00260912	0.998193	NA	NA	NA	NA
PMVK	1	154897604	154909161	0.0771646	0.273388	0.151436	1.11067	0.283227	0.358238	0.0356626	1.02503
POU1F1	3	87309043	87325612	0.513666	0.733272	0.13009	1.09436	NA	NA	NA	NA
PPAPDC1A	10	122216817	122349014	0.441819	0.682322	0.126591	1.09171	NA	NA	NA	NA
PYGO2	1	154931254	154934052	0.00266765	0.0471945	0.19357	1.14359	NA	NA	NA	NA
R3HDM1	2	136360143	136481862	0.15952	0.402291	-0.181557	0.881751	NA	NA	NA	NA
RAB29	1	205739469	205740761	NA	NA	NA	NA	NA	NA	NA	NA
RAB3GAP1	2	135809877	135926351	0.406583	0.657135	-0.0578219	0.960713	0.437439	0.44164	-0.0132874	0.990832
RIT2	18	40323457	40695484	0.919487	0.966377	0.0145767	1.01016	NA	NA	NA	NA
RORA	15	60789653	60884616	0.978203	0.991625	-0.00360105	0.997507	NA	NA	NA	NA
RPRML	17	45056010	45056373	0.263658	0.526245	0.193218	1.14331	NA	NA	NA	NA
SCAMP3	1	155226063	155231942	0.46178	0.696447	0.058252	1.0412	0.523818	0.485759	-0.0233896	0.983918
SEC23IP	10	121652294	121693279	0.0057217	0.0681949	-0.25009	0.840844	0.408607	0.424814	0.086095	1.06149
SHC1	1	154936278	154942537	0.391642	0.645274	0.109439	1.07881	NA	NA	NA	NA
SIPA1L2	1	232534872	232651085	0.429128	0.673993	-0.0848789	0.942864	NA	NA	NA	NA
SLC2A13	12	40153827	40499610	0.213944	0.470378	-0.209587	0.864785	0.0032739	0.0379963	0.14166	1.10317
SLC41A1	1	205760660	205779569	0.00729395	0.07814	0.221288	1.16577	NA	NA	NA	NA
SLC44A4	6	31831403	31843642	0.587604	0.783528	-0.12882	0.914579	NA	NA	NA	NA
SLC45A3	1	205628361	205633784	0.591941	0.786809	-0.11974	0.920354	NA	NA	NA	NA
SLC4A11	20	3208432	3218325	1.33272e-05	0.00261985	0.64577	1.56457	NA	NA	NA	NA
SLC50A1	1	155108062	155110757	0.00761241	0.0799439	0.266809	1.20314	NA	NA	NA	NA
SNCA	4	90647778	90756818	0.466459	0.700202	-0.0810962	0.945339	0.00484605	0.0446766	0.0901255	1.06446
SNCA-AS1	4	90763142	90763142	NA	NA	NA	NA	NA	NA	NA	NA
SOCS4	14	55509759	55511082	0.106242	0.324316	0.167264	1.12293	NA	NA	NA	NA
SPATA19	11	133711933	133715341	0.806415	0.91107	0.0584218	1.04133	NA	NA	NA	NA
SPATA32	17	43331792	43339383	NA	NA	NA	NA	NA	NA	NA	NA
SPPL2B	19	2328708	2351613	NA	NA	NA	NA	NA	NA	NA	NA
SPPL2C	17	43922272	43924327	0.526526	0.74216	-0.141232	0.906744	NA	NA	NA	NA
STK39	2	168812005	169103945	0.0708368	0.26094	-0.192422	0.875135	0.0542128	0.148621	-0.0392848	0.973137
THBS3	1	155165631	155177667	0.909561	0.960769	-0.0126646	0.99126	NA	NA	NA	NA
TIAL1	10	121335176	121355977	0.821612	0.91854	0.0232552	1.01625	0.0967749	0.204116	-0.0464506	0.968316
TIMM13	19	2426945	2427531	0.813301	0.914185	-0.0201602	0.986123	0.249643	0.339576	-0.098114	0.934254
TMEM163	2	135214286	135476505	0.678593	0.842033	-0.0550468	0.962563	NA	NA	NA	NA
TMEM175	4	941527	952284	0.537556	0.750495	0.0640301	1.04538	NA	NA	NA	NA
TMEM229B	14	67940136	67940640	0.371267	0.62878	-0.117815	0.921583	NA	NA	NA	NA
TMPRSS9	19	2389783	2426086	0.917919	0.96571	0.0188372	1.01314	NA	NA	NA	NA
TRIM46	1	155146442	155152978	0.446918	0.686186	-0.095203	0.936141	0.429971	0.437501	0.0320552	1.02247
UBOX5	20	3090751	3104011	0.585411	0.782268	-0.0417584	0.97147	NA	NA	NA	NA
UBOX5-AS1	20	3131513	3131513	NA	NA	NA	NA	NA	NA	NA	NA
VPS13C	15	62146655	62352573	0.29504	0.558202	-0.113454	0.924372	0.0317168	0.11329	0.0608953	1.04311
WDHD1	14	55408207	55475409	0.00440493	0.0590757	-0.298407	0.81315	NA	NA	NA	NA
WNT3	17	44845685	44895963	0.188604	0.439683	0.215695	1.16126	NA	NA	NA	NA
WNT9B	17	44929004	44954084	0.658224	0.830772	0.0817514	1.0583	NA	NA	NA	NA
ZBTB7B	1	154983395	154989161	0.026255	0.154113	0.274528	1.2096	NA	NA	NA	NA
ZRANB3	2	135957911	136026555	0.00203893	0.0413799	-0.285277	0.820584	NA	NA	NA	NA
